# Supplementary material for: Characterizing the interplay between gene nucleotide composition bias and splicing
Source: Genome Biol. 2019 Nov 29;20:259. doi: 10.1186/s13059-019-1869-y (PMC6883713; doi:10.1186/s13059-019-1869-y)
Supplement: Supplementary file 2 — Additional file 2: Table S2. List of exons activated by each analyzed splicing factors and lists of the GC-exons and AT-exons. [file 13059_2019_1869_MOESM2_ESM.xlsx]

## Sheet: Activated exons
Factor	Gene Symbol-Exon number (FasterDB)	chromosome	start	stop	strand
DAZAP1	EPS15_18	1	51871577	51871787	-1
DAZAP1	KIF18B_4	17	43012199	43012303	-1
DAZAP1	ACSL4_2	X	108939352	108939425	-1
DAZAP1	HSF2_11	6	122749048	122749101	1
DAZAP1	C1orf112_10	1	169770024	169770112	1
DAZAP1	PTCD1_3	7	99056770	99056886	-1
DAZAP1	MYO19_27	17	34854110	34854403	-1
DAZAP1	C17orf49_6	17	6920229	6920333	1
DAZAP1	MTR_14	1	236995266	236995378	1
DAZAP1	SLC30A6_14	2	32434562	32434630	1
DAZAP1	FIP1L1_2	4	54245240	54245284	1
DAZAP1	OSBPL5_7	11	3141651	3141854	-1
DAZAP1	SAT2_4	17	7530261	7530362	-1
DAZAP1	DDHD2_10	8	38103751	38103818	1
DAZAP1	ALCAM_15	3	105270988	105271026	1
DAZAP1	NUP62_2	19	50430951	50431105	-1
DAZAP1	SFRS6_3	20	42087793	42088060	1
DAZAP1	EXOC7_12	17	74084141	74084203	-1
DAZAP1	SPATA6_4	1	48878782	48878823	-1
DAZAP1	IDS_10	X	148573069	148573198	-1
DAZAP1	EML6_29	2	55179731	55179829	1
DAZAP1	GBA2_5	9	35741669	35741905	-1
DAZAP1	KDM3B_7	5	137721711	137722310	1
DAZAP1	BMPR1A_2	10	88598622	88598736	1
DAZAP1	TBCD_21	17	80861281	80861354	1
DAZAP1	GPR107_2	9	132837915	132838028	1
DAZAP1	BCLAF1_13	6	136588167	136588313	-1
DAZAP1	POMT1_2	9	134379576	134379727	1
DAZAP1	SEPT6_14	X	118759298	118759342	-1
DAZAP1	KLHDC5_4	12	27950180	27950282	1
DAZAP1	ALKBH2_3	12	109527814	109528012	-1
DAZAP1	FGFR1OP_7	6	167426996	167427055	1
DAZAP1	KDM1A_3	1	23370920	23370979	1
DAZAP1	DYNC1I2_6	2	172569277	172569336	1
DAZAP1	MEGF8_41	19	42875502	42875634	1
DAZAP1	CRYZ_8	1	75172787	75172888	-1
DAZAP1	ATXN2_22	12	111902466	111902519	-1
DAZAP1	ATG5_4	6	106756239	106756366	-1
DAZAP1	TARBP2_8	12	53898919	53899046	1
DAZAP1	MELK_3	9	36583624	36583709	1
DAZAP1	ZNF608_11	5	123974475	123974516	-1
DAZAP1	PHF14_3	7	11021999	11022786	1
DAZAP1	GUSB_6	7	65439906	65440058	-1
DAZAP1	ITGB1BP1_7	2	9547578	9547727	-1
DAZAP1	C7orf47_3	7	100033254	100033390	-1
DAZAP1	ABI1_10	10	27044584	27044670	-1
DAZAP1	C1orf43_4	1	154185825	154186422	-1
DAZAP1	PARL_8	3	183551512	183551613	-1
DAZAP1	NCSTN_8	1	160321012	160321162	1
DAZAP1	CDAN1_25	15	43018295	43018358	-1
DAZAP1	LAS1L_9	X	64744444	64744494	-1
DAZAP1	MYD88_2	3	38181355	38181489	1
DAZAP1	FAM113A_8	20	2816685	2816960	-1
DAZAP1	PMM1_5	22	41980285	41980376	-1
DAZAP1	TRMT2B_10	X	100276957	100277051	-1
DAZAP1	CDIPT_5	16	29870763	29870844	-1
DAZAP1	DPYSL4_12	10	134016150	134016329	1
DAZAP1	SENP6_6	6	76350400	76350420	1
DAZAP1	RUFY3_22	4	71670065	71670133	1
DAZAP1	ZNF317_5	19	9268510	9268751	1
DAZAP1	ABCC10_14	6	43412863	43413052	1
DAZAP1	MECR_7	1	29529643	29529745	-1
DAZAP1	DOCK11_31	X	117750165	117750203	1
DAZAP1	REPS1_20	6	139228632	139228737	-1
DAZAP1	HECTD2_11	10	93247439	93247535	1
DAZAP1	HMBS_13	11	118963114	118963233	1
DAZAP1	PTK2_19	8	141772467	141772487	-1
DAZAP1	ARHGEF9_11	X	62885766	62885897	-1
DAZAP1	CTNND1_4	11	57556509	57556627	1
DAZAP1	PAPOLA_21	14	97026986	97027048	1
DAZAP1	SH3BP1_3	22	38037133	38037175	1
DAZAP1	IL15_7	4	142642212	142642330	1
DAZAP1	TPM2_6	9	35685061	35685136	-1
DAZAP1	MOCS1_3	6	39895068	39895194	-1
DAZAP1	ACY1_3	3	52019223	52019287	1
DAZAP1	RBMS1_13	2	161138768	161138815	-1
DAZAP1	HMGN1_7	21	40717756	40719218	-1
DAZAP1	JOSD2_3	19	51010831	51010956	-1
DAZAP1	CSNK1G3_13	5	122941033	122941056	1
DAZAP1	ELMOD1_10	11	107521611	107521634	1
DAZAP1	RPAIN_5	17	5329291	5329402	1
DAZAP1	SEZ6L2_15	16	29884026	29884064	-1
DAZAP1	PRC1_14	15	91512309	91512350	-1
DAZAP1	NUCB2_20	11	17336933	17337022	1
DAZAP1	RP11-155D18.11_8	3	52019223	52019287	1
DAZAP1	ZDHHC16_10	10	99215359	99215540	1
DAZAP1	C13orf34_4	13	73309098	73309143	1
DAZAP1	ATP5J2_3	7	99056770	99056886	-1
DAZAP1	CCDC88A_8	2	55589444	55589584	-1
DAZAP1	ATE1_8	10	123659381	123659509	-1
DAZAP1	BRIP1_5	17	59926490	59926617	-1
DAZAP1	TRIM37_24	17	57078959	57079075	-1
DAZAP1	SGCE_9	7	94229009	94229035	-1
DAZAP1	C16orf42_5	16	1399890	1399953	-1
DAZAP1	CDC16_2	13	115002120	115002174	1
DAZAP1	C16orf63_4	16	15967348	15967484	-1
DAZAP1	TXNRD3_13	3	126334198	126334305	-1
DAZAP1	DDHD1_13	14	53518562	53518645	-1
DAZAP1	NCOR2_21	12	124858959	124859009	-1
DAZAP1	TM2D3_6	15	102182054	102182847	-1
DAZAP1	CHEK1_15	11	125526101	125526230	1
DAZAP1	PPP2R5A_4	1	212502477	212502673	1
DAZAP1	ROBLD3_3	1	156027769	156027858	1
DAZAP1	PUM2_14	2	20478344	20478580	-1
DAZAP1	GK_22	X	30745583	30745669	1
DAZAP1	STK19_5	6	31947191	31947330	1
DAZAP1	THYN1_7	11	134118703	134118853	-1
DAZAP1	SLC35B3_2	6	8434618	8434663	-1
DAZAP1	MBD1_13	18	47800556	47800723	-1
DAZAP1	DHDDS_6	1	26774050	26774151	1
DAZAP1	ADD1_19	4	2928369	2928402	1
DAZAP1	RBM9_12	22	36152152	36152191	-1
DAZAP1	COPS7A_3	12	6837092	6837167	1
DAZAP1	TERF1_8	8	73942571	73942630	1
DAZAP1	RGS13_3	1	192607294	192607333	1
DAZAP1	TTC13_7	1	231079552	231079644	-1
DAZAP1	AP1G2_4	14	24035771	24035895	-1
DAZAP1	TRIM33_20	1	114940562	114940612	-1
DAZAP1	CDC42BPA_37	1	227192695	227192812	-1
DAZAP1	GPATCH4_5	1	156567827	156567913	-1
DAZAP1	PEX2_3	8	77900543	77900574	-1
DAZAP1	AGAP3_10	7	150817074	150817232	1
DAZAP1	ARHGEF11_21	1	156924684	156924713	-1
DAZAP1	ARIH2_3	3	48962151	48962272	1
DAZAP1	AAAS_6	12	53708535	53708633	-1
DAZAP1	CCND3_6	6	41904297	41904433	-1
DAZAP1	KCNT2_14	1	196342270	196342378	-1
DAZAP1	CLIP1_13	12	122821179	122821295	-1
DAZAP1	IFT57_2	3	107938257	107938419	-1
DAZAP1	ZDHHC17_8	12	77214838	77214947	1
DAZAP1	SRRM1_15	1	24989674	24989715	1
DAZAP1	SLC35A3_5	1	100464817	100464971	1
DAZAP1	LPHN3_10	4	62778437	62778475	1
DAZAP1	LSM14A_5	19	34706029	34706205	1
DAZAP1	CAMK2G_20	10	75579290	75579403	-1
DAZAP1	PPP3CB_16	10	75199630	75199659	-1
DAZAP1	ISCU_2	12	108957836	108957931	1
DAZAP1	ARHGAP12_8	10	32128565	32128639	-1
DAZAP1	CHMP1A_2	16	89720312	89720331	-1
DAZAP1	DGCR6L_5	22	20303642	20303742	-1
DAZAP1	ZC3H7B_8	22	41728175	41732685	1
DAZAP1	FXR1_18	3	180693101	180693192	1
DAZAP1	PRKAA1_4	5	40775030	40775074	-1
DAZAP1	INTS9_5	8	28704264	28704326	-1
DAZAP1	NARG2_9	15	60747202	60747361	-1
DAZAP1	FUBP3_19	9	133510054	133510125	1
DAZAP1	ECHDC1_5	6	127637595	127637647	-1
DAZAP1	AC005076.1_6	7	86795799	86795921	1
DAZAP1	C2CD2L_4	11	118981557	118981667	1
DAZAP1	TMEM179B_4	11	62557073	62557151	1
DAZAP1	TARS2_6	1	150464074	150464138	1
DAZAP1	DCP2_9	5	112339639	112339774	1
DAZAP1	DAP3_11	1	155698833	155698913	1
DAZAP1	MPI_7	15	75189352	75189560	1
DAZAP1	LUC7L_5	16	258600	259774	-1
DAZAP1	E4F1_8	16	2283439	2283648	1
DAZAP1	HIBCH_13	2	191073606	191073639	-1
DAZAP1	DMXL2_34	15	51751795	51751857	-1
DAZAP1	PPHLN1_5	12	42745687	42745851	1
DAZAP1	COG5_16	7	106897177	106897239	-1
DAZAP1	KLHL12_12	1	202862367	202862553	-1
DAZAP1	GOLGA4_28	3	37402734	37403712	1
DAZAP1	PRPF40B_5	12	50026379	50026406	1
DAZAP1	UTRN_67	6	145148484	145148522	1
DAZAP1	CCDC18_3	1	93649535	93649703	1
DAZAP1	MAP3K7_16	6	91228166	91228281	-1
DAZAP1	AGXT2L2_15	5	177639974	177640104	-1
DAZAP1	C2orf47_5	2	200826504	200826651	1
DAZAP1	C8orf59_4	8	86127150	86127266	-1
DAZAP1	LSS_3	21	47647466	47647604	-1
DAZAP1	MECOM_17	3	168825714	168825740	-1
DAZAP1	C1orf85_2	1	156264550	156264807	-1
DAZAP1	INTS8_10	8	95854575	95854716	1
DAZAP1	FRAS1_53	4	79387362	79387589	1
DAZAP1	PSPH_7	7	56087293	56087427	-1
DAZAP1	LRRC23_7	12	7015009	7015118	1
DAZAP1	C2orf69_7	2	200826504	200826651	1
DAZAP1	DOLPP1_7	9	131848418	131848546	1
DAZAP1	CKMT1B_9	15	43889574	43890525	1
DAZAP1	RNF10_14	12	121008994	121009094	1
DAZAP1	ARHGAP12_13	10	32106716	32106814	-1
DAZAP1	MAPKSP1_2	4	100815112	100815157	-1
DAZAP1	SNX13_9	7	17919055	17922566	-1
DAZAP1	PCYT2_4	17	79866752	79867197	-1
DAZAP1	KIAA0284_2	14	105334761	105334892	1
DAZAP1	ABHD12_13	20	25280850	25281520	-1
DAZAP1	FAM48A_19	13	37599457	37599574	-1
DAZAP1	DENND4A_20	15	65992882	65993010	-1
DAZAP1	CTAGE5_21	14	39790132	39790260	1
DAZAP1	ISOC2_3	19	55967003	55967212	-1
DAZAP1	WDR85_3	9	140470761	140470854	-1
DAZAP1	C3orf37_4	3	129007697	129007840	1
DAZAP1	MARK1_17	1	220831132	220831176	1
DAZAP1	ABCC1_5	16	16110353	16110478	1
DAZAP1	THEM4_3	1	151862459	151862690	-1
DAZAP1	MAN2C1_6	15	75656340	75656529	-1
DAZAP1	DVL3_5	3	183882280	183882389	1
DAZAP1	C12orf41_8	12	49056343	49056437	-1
DAZAP1	EVC_21	4	5812066	5812177	1
DAZAP1	STAG2_3	X	123095636	123095706	1
DAZAP1	C20orf7_9	20	13795064	13795161	1
DAZAP1	STRN3_8	14	31398407	31398517	-1
DAZAP1	MMS19_3	10	99243860	99243908	-1
DAZAP1	ODF2L_7	1	86847925	86848041	-1
DAZAP1	PBRM1_32	3	52588740	52588895	-1
DAZAP1	HIRA_29	22	19338881	19338969	-1
DAZAP1	AGBL3_3	7	134674001	134674061	1
DAZAP1	MRPL9_5	1	151733927	151734028	-1
DAZAP1	PAX6_8	11	31823419	31823460	-1
DAZAP1	DCUN1D2_5	13	114117055	114117206	-1
DAZAP1	CCDC104_12	2	55771356	55771505	1
DAZAP1	NUSAP1_9	15	41667910	41668026	1
DAZAP1	NT5C2_9	10	104865115	104865138	-1
DAZAP1	MRPS18B_5	6	30590609	30590675	1
DAZAP1	OPA1_5	3	193335573	193335626	1
DAZAP1	ZDHHC16_8	10	99213556	99213603	1
DAZAP1	MAMSTR_7	19	49217623	49217817	-1
DAZAP1	JMJD1C_25	10	64943207	64943329	-1
DAZAP1	MLH1_8	3	37050305	37050396	1
DAZAP1	SLC25A26_7	3	66354877	66354961	1
DAZAP1	DNAH14_4	1	225147855	225148004	1
DAZAP1	FANCG_8	9	35076429	35076580	-1
DAZAP1	GSTO2_3	10	106034984	106035092	1
DAZAP1	POLB_2	8	42196530	42196587	1
DAZAP1	TANC2_24	17	61495668	61495768	1
DAZAP1	AP1S2_6	X	15850187	15851647	-1
DAZAP1	NIN_4	14	51288592	51288795	-1
DAZAP1	IFT88_6	13	21163950	21164006	1
DAZAP1	FLOT2_3	17	27211243	27211333	-1
DAZAP1	EMID1_7	22	29627582	29627671	1
DAZAP1	C8orf83_6	8	93933731	93933888	-1
DAZAP1	MAPK1IP1L_2	14	55528398	55528419	1
DAZAP1	RALY_5	20	32661625	32661672	1
DAZAP1	TMEM55A_5	8	92020971	92021023	-1
DAZAP1	RWDD2B_4	21	30380561	30380628	-1
DAZAP1	TSG101_2	11	18541066	18541150	-1
DAZAP1	HIRIP3_4	16	30005227	30006164	-1
DAZAP1	EHBP1_20	2	63215066	63215173	1
DAZAP1	METTL9_2	16	21623966	21624156	1
DAZAP1	WNK3_22	X	54255147	54255176	-1
DAZAP1	CENPK_3	5	64850624	64850773	-1
DAZAP1	RCOR3_13	1	211485579	211485829	1
DAZAP1	LETMD1_9	12	51451789	51451911	1
DAZAP1	FOXRED1_6	11	126144822	126144916	1
DAZAP1	UNC5C_9	4	96143361	96143417	-1
DAZAP1	IL4I1_2	19	50430951	50431105	-1
DAZAP1	ASL_3	7	65546465	65546984	1
DAZAP1	MELK_12	9	36642994	36643080	1
DAZAP1	DGUOK_5	2	74184252	74184367	1
DAZAP1	YTHDF2_4	1	29068915	29070498	1
DAZAP1	G6PC3_5	17	42152337	42152455	1
DAZAP1	EFTUD2_25	17	42930664	42930758	-1
DAZAP1	DOCK7_24	1	63010618	63010710	-1
DAZAP1	C10orf18_8	10	5766393	5766496	1
DAZAP1	GCAT_2	22	38205956	38206164	1
DAZAP1	SDHC_5	1	161326467	161326630	1
DAZAP1	ATPAF1_7	1	47119489	47119539	-1
DAZAP1	NDOR1_10	9	140109859	140109973	1
DAZAP1	HMBOX1_13	8	28906807	28906911	1
DAZAP1	TUBE1_4	6	112405392	112405449	-1
DAZAP1	MDM2_10	12	69222551	69222711	1
DAZAP1	C22orf39_30	22	19338881	19338969	-1
DAZAP1	KIAA1432_15	9	5753536	5753646	1
DAZAP1	KIAA0586_36	14	59010601	59010685	1
DAZAP1	AP3S1_5	5	115230784	115230855	1
DAZAP1	ROBO1_20	3	78696779	78696805	-1
DAZAP1	C4A_3	6	31947191	31947330	1
DAZAP1	EFCAB2_3	1	245180544	245180628	1
DAZAP1	PREPL_3	2	44586636	44587177	-1
DAZAP1	BAZ2B_24	2	160257110	160257175	-1
DAZAP1	TPD52L2_6	20	62517369	62517395	1
DAZAP1	NSMCE2_2	8	126114293	126114388	1
DAZAP1	BPTF_28	17	65959449	65959622	1
DAZAP1	TC2N_11	14	92258711	92258902	-1
DAZAP1	VWDE_14	7	12406983	12407119	-1
DAZAP1	KCNG1_2	20	49628896	49628953	-1
DAZAP1	CRHR1_13	17	43911080	43911215	1
DAZAP1	BSCL2_9	11	62458752	62458893	-1
DAZAP1	TMEM69_2	1	46156646	46156782	1
DAZAP1	MSH5_2	6	31708231	31708390	1
DAZAP1	ACACA_51	17	35508226	35508346	-1
DAZAP1	B3GALNT2_10	1	235621911	235622094	-1
DAZAP1	UXT_4	X	47516971	47517038	-1
DAZAP1	ETV4_8	17	41610555	41610716	-1
DAZAP1	CEP78_15	9	80880775	80880822	1
DAZAP1	C1orf9_13	1	172546679	172546699	1
DAZAP1	GLS_19	2	191819481	191819544	1
DAZAP1	UGGT2_26	13	96553061	96553192	-1
DAZAP1	METTL10_6	10	126450869	126451127	-1
DAZAP1	SNAPC5_2	15	66787241	66787757	-1
DAZAP1	SULF1_22	8	70550737	70550879	1
DAZAP1	MBNL2_8	13	98009050	98009103	1
DAZAP1	CLASP2_31	3	33615965	33615988	-1
DAZAP1	PPM1N_3	19	46003908	46003968	1
DAZAP1	LRRFIP2_3	3	37216030	37216096	-1
DAZAP1	CASK_20	X	41414853	41414888	-1
DAZAP1	SSBP4_6	19	18542163	18542228	1
DAZAP1	STXBP4_4	17	53068186	53068318	1
DAZAP1	C1orf52_2	1	85724618	85724744	-1
DAZAP1	CIZ1_6	9	130950142	130950224	-1
DAZAP1	C1orf91_6	1	32682490	32682725	-1
DAZAP1	FNTB_3	14	65392725	65392798	1
DAZAP1	ATP5C1_9	10	7848937	7848973	1
DAZAP1	IFT46_12	11	118416124	118416209	-1
DAZAP1	MYEF2_13	15	48443297	48443368	-1
DAZAP1	KATNA1_2	6	149959522	149959696	-1
DAZAP1	ZFAND1_3	8	82629484	82629523	-1
DAZAP1	CLK2_5	1	155238499	155238586	-1
DAZAP1	RPS6KB2_2	11	67196453	67196493	1
DAZAP1	CCDC78_5	16	775413	775580	-1
DAZAP1	ARVCF_17	22	19959881	19959934	-1
DAZAP1	PAPD4_13	5	78952781	78952824	1
DAZAP1	ALKBH8_10	11	107393025	107393281	-1
DAZAP1	AKR1A1_7	1	46034157	46034356	1
DAZAP1	SCFD2_7	4	53773624	53773758	-1
DAZAP1	WBP2_6	17	73843877	73844011	-1
DAZAP1	TMOD2_5	15	52065909	52066031	1
DAZAP1	BAT3_26	6	31607277	31607423	-1
DAZAP1	RALGPS2_7	1	178790747	178790839	1
DAZAP1	GART_20	21	34882090	34882227	-1
DAZAP1	SGCE_13	7	94217090	94217124	-1
DAZAP1	FAM24B_3	10	124609940	124610066	-1
DAZAP1	GPCPD1_5	20	5566840	5566915	-1
DAZAP1	BAI2_33	1	32193626	32193682	-1
DAZAP1	WBSCR22_6	7	73105246	73105342	1
DAZAP1	GKAP1_11	9	86383729	86383885	-1
DAZAP1	MEMO1_11	2	32117061	32117203	-1
DAZAP1	HCFC1R1_2	16	3073475	3073531	-1
DAZAP1	CLN3_4	16	28502803	28502881	-1
DAZAP1	WAC_9	10	28884662	28884970	1
DAZAP1	TCF3_18	19	1615284	1615519	-1
DAZAP1	MARK2_17	11	63671458	63671625	1
DAZAP1	FUBP1_3	1	78434706	78434768	-1
DAZAP1	GPR137_8	11	64055537	64055686	1
DAZAP1	TPM2_7	9	35684729	35684804	-1
DAZAP1	ZNF207_10	17	30693684	30693776	1
DAZAP1	PRPF40A_9	2	153535570	153535623	-1
DAZAP1	DIAPH1_2	5	140967791	140967817	-1
DAZAP1	MPND_11	19	4357948	4358169	1
DAZAP1	MYCBP2_18	13	77807291	77807398	-1
DAZAP1	RP5-900K19.1_3	7	99056770	99056886	-1
DAZAP1	CRTC2_11	1	153923736	153924142	-1
DAZAP1	C1orf43_6	1	154184796	154184854	-1
DAZAP1	WDR54_7	2	74652002	74652102	1
DAZAP1	HP1BP3_3	1	21106838	21107033	-1
DAZAP1	SMARCA1_13	X	128627017	128627052	-1
DAZAP1	CGREF1_5	2	27325228	27325298	-1
DAZAP1	PDE6D_5	2	232601897	232602002	-1
DAZAP1	PHF21A_3	11	46112006	46112117	-1
DAZAP1	PICALM_14	11	85701293	85701442	-1
DAZAP1	TAZ_7	X	153648044	153648085	1
DAZAP1	MTDH_7	8	98711982	98712080	1
DAZAP1	PPP4R1_13	18	9562920	9563044	-1
DAZAP1	CPNE1_12	20	34220085	34220156	-1
DAZAP1	CDK5RAP2_18	9	123232389	123232502	-1
DAZAP1	CDIPT_2	16	29873907	29874041	-1
DAZAP1	CHEK1_4	11	125497502	125497725	1
DAZAP1	AKAP9_17	7	91660826	91660918	1
DAZAP1	USP53_2	4	120135225	120135377	1
DAZAP1	RNF14_4	5	141350269	141350442	1
DAZAP1	UGGT2_36	13	96513042	96513137	-1
DAZAP1	CLCN3_16	4	170638943	170639018	1
DAZAP1	DHX34_13	19	47880208	47880246	1
DAZAP1	IFI27L1_3	14	94567085	94567117	1
DAZAP1	SSBP2_5	5	80809447	80809536	-1
DAZAP1	MLLT10_12	10	21906041	21906136	1
DAZAP1	NUPL1_7	13	25893464	25893488	1
DAZAP1	DMTF1_8	7	86795799	86795921	1
DAZAP1	WRN_6	8	30924549	30924698	1
DAZAP1	RNF185_5	22	31591439	31591567	1
DAZAP1	ODZ3_23	4	183665296	183665316	1
DAZAP1	STAG2_4	X	123155217	123155281	1
DAZAP1	C17orf101_9	17	80352207	80352419	-1
DAZAP1	TMEM206_8	1	212548535	212548642	-1
DAZAP1	PTPMT1_2	11	47591252	47591443	1
DAZAP1	EML6_37	2	55193859	55194016	1
DAZAP1	FNBP1_10	9	132686123	132686305	-1
DAZAP1	C16orf13_2	16	685612	685774	-1
DAZAP1	FAM107B_5	10	14595321	14595386	-1
DAZAP1	DPP7_8	9	140007197	140007257	-1
DAZAP1	CNOT6L_7	4	78665872	78666029	-1
DAZAP1	LMBR1_20	7	156480724	156480885	-1
DAZAP1	ABHD14A_8	3	52019223	52019287	1
DAZAP1	FAM120A_16	9	96320863	96321000	1
DAZAP1	PHTF2_14	7	77567027	77567155	1
DAZAP1	TM7SF3_11	12	27132717	27132869	-1
DAZAP1	SDR39U1_3	14	24911304	24911466	-1
DAZAP1	SLC25A36_5	3	140685842	140685878	1
DAZAP1	PHTF1_9	1	114255901	114256060	-1
DAZAP1	SNX6_11	14	35050767	35050806	-1
DAZAP1	TRAPPC6B_4	14	39623415	39623498	-1
DAZAP1	PPP4R1L_6	20	56846419	56846561	-1
DAZAP1	THUMPD2_3	2	39996850	39997259	-1
DAZAP1	HECTD3_4	1	45475658	45475793	-1
DAZAP1	SPTBN2_17	11	66467997	66468753	-1
DAZAP1	RLF_7	1	40697189	40697330	1
DAZAP1	C12orf10_3	12	53696818	53696977	1
DAZAP1	DST_68	6	56394246	56394572	-1
DAZAP1	PLCD3_14	17	43190231	43190380	-1
DAZAP1	C1orf27_4	1	186355120	186355215	1
DAZAP1	ZNF192_3	6	28112109	28112202	1
DAZAP1	TTC35_5	8	109468102	109468159	1
DAZAP1	MED16_9	19	876974	877180	-1
DAZAP1	SETD4_5	21	37429682	37429775	-1
DAZAP1	STYXL1_8	7	75630208	75630320	-1
DAZAP1	MON2_29	12	62959794	62959811	1
DAZAP1	USP25_4	21	17150223	17150346	1
DAZAP1	PACSIN2_13	22	43272894	43273016	-1
DAZAP1	HNRNPAB_7	5	177637133	177637273	1
DAZAP1	CUZD1_2	10	124609940	124610310	-1
DAZAP1	DENND5A_20	11	9164950	9165032	-1
DAZAP1	ALG13_15	X	110966021	110966085	1
DAZAP1	SIGIRR_9	11	406843	406993	-1
DAZAP1	RP11-528L24.3_3	5	54522404	54522495	-1
DAZAP1	TSPAN5_4	4	99407889	99408035	-1
DAZAP1	TNRC6A_11	16	24807228	24807260	1
DAZAP1	ZNF692_9	1	249149757	249149834	-1
DAZAP1	SLC35F5_15	2	114475330	114475427	-1
DAZAP1	FAM53B_6	10	126450869	126451127	-1
DAZAP1	OGDHL_21	10	50945832	50945904	-1
DAZAP1	SUMF2_4	7	56141867	56141911	1
DAZAP1	RUSC1_7	1	155295358	155295463	1
DAZAP1	SETD4_8	21	37420606	37420694	-1
DAZAP1	AZIN1_3	8	103862227	103862372	-1
DAZAP1	ALKBH6_5	19	36502306	36502366	-1
DAZAP1	CAMKK2_15	12	121686409	121686537	-1
DAZAP1	TIAL1_7	10	121339983	121340358	-1
DAZAP1	SLC25A20_8	3	48896525	48896634	-1
DAZAP1	YDJC_4	22	21983299	21983476	-1
DAZAP1	TJP2_18	9	71849355	71849463	1
DAZAP1	AGTPBP1_21	9	88203213	88203393	-1
DAZAP1	DBNL_13	7	44099647	44099752	1
DAZAP1	AF038458.3_5	19	36502306	36502366	-1
DAZAP1	NFS1_27	20	34220085	34220156	-1
DAZAP1	TBC1D23_15	3	100030677	100030721	1
DAZAP1	SKA2_2	17	57208642	57208728	-1
DAZAP1	C12orf48_15	12	102589090	102589225	1
DAZAP1	CENPE_5	4	104116271	104116390	-1
DAZAP1	TFDP1_13	13	114291935	114292211	1
DAZAP1	GALE_4	1	24125377	24125502	-1
DAZAP1	PLEKHC1_14	14	53327732	53328902	-1
DAZAP1	TARBP1_6	1	234599583	234599680	-1
DAZAP1	GNB1_2	1	1770629	1770677	-1
DAZAP1	SCAMP3_2	1	155231448	155231525	-1
DAZAP1	LRRC40_5	1	70646769	70646892	-1
DAZAP1	AC012652.1_2	15	41535865	41535937	1
DAZAP1	PITPNB_10	22	28250842	28250927	-1
DAZAP1	THUMPD2_9	2	39982435	39982549	-1
DAZAP1	SNAP91_32	6	84265862	84265964	-1
DAZAP1	ARMC2_3	6	109179402	109179474	1
DAZAP1	MAP2_13	2	210569174	210569344	1
DAZAP1	TMX3_6	18	66367642	66367722	-1
DAZAP1	VWDE_20	7	12393441	12394113	-1
DAZAP1	GIT1_8	17	27905980	27906006	-1
DAZAP1	RPS6KL1_11	14	75374138	75374233	-1
DAZAP1	FAM104A_3	17	71208817	71208879	-1
DAZAP1	SKA3_3	13	21746478	21746643	-1
DAZAP1	TFAM_6	10	60150525	60150620	1
DAZAP1	FAN1_5	15	31202817	31203018	1
DAZAP1	FAM48A_27	13	37584689	37584792	-1
DAZAP1	SLC25A26_3	3	66286968	66287124	1
FUS	MBD1_10	18	47801740	47801814	-1
FUS	PRC1_12	15	91513634	91513744	-1
FUS	COX4NB_4	16	85813985	85814079	-1
FUS	PARP6_18	15	72543186	72543298	-1
FUS	PRKAR1A_2	17	66508543	66508720	1
FUS	PHF21B_12	22	45285640	45285662	-1
FUS	KIAA0226_9	3	197426058	197426102	-1
FUS	KIFAP3_3	1	170024446	170024577	-1
FUS	LASS5_13	12	50526745	50527851	-1
FUS	TMEM141_3	9	139686399	139686482	1
FUS	MPRIP_20	17	17078607	17078726	1
FUS	NCOR1_10	17	16054904	16054930	-1
FUS	CLCN6_12	1	11888515	11888681	1
FUS	PVR_6	19	45162010	45162168	1
FUS	USP21_2	1	161130156	161130296	1
FUS	BCLAF1_13	6	136588167	136588313	-1
FUS	NFKB1_5	4	103455002	103455042	1
FUS	ATP6V0A1_19	17	40660590	40660607	1
FUS	RPP40_3	6	5000797	5000865	-1
FUS	NUP210_24	3	13381736	13381798	-1
FUS	MADD_22	11	47314094	47314147	1
FUS	DYNC1I2_6	2	172569277	172569336	1
FUS	CRYZ_8	1	75172787	75172888	-1
FUS	TTC21B_12	2	166781059	166781188	-1
FUS	MPI_2	15	75182868	75182995	1
FUS	CDC25C_6	5	137661605	137661743	-1
FUS	AL592307.2_13	1	145290781	145290850	1
FUS	SV2C_3	5	75490744	75490924	1
FUS	ZNF74_2	22	20748853	20748952	1
FUS	ADRM1_3	20	60879517	60879633	1
FUS	CAMTA2_21	17	4872795	4872815	-1
FUS	MYCBP2_56	13	77692475	77692654	-1
FUS	TTC3_10	21	38466305	38466390	1
FUS	CTNND1_13	11	57573933	57573950	1
FUS	EHMT1_8	9	140646783	140646860	1
FUS	AGXT2L2_15	5	177639974	177640104	-1
FUS	SEC31A_20	4	83782784	83782861	-1
FUS	PLCD3_14	17	43190231	43190380	-1
FUS	DCAF17_10	2	172314882	172314987	1
FUS	RBMX_9	X	135955405	135956611	-1
FUS	CTNND1_4	11	57556509	57556627	1
FUS	AC103810.4_3	17	62820022	62820990	-1
FUS	GPR98_74	5	90101101	90101275	1
FUS	RP11-431I8.2_24	3	159998455	159998602	-1
FUS	CHD1_31	5	98199112	98199290	-1
FUS	MED24_7	17	38191169	38191225	-1
FUS	TMC6_14	17	76116734	76116913	-1
FUS	FAM188A_5	10	15880227	15880278	-1
FUS	MON2_31	12	62965172	62965362	1
FUS	CLIP4_16	2	29383199	29383333	1
FUS	CREBBP_5	16	3841982	3842095	-1
FUS	MBNL1_10	3	152164493	152164546	1
FUS	ATG4A_3	X	107370023	107370324	1
FUS	SCAMP5_6	15	75308934	75309090	1
FUS	ILF3_20	19	10799226	10799354	1
FUS	MUM1_5	19	1358587	1358699	1
FUS	ERC1_19	12	1519555	1519619	1
FUS	NMT2_13	10	15161342	15161512	-1
FUS	ARHGAP12_5	10	32142994	32143134	-1
FUS	G2E3_9	14	31067689	31067805	1
FUS	NAPRT1_5	8	144659232	144659347	-1
FUS	CDC16_2	13	115002120	115002174	1
FUS	APBA2_11	15	29386481	29386516	1
FUS	PDP1_2	8	94930069	94930173	1
FUS	R3HDM1_5	2	136373722	136373763	1
FUS	WDR53_2	3	196293748	196294178	-1
FUS	SUV420H2_6	19	55855346	55855365	1
FUS	PVRL4_6	1	161044007	161044166	-1
FUS	ANK2_40	4	114269432	114269464	1
FUS	IL6ST_5	5	55264104	55264224	-1
FUS	PIGN_3	18	59829486	59829562	-1
FUS	ACACA_37	17	35567381	35567404	-1
FUS	EIF2C1_6	1	36359275	36359411	1
FUS	WDFY3_16	4	85729487	85729570	-1
FUS	PLXNB1_25	3	48455079	48455227	-1
FUS	DNASE1_6	16	3705850	3705967	1
FUS	OIP5_3	15	41611856	41611978	-1
FUS	STK17A_5	7	43663171	43663219	1
FUS	TRIM33_20	1	114940562	114940612	-1
FUS	CLASP2_31	3	33615965	33615988	-1
FUS	NUMB_9	14	73750789	73751082	-1
FUS	OS9_13	12	58113882	58114046	1
FUS	SGIP1_7	1	67101627	67101698	1
FUS	ELOVL1_6	1	43830857	43831047	-1
FUS	SEMA4F_4	2	74884980	74885078	1
FUS	POLQ_26	3	121178897	121179081	-1
FUS	RP5-877J2.1_6	7	30921796	30921976	1
FUS	FCHSD2_12	11	72611302	72611373	-1
FUS	TMEM66_2	8	29931393	29931571	-1
FUS	NEK4_6	3	52794811	52794952	-1
FUS	ETFA_2	15	76587932	76588078	-1
FUS	HNRNPH1_5	5	179046270	179046408	-1
FUS	CASK_19	X	41416285	41416353	-1
FUS	MYH14_7	19	50727411	50727434	1
FUS	TARS2_8	1	150468958	150469104	1
FUS	PPP3CC_14	8	22396982	22397011	1
FUS	TMEM131_6	2	98460608	98460724	-1
FUS	C2orf43_3	2	20990015	20990158	-1
FUS	GRPEL2_3	5	148729217	148729298	1
FUS	UBN1_12	16	4921156	4921302	1
FUS	PTPRO_17	12	15713127	15713210	1
FUS	CLASP1_30	2	122166600	122166623	-1
FUS	EEF2K_14	16	22277711	22277845	1
FUS	USP4_19	3	49321420	49321569	-1
FUS	GOLGA4_28	3	37402734	37403712	1
FUS	KTN1_36	14	56130673	56130759	1
FUS	ABI2_6	2	204246912	204246929	1
FUS	RGP1_5	9	35750837	35750986	1
FUS	SPNS1_7	16	28993222	28993377	1
FUS	ODZ3_23	4	183665296	183665316	1
FUS	SMG1_4	16	18907374	18907529	-1
FUS	GTF2I_12	7	74133198	74133260	1
FUS	C1orf57_2	1	233091303	233091465	1
FUS	CENPE_25	4	104074204	104074407	-1
FUS	TSC2_27	16	2127599	2127727	1
FUS	ASPH_4	8	62594998	62595042	-1
FUS	HEATR1_19	1	236746313	236746496	-1
FUS	AP4M1_14	7	99703864	99703914	1
FUS	TMEM11_3	17	21114249	21114540	-1
FUS	YAP1_7	11	102080248	102080295	1
FUS	CTAGE5_21	14	39790132	39790260	1
FUS	AP001011.3_31	18	2750041	2750120	1
FUS	ARHGEF1_30	19	42410609	42410772	1
FUS	PPFIA1_18	11	70197100	70197129	1
FUS	RP4-788L13.1_6	1	99767280	99767453	1
FUS	MEF2D_9	1	156446286	156446306	-1
FUS	ACAD10_3	12	112139966	112140114	1
FUS	KIF1B_12	1	10333072	10333335	1
FUS	C12orf76_7	12	110482225	110482338	-1
FUS	KIAA1712_2	4	175219117	175219213	1
FUS	DNAJC16_2	1	15855583	15855767	1
FUS	REPS1_10	6	139246494	139247618	-1
FUS	ROBO1_20	3	78696779	78696805	-1
FUS	CDC42BPA_13	1	227300372	227300614	-1
FUS	SLC2A13_4	12	40345059	40345167	-1
FUS	ZDHHC13_14	11	19187849	19187932	1
FUS	ADAM22_29	7	87815930	87816016	1
FUS	C20orf194_8	20	3340163	3340240	-1
FUS	HECTD3_4	1	45475658	45475793	-1
FUS	PUF60_7	8	144902836	144902886	-1
FUS	TMEM168_2	7	112428509	112428599	-1
FUS	ARMC6_2	19	19144940	19145047	1
FUS	KIF1B_29	1	10383942	10384120	1
FUS	RERE_6	1	8674620	8674745	-1
FUS	DDHD1_3	14	53569749	53569769	-1
FUS	CACNB3_9	12	49218732	49218751	1
FUS	MFSD8_7	4	128861008	128861152	-1
FUS	BIN1_8	2	127825739	127825831	-1
FUS	AP1G2_7	14	24035025	24035101	-1
FUS	COL9A2_31	1	40769202	40769348	-1
FUS	KIF13A_39	6	17771345	17771449	-1
FUS	LIMK2_3	22	31644315	31644755	1
FUS	AGFG2_7	7	100159882	100160002	1
FUS	MEF2C_11	5	88026028	88026051	-1
FUS	POLQ_22	3	121192197	121192334	-1
FUS	RP11-723O4.6_4	3	128696888	128697028	-1
FUS	MAD1L1_4	7	2265045	2265185	-1
FUS	SS18L1_2	20	60729337	60729521	1
FUS	ZNF485_3	10	44104062	44104188	1
FUS	NCAPG2_28	7	158443524	158443664	-1
FUS	EPN3_6	17	48617565	48617695	1
FUS	NUPL1_15	13	25911074	25911172	1
FUS	FAM60A_3	12	31457916	31458066	-1
FUS	NRCAM_2	7	108039880	108040037	-1
FUS	FAM76A_7	1	28075579	28075665	1
FUS	C19orf2_8	19	30498377	30498545	1
FUS	ZNF146_2	19	36709024	36709097	1
FUS	WDR33_19	2	128471157	128471595	-1
FUS	FBXO25_11	8	417720	417746	1
FUS	RIF1_32	2	152324988	152325065	1
FUS	CELF3_8	1	151679621	151679770	-1
FUS	SFT2D1_2	6	166744873	166744895	-1
FUS	MEAF6_7	1	37962308	37962337	-1
FUS	MTMR14_18	3	9739395	9739550	1
FUS	SLC39A9_7	14	69919958	69920026	1
FUS	THADA_18	2	43787373	43787524	-1
FUS	C3orf64_11	3	69047162	69047265	-1
FUS	AKAP11_12	13	42887183	42887266	1
FUS	AGPHD1_2	15	78805426	78805767	1
FUS	LRRC28_3	15	99816781	99816821	1
FUS	SLC25A14_4	X	129480518	129480665	1
FUS	WASH6P_5	X	155252364	155252499	1
FUS	MAPK12_29	22	50686121	50686205	-1
FUS	MINK1_19	17	4795697	4795807	1
FUS	ZNF529_2	19	37063235	37063294	-1
FUS	NIN_15	14	51233025	51233114	-1
FUS	TRAPPC6A_2	19	45668385	45668452	-1
FUS	KIF21A_30	12	39709726	39709772	-1
FUS	FAM126A_2	7	23030680	23030758	-1
FUS	SYNGR2_3	17	76167591	76167730	1
FUS	SNX13_20	7	17869633	17869670	-1
FUS	MARK2_17	11	63671458	63671625	1
FUS	GRIPAP1_4	X	48854566	48854592	-1
FUS	WBP5_2	X	102612011	102612089	1
FUS	MPHOSPH9_12	12	123686711	123686866	-1
FUS	EVI5L_12	19	7921865	7922010	1
FUS	RUFY3_17	4	71656942	71659257	1
FUS	GPR137B_7	1	236368426	236368550	1
FUS	ING5_8	2	242658898	242661130	1
FUS	NT5C2_6	10	104871502	104871562	-1
FUS	PABPC1L_14	20	43567315	43567389	1
FUS	FIGNL1_4	7	50515666	50515682	-1
FUS	ADD1_19	4	2928369	2928402	1
FUS	BBS2_11	16	56534766	56534937	-1
FUS	CENPI_17	X	100395655	100395749	1
FUS	EPB41_16	1	29385323	29385364	1
FUS	ANKS3_5	16	4776980	4777178	-1
FUS	POC1A_10	3	52130585	52130728	-1
FUS	ELOVL2_3	6	11005605	11005792	-1
FUS	GABPB1_2	15	50638569	50638592	-1
FUS	CUL5_4	11	107920617	107920793	1
FUS	ZNF239_3	10	44063347	44063469	-1
FUS	PICALM_14	11	85701293	85701442	-1
FUS	DTL_14	1	212273594	212274426	1
FUS	CDCA7_5	2	174223983	174224219	1
FUS	SGSM3_3	22	40797597	40797679	1
FUS	SPIRE2_3	16	89912034	89913561	1
FUS	SH3BGRL2_4	6	80406202	80406282	1
FUS	UBAP2L_7	1	154207067	154207268	1
FUS	GPC2_3	7	99773195	99773517	-1
FUS	AP001011.3_35	18	2760650	2760737	1
FUS	SEC31A_30	4	83752090	83752128	-1
FUS	RBCK1_3	20	391056	391407	1
FUS	ANKHD1_33	5	139914947	139915123	1
FUS	AP2M1_6	3	183898297	183898438	1
FUS	MLX_3	17	40720488	40720577	1
FUS	TPX2_2	20	30330344	30330450	1
FUS	PPP2R1B_16	11	111608605	111612336	-1
FUS	RBM10_4	X	47030427	47030657	1
FUS	SMG7_19	1	183516238	183516387	1
FUS	SPATA6_12	1	48771459	48771550	-1
FUS	SEC61A2_8	10	12197777	12197930	1
FUS	INTS8_12	8	95862144	95862319	1
FUS	ACYP1_3	14	75528387	75528465	-1
FUS	CCDC85C_5	14	99983425	99983520	-1
FUS	RBM4_3	11	66410921	66411611	1
FUS	ZFYVE21_6	14	104196130	104196183	1
FUS	MINK1_22	17	4796581	4796604	1
FUS	PHC1_2	12	9068356	9068665	1
FUS	C18orf1_8	18	13643358	13643411	1
FUS	KIF23_21	15	69733107	69733418	1
FUS	ARHGAP17_17	16	24950685	24950918	-1
FUS	ACAA1_11	3	38167653	38167832	-1
FUS	MAP4K4_18	2	102480283	102480513	1
FUS	MFSD9_5	2	103343304	103343433	-1
FUS	TCOF1_7	5	149751569	149751799	1
FUS	TAF2_18	8	120790259	120790369	-1
FUS	C1D_2	2	68280193	68280269	-1
FUS	RANBP17_9	5	170343469	170343588	1
FUS	C3orf63_7	3	56700288	56700412	-1
FUS	ODZ4_14	11	78489647	78489673	-1
FUS	NUP85_2	17	73204622	73204715	1
FUS	ANK2_9	4	114158755	114158778	1
FUS	SH3GLB2_10	9	131771732	131771746	-1
FUS	SENP5_7	3	196650285	196650422	1
FUS	PMPCB_7	7	102948043	102948155	1
FUS	CACNA2D2_25	3	50410496	50410516	-1
FUS	SENP7_14	3	101062530	101062798	-1
FUS	ADSL_15	22	40760884	40761060	1
FUS	U2AF1L4_3	19	36235527	36235882	-1
FUS	LONP2_3	16	48290521	48290652	1
FUS	FAM114A1_2	4	38870019	38870167	1
FUS	NELF_11	9	140347005	140347038	-1
FUS	SGCE_13	7	94217090	94217124	-1
FUS	TRPM4_10	19	49684606	49684718	1
FUS	RBM14_6	11	66410921	66411611	1
FUS	OSBPL8_7	12	76853639	76853675	-1
FUS	SULF2_20	20	46288143	46288196	-1
FUS	TTC28_20	22	28386777	28386800	-1
FUS	EXOC7_7	17	74087224	74087316	-1
FUS	C12orf48_15	12	102589090	102589225	1
FUS	TARBP1_6	1	234599583	234599680	-1
FUS	SLAIN1_5	13	78317151	78317300	1
FUS	SLC38A1_5	12	46648597	46648719	-1
FUS	LRRC40_5	1	70646769	70646892	-1
FUS	MARCH8_7	10	45958599	45959444	-1
FUS	GNPDA2_2	4	44724101	44724259	-1
FUS	PUM1_19	1	31414845	31414970	-1
FUS	ZDHHC17_2	12	77191214	77191317	1
FUS	KLHL24_2	3	183354009	183354099	1
FUS	DLG1_24	3	196802708	196802741	-1
FUS	TARBP1_19	1	234563063	234563134	-1
FUS	NAV2_20	11	20071382	20071447	1
FUS	USP3_2	15	63821213	63821365	1
FUS	C9orf100_2	9	35664749	35664847	-1
FUS	SLC35F5_15	2	114475330	114475427	-1
FUS	GOLGA4_5	3	37315027	37315092	1
FUS	POLA1_3	X	24721368	24721464	1
FUS	AGTPBP1_12	9	88261236	88261333	-1
FUS	PCYT2_8	17	79865080	79865133	-1
FUS	DOPEY1_7	6	83823042	83823140	1
FUS	TM7SF3_11	12	27132717	27132869	-1
FUS	SP140L_12	2	231254634	231254738	1
FUS	LRCH3_15	3	197585705	197585776	1
FUS	PHKA1_19	X	71840575	71840751	-1
FUS	SLC25A26_3	3	66286968	66287124	1
FUS	MPDU1_5	17	7490217	7490335	1
FUS	PPP1R9A_19	7	94916422	94916445	1
FUS	SEC24C_8	10	75521856	75521924	1
FUS	ZNF551_2	19	58196630	58196753	1
FUS	USP8_13	15	50776472	50776558	1
FUS	ARHGEF37_8	5	148999917	149000027	1
FUS	SLC44A5_28	1	75670160	75672404	-1
FUS	POMT1_2	9	134379576	134379727	1
FUS	GMIP_18	19	19745316	19745512	-1
FUS	FAM82B_5	8	87497101	87497190	-1
FUS	SIP1_7	14	39594196	39594240	1
FUS	FBXL4_8	6	99328429	99328500	-1
FUS	KIAA0513_10	16	85116170	85116199	1
FUS	AFAP1_14	4	7783103	7783354	-1
FUS	EFNA5_4	5	106722936	106723016	-1
FUS	MLLT4_2	6	168265231	168265426	1
FUS	ZYG11A_5	1	53329653	53329829	1
FUS	PPFIA3_23	19	49649423	49649449	1
FUS	ZNF107_4	7	64150777	64150903	1
FUS	C6orf70_10	6	170166734	170166763	1
FUS	TAF6_6	7	99711239	99711392	-1
FUS	BRAF_2	7	140549911	140550012	-1
FUS	SERGEF_7	11	18014478	18014540	-1
FUS	SLC35A3_9	1	100483238	100483371	1
FUS	ATL1_14	14	51096713	51096727	1
FUS	SKIV2L_8	6	31928973	31929163	1
FUS	AGTPBP1_11	9	88270058	88270235	-1
FUS	NCOR1_35	17	15971208	15971435	-1
FUS	SENP6_6	6	76350400	76350420	1
FUS	ATG13_4	11	46651595	46651650	1
FUS	TNNT1_5	19	55657802	55657834	-1
FUS	RYK_11	3	133896785	133896917	-1
FUS	METTL14_10	4	119626766	119626976	1
FUS	B3GALNT2_10	1	235621911	235622094	-1
FUS	EDEM3_20	1	184670631	184670678	-1
FUS	RETSAT_9	2	85571122	85571288	-1
FUS	FAM48A_27	13	37584689	37584792	-1
FUS	DCTN4_7	5	150111448	150111468	-1
FUS	FN1_33	2	216245534	216245803	-1
FUS	ARRB1_16	11	74982745	74982768	-1
FUS	PPP4R1_20	18	9549195	9549336	-1
FUS	CCDC125_5	5	68609812	68609873	-1
FUS	GGNBP2_2	17	34901468	34901666	1
FUS	MYST3_2	8	41907094	41907225	-1
FUS	RTKN2_2	10	64022384	64022580	-1
FUS	ZMIZ1_28	10	81070681	81070941	1
FUS	IKZF2_14	2	213878515	213878658	-1
FUS	C9orf142_3	9	139887377	139887426	1
FUS	YLPM1_18	14	75290959	75291010	1
FUS	SAFB2_7	19	5611131	5611641	-1
FUS	SETD5_5	3	9471511	9471735	1
FUS	FNIP1_7	5	131046271	131046354	-1
FUS	AKT1_2	14	105259464	105259547	-1
FUS	ARVCF_19	22	19958739	19958858	-1
FUS	NEDD4_19	15	56139167	56139232	-1
FUS	REST_5	4	57793781	57793830	1
FUS	ASL_8	7	65551731	65551808	1
FUS	TASP1_10	20	13550154	13550233	-1
FUS	FAM36A_2	1	245005246	245005360	1
FUS	CABIN1_10	22	24451336	24451622	1
FUS	ASPH_11	8	62559309	62559437	-1
FUS	CASK_11	X	41481870	41481887	-1
FUS	PPP3CA_10	4	101984389	101984514	-1
FUS	MAP4_23	3	47894653	47894842	-1
FUS	SCRN3_2	2	175263003	175263170	1
FUS	ZNF527_5	19	37875770	37876543	1
FUS	KIF21A_29	12	39711875	39712003	-1
FUS	C15orf40_3	15	83677300	83677427	-1
FUS	AC069234.1_10	12	121204066	121204175	-1
FUS	KIAA1217_13	10	24783429	24783533	1
FUS	PARD3_20	10	34625127	34625171	-1
FUS	SMARCC2_29	12	56558087	56558152	-1
FUS	DIS3L_6	15	66604062	66604238	1
FUS	CAMK2G_6	10	75612012	75612077	-1
FUS	FAM126A_11	7	22986571	22986866	-1
FUS	CCDC64_8	12	120512247	120512390	1
FUS	FAM63A_5	1	150974641	150975444	-1
FUS	MOV10_3	1	113229588	113229728	1
FUS	FXR1_18	3	180693101	180693192	1
FUS	REV3L_21	6	111680025	111680217	-1
FUS	CACNA2D1_22	7	81612630	81612650	-1
FUS	UEVLD_5	11	18591761	18591924	-1
FUS	PNPO_4	17	46022925	46022978	1
FUS	INMT_23	7	30921796	30921976	1
FUS	LRRC23_7	12	7015009	7015118	1
FUS	SYNJ1_13	21	34048642	34048665	-1
FUS	ATL2_14	2	38523828	38523842	-1
FUS	LRRC28_10	15	99903311	99903470	1
FUS	TEAD1_7	11	12886385	12886447	1
FUS	APBB2_9	4	40937094	40937156	-1
FUS	TMEM126B_2	11	85340176	85340306	1
FUS	AP4B1_9	1	114438880	114439087	-1
FUS	ZNF252_4	8	146221893	146221993	-1
FUS	CHAF1A_2	19	4405909	4405959	1
FUS	TRIM68_2	11	4626309	4626791	-1
FUS	PQLC1_4	18	77709519	77709655	-1
FUS	SSBP3_7	1	54723742	54723822	-1
FUS	C7orf44_10	7	43670611	43673007	-1
FUS	SP140_39	2	231254634	231254738	1
FUS	DSTN_2	20	17572577	17572708	1
FUS	DHTKD1_13	10	12154899	12155063	1
FUS	CARM1_15	19	11032051	11032119	1
FUS	CLASP1_25	2	122184980	122185006	-1
FUS	KIF14_11	1	200571024	200571196	-1
FUS	IFT80_20	3	159998455	159998602	-1
FUS	C2orf69_7	2	200826504	200826651	1
FUS	SIKE1_2	1	115322731	115322836	-1
FUS	CAPN7_17	3	15287033	15287178	1
FUS	OCRL_19	X	128718321	128718344	1
FUS	ANK2_32	4	114253128	114253226	1
FUS	PARP6_20	15	72541586	72541655	-1
FUS	PLAA_10	9	26917095	26917163	-1
FUS	KIF1B_17	1	10339155	10339196	1
FUS	CIZ1_11	9	130940648	130940769	-1
FUS	MYST4_12	10	76744838	76744999	1
FUS	MLST8_9	16	2258211	2258335	1
FUS	IFT20_2	17	26659172	26659408	-1
FUS	PIKFYVE_13	2	209169570	209169737	1
FUS	TSNARE1_3	8	143427104	143427253	-1
FUS	EDEM1_10	3	5251860	5251933	1
FUS	STRN3_8	14	31398407	31398517	-1
FUS	PIGO_7	9	35093027	35093206	-1
FUS	PBRM1_32	3	52588740	52588895	-1
FUS	KIAA1632_17	18	43497644	43497784	-1
FUS	SLC25A25_6	9	130864359	130864394	1
FUS	CDC2L6_8	6	110959852	110959909	-1
FUS	FADS2_2	11	61595713	61596069	1
FUS	PK4P_21	2	159533251	159533379	1
FUS	EXOC1_11	4	56755054	56755098	1
FUS	LASS6_10	2	169622832	169622855	1
FUS	RNF8_8	6	37348926	37349130	1
FUS	STRADA_4	17	61800658	61800686	-1
FUS	XPNPEP1_18	10	111630489	111630662	-1
FUS	BAT2L_31	9	134369792	134369873	1
FUS	PTPRF_16	1	44067742	44067768	1
FUS	EPB41L5_17	2	120861636	120864492	1
FUS	PHACTR3_9	20	58342241	58342450	1
FUS	DOCK4_35	7	111424153	111424179	-1
FUS	ENTPD6_11	20	25201868	25201969	1
FUS	NRM_4	6	30657053	30657229	-1
FUS	EHBP1_20	2	63215066	63215173	1
FUS	PFKM_15	12	48529074	48529166	1
FUS	DRAM2_6	1	111667364	111667503	-1
FUS	APH1B_5	15	63579623	63579745	1
FUS	DRAM1_6	12	102313887	102313979	1
FUS	EPRS_13	1	220191468	220191488	-1
FUS	ACAD8_3	11	134126982	134127151	1
FUS	PI4KB_3	1	151297221	151297393	-1
FUS	PTK2_19	8	141772467	141772487	-1
FUS	PPIL5_4	14	50070270	50070336	1
FUS	STX2_10	12	131280540	131280665	-1
FUS	TCF7_13	5	133480488	133480560	1
FUS	NDE1_13	16	15793016	15794487	1
FUS	BPTF_7	17	65882244	65882432	1
FUS	PHKG2_4	16	30762870	30762924	1
FUS	NEBL_21	10	21115376	21115468	-1
FUS	C14orf153_23	14	104159890	104160290	1
FUS	NUMB_11	14	73745989	73746132	-1
FUS	RAI14_15	5	34813679	34813765	1
FUS	UBA2_14	19	34949674	34949829	1
FUS	FAM188B_20	7	30921796	30921976	1
FUS	MYNN_2	3	169491819	169491885	1
FUS	WASF3_7	13	27250686	27250861	1
FUS	BAT2D1_32	1	171556787	171556890	1
FUS	CDCA3_5	12	6958487	6958593	-1
FUS	EFCAB2_3	1	245180544	245180628	1
FUS	TRIP6_2	7	100465483	100465610	1
FUS	NCKAP1_2	2	183889706	183889723	-1
FUS	HCK_8	20	30667577	30667680	1
FUS	ABLIM1_21	10	116207639	116207785	-1
FUS	HHAT_8	1	210573812	210574006	1
FUS	ZNF638_3	2	71575557	71577401	1
FUS	ATP5SL_6	19	41939177	41939339	-1
FUS	C1orf9_13	1	172546679	172546699	1
FUS	CHD3_34	17	7810919	7811020	1
FUS	PPP1R12B_7	1	202399859	202399938	1
FUS	RAP1GAP2_6	17	2865964	2866008	1
FUS	LRP3_5	19	33695544	33695758	1
FUS	ESYT2_16	7	158545472	158545534	-1
FUS	CC2D2A_5	4	15480843	15480952	1
FUS	LARS2_2	3	45433075	45433140	1
FUS	USP20_12	9	132631141	132631281	1
FUS	ASH2L_15	8	37993186	37993284	1
FUS	SPTAN1_24	9	131355262	131355321	1
FUS	SRPK2_19	7	104766695	104766787	-1
FUS	SCRIB_36	8	144873836	144873910	-1
FUS	ATP5C1_9	10	7848937	7848973	1
FUS	SUMF1_3	3	4490950	4491024	-1
FUS	GK_11	X	30715849	30715866	1
FUS	NUP54_11	4	77045802	77045909	-1
FUS	STAT2_16	12	56742947	56743045	-1
FUS	KIAA1257_6	3	128696888	128697028	-1
FUS	PTPRU_15	1	29616195	29616224	1
FUS	HNRNPUL1_17	19	41811551	41811772	1
FUS	PTBP2_12	1	97271975	97272008	1
FUS	XPOT_24	12	64838855	64838911	1
FUS	MADD_27	11	47330531	47330593	1
FUS	B4GALT1_5	9	33115989	33116111	-1
FUS	EPB41L1_20	20	34783251	34783286	1
FUS	AQP1_20	7	30921796	30921976	1
FUS	CCNT2_6	2	135703459	135703545	1
FUS	KIAA0430_8	16	15719229	15719657	-1
FUS	MLPH_12	2	238449445	238449600	1
FUS	GOPC_3	6	117898611	117898634	-1
FUS	PAXIP1_21	7	154738222	154738297	-1
FUS	RGL2_2	6	33266232	33266428	-1
FUS	CLASP1_27	2	122176198	122176305	-1
FUS	OCIAD2_3	4	48901846	48901942	-1
FUS	DMKN_24	19	35988549	35988583	-1
FUS	URB2_8	1	229786982	229787069	1
FUS	ARHGAP11B_10	15	30933725	30933820	1
FUS	ACSF3_2	16	89164999	89165175	1
FUS	PPP1R13B_6	14	104230200	104230816	-1
FUS	TSGA14_11	7	130039880	130040095	-1
FUS	HERC4_21	10	69718870	69718893	-1
FUS	APLP1_14	19	36368984	36369010	1
FUS	JKAMP_7	14	59967909	59969468	1
FUS	SNX14_19	6	86248556	86248582	-1
FUS	TPD52L1_7	6	125573168	125574901	1
FUS	EIF4A2_11	3	186506099	186506205	1
FUS	ARVCF_10	22	19964229	19964246	-1
FUS	HNRNPAB_7	5	177637133	177637273	1
FUS	MCART1_2	9	37903528	37903554	-1
FUS	ANK2_42	4	114274201	114280455	1
FUS	MTG1_11	10	135214838	135215094	1
FUS	NEO1_21	15	73567033	73567065	1
FUS	TCF12_17	15	57544619	57544690	1
FUS	GON4L_33	1	155722995	155723205	-1
FUS	VDAC3_5	8	42254196	42255117	1
FUS	UGGT2_36	13	96513042	96513137	-1
FUS	PDIK1L_2	1	26438951	26439141	1
FUS	SS18_11	18	23615795	23615887	-1
FUS	C8orf38_18	8	96064402	96064458	1
FUS	PFKFB3_18	10	6270159	6270181	1
FUS	PLCXD2_6	3	111602911	111604259	1
FUS	THOC1_8	18	254273	254355	-1
FUS	C1orf85_2	1	156264550	156264807	-1
FUS	BAZ2B_17	2	160287374	160287667	-1
FUS	GGCX_2	2	85787938	85788108	-1
FUS	TXNDC11_4	16	11824501	11824630	-1
FUS	KRIT1_3	7	91874216	91874485	-1
FUS	CTDP1_12	18	77496355	77496521	1
FUS	MBNL1_12	3	152173331	152173366	1
FUS	HDAC10_14	22	50686121	50686205	-1
FUS	PMFBP1_7	16	72184507	72184728	-1
FUS	YIPF1_12	1	54320674	54320724	-1
FUS	FNBP4_12	11	47753669	47753771	-1
FUS	LRRC42_3	1	54413461	54413494	1
FUS	NAV1_14	1	201759682	201759705	1
FUS	RAB9A_2	X	13721933	13722021	1
FUS	PPFIA1_24	11	70211479	70212073	1
FUS	RNF175_8	4	154633627	154633728	-1
FUS	NOP56_10	20	2636762	2636860	1
FUS	OTUD3_7	1	20232925	20233109	1
FUS	SLC25A14_6	X	129484620	129484705	1
FUS	C2orf47_5	2	200826504	200826651	1
FUS	AURKB_6	17	8110058	8110252	-1
FUS	KIAA0406_5	20	36631030	36631178	-1
FUS	MFF_10	2	228217230	228217289	1
FUS	RWDD1_2	6	116894021	116894148	1
FUS	SCYL1_17	11	65305741	65305795	1
FUS	KIAA1731_12	11	93425093	93425196	1
FUS	PTPN4_7	2	120639673	120639725	1
FUS	FIP1L1_14	4	54306749	54306775	1
FUS	PLS1_4	3	142383044	142383149	1
FUS	CHD3_11	17	7798657	7798860	1
FUS	WDR52_3	3	113146034	113146186	-1
FUS	CHID1_4	11	908542	908645	-1
FUS	STK33_11	11	8462225	8462300	-1
FUS	FAM133B_12	7	92195324	92195375	-1
FUS	CPEB2_6	4	15042088	15042111	1
FUS	CD47_10	3	107768466	107768498	-1
FUS	YDJC_4	22	21983299	21983476	-1
FUS	TSPAN17_8	5	176083896	176083957	1
FUS	TNRC6A_9	16	24804794	24804970	1
FUS	HAUS2_2	15	42850396	42850488	1
FUS	RP11-658F2.1_6	11	66410921	66411611	1
FUS	ATXN7L2_3	1	110029128	110029232	1
FUS	WDR35_11	2	20162056	20162088	-1
FUS	TCEB1_3	8	74876722	74876860	-1
FUS	TAF1_38	X	70679000	70679101	1
FUS	ZNF607_5	19	38198815	38198913	-1
FUS	GIT1_8	17	27905980	27906006	-1
FUS	KIF1B_31	1	10386169	10386417	1
FUS	CLSPN_23	1	36202940	36203022	-1
FUS	EIF4G1_5	3	184034501	184034521	1
FUS	CMC1_2	3	28304782	28304871	1
FUS	APEH_7	3	49713811	49713948	1
FUS	DUS4L_2	7	107205033	107205121	1
HNRNPA1	EXOSC10_10	1	11142591	11142935	-1
HNRNPA1	HSF2_11	6	122749048	122749101	1
HNRNPA1	C17orf49_6	17	6920229	6920333	1
HNRNPA1	NUP155_34	5	37294431	37294567	-1
HNRNPA1	MAP3K7_12	6	91254271	91254351	-1
HNRNPA1	NASP_7	1	46072993	46074009	1
HNRNPA1	FLNB_33	3	58127585	58127656	1
HNRNPA1	MPRIP_20	17	17078607	17078726	1
HNRNPA1	PRC1_14	15	91512309	91512350	-1
HNRNPA1	CLSTN1_11	1	9797556	9797612	-1
HNRNPA1	FGFR1OP2_5	12	27113448	27113561	1
HNRNPA1	LTA4H_21	12	96397616	96397759	-1
HNRNPA1	APP_11	21	27369675	27369731	-1
HNRNPA1	SEPT6_14	X	118759298	118759342	-1
HNRNPA1	RAB2A_6	8	61504417	61504528	1
HNRNPA1	UBE2K_6	4	39779302	39779430	1
HNRNPA1	CDC25A_6	3	48222211	48222330	-1
HNRNPA1	AP1G2_7	14	24035025	24035101	-1
HNRNPA1	UBQLN1_8	9	86281265	86281348	-1
HNRNPA1	ING4_3	12	6762396	6762562	-1
HNRNPA1	EIF4G3_25	1	21219112	21219222	-1
HNRNPA1	EXOSC9_9	4	122734389	122734535	1
HNRNPA1	ARMC10_9	7	102737724	102737795	1
HNRNPA1	C19orf55_7	19	36255935	36256077	1
HNRNPA1	MYCBP_5	1	39333234	39333282	-1
HNRNPA1	DCAF17_10	2	172314882	172314987	1
HNRNPA1	CEP170_8	1	243354320	243354796	-1
HNRNPA1	HNRNPR_2	1	23667345	23667510	-1
HNRNPA1	HAUS8_4	19	17173508	17173589	-1
HNRNPA1	PCBP2_15	12	53861589	53861627	1
HNRNPA1	KIN_2	10	7825044	7825138	-1
HNRNPA1	MTMR14_17	3	9731648	9731827	1
HNRNPA1	NDUFA12_3	12	95387946	95388033	-1
HNRNPA1	SNX6_4	14	35077236	35077346	-1
HNRNPA1	KTN1_36	14	56130673	56130759	1
HNRNPA1	MUM1_5	19	1358587	1358699	1
HNRNPA1	PICALM_19	11	85689113	85689136	-1
HNRNPA1	NOP56_10	20	2636762	2636860	1
HNRNPA1	RPL7L1_2	6	42848599	42848820	1
HNRNPA1	ISCU_2	12	108957836	108957931	1
HNRNPA1	NCOR2_8	12	124941652	124941708	-1
HNRNPA1	PUM2_14	2	20478344	20478580	-1
HNRNPA1	FAM36A_2	1	245005246	245005360	1
HNRNPA1	KIAA0146_11	8	48308936	48309186	1
HNRNPA1	ACACA_37	17	35567381	35567404	-1
HNRNPA1	RBM9_12	22	36152152	36152191	-1
HNRNPA1	ACAA1_7	3	38173087	38173129	-1
HNRNPA1	ZFYVE9_17	1	52805798	52805903	1
HNRNPA1	AKR1A1_2	1	46018108	46018235	1
HNRNPA1	MCM3AP_26	21	47662716	47662845	-1
HNRNPA1	MATR3_11	5	138651386	138651427	1
HNRNPA1	NFE2L1_6	17	46134394	46134483	1
HNRNPA1	MPRIP_24	17	17083921	17083983	1
HNRNPA1	VPS35_3	16	46715991	46716087	-1
HNRNPA1	IL32_2	16	3115622	3115711	1
HNRNPA1	PON3_6	7	94996674	94996800	-1
HNRNPA1	GFM2_18	5	74026085	74026223	-1
HNRNPA1	HNRNPH1_5	5	179046270	179046408	-1
HNRNPA1	RGS14_14	5	176798476	176798590	1
HNRNPA1	C8orf76_4	8	124265562	124268411	-1
HNRNPA1	FLNB_27	3	58117654	58117746	1
HNRNPA1	SLC35B3_5	6	8422703	8422857	-1
HNRNPA1	MTRR_3	5	7873486	7873639	1
HNRNPA1	EIF4E2_3	2	233422594	233422728	1
HNRNPA1	AACS_14	12	125609448	125609570	1
HNRNPA1	SEC24B_5	4	110402833	110402937	1
HNRNPA1	MPV17_4	2	27535861	27535976	-1
HNRNPA1	GRAMD1A_10	19	35504160	35504272	1
HNRNPA1	KIF12_5	9	116859581	116859716	-1
HNRNPA1	EIF6_4	20	33868457	33868632	-1
HNRNPA1	BRD8_9	5	137504159	137504377	-1
HNRNPA1	NTAN1_2	16	15141854	15141956	-1
HNRNPA1	RNASET2_8	6	167347579	167348580	-1
HNRNPA1	NUP88_11	17	5292122	5292280	-1
HNRNPA1	DMD_78	X	31196049	31196087	-1
HNRNPA1	MED15_11	22	20929400	20929519	1
HNRNPA1	ARFRP1_2	20	62338351	62338449	-1
HNRNPA1	MADD_35	11	47348289	47348358	1
HNRNPA1	MORF4L2_2	X	102941559	102941746	-1
HNRNPA1	NAA25_25	12	112471037	112471183	-1
HNRNPA1	DGCR6L_5	22	20303642	20303742	-1
HNRNPA1	SEC23B_18	20	18531733	18531819	1
HNRNPA1	EWSR1_4	22	29669730	29669853	1
HNRNPA1	IDI1_5	10	1089939	1092402	-1
HNRNPA1	RP11-514O12.4_8	6	167347579	167348580	-1
HNRNPA1	ARAP1_34	11	72403798	72403830	-1
HNRNPA1	FLNA_30	X	153585619	153585642	-1
HNRNPA1	PUF60_7	8	144902836	144902886	-1
HNRNPA1	FAHD2A_2	2	96071025	96071150	1
HNRNPA1	HAGH_7	16	1869116	1869224	-1
HNRNPA1	APEH_3	3	49712616	49712742	1
HNRNPA1	MATR3_9	5	138642928	138644016	1
HNRNPA1	FAM20A_11	17	66536688	66536864	-1
HNRNPA1	ASH2L_2	8	37963349	37963657	1
HNRNPA1	ENPP3_17	6	132007016	132007047	1
HNRNPA1	FIP1L1_14	4	54306749	54306775	1
HNRNPA1	RAG1AP1_4	1	155110037	155110198	1
HNRNPA1	SLC38A9_17	5	54923719	54923808	-1
HNRNPA1	PHF8_15	X	54020034	54020336	-1
HNRNPA1	C2orf60_2	2	200813041	200813195	-1
HNRNPA1	TMEM188_2	16	50059562	50059612	1
HNRNPA1	CKAP2L_3	2	113518290	113518341	-1
HNRNPA1	RBCK1_2	20	390525	390669	1
HNRNPA1	AIMP2_2	7	6054777	6054983	1
HNRNPA1	GRB7_16	17	37902166	37902253	1
HNRNPA1	MLF1_3	3	158306641	158306713	1
HNRNPA1	CARM1_15	19	11032051	11032119	1
HNRNPA1	MMAB_8	12	109999048	109999134	-1
HNRNPA1	ACLY_14	17	40052873	40052902	-1
HNRNPA1	FAM60A_3	12	31457916	31458066	-1
HNRNPA1	VEGFA_6	6	43748469	43748591	1
HNRNPA1	YTHDC1_6	4	69198512	69198565	-1
HNRNPA1	NAP1L4_16	11	2970457	2970494	-1
HNRNPA1	HDAC10_8	22	50687532	50687597	-1
HNRNPA1	NDRG2_6	14	21491023	21491064	-1
HNRNPA1	TMEM219_6	16	29983363	29983461	1
HNRNPA1	MAPK12_23	22	50687532	50687597	-1
HNRNPA1	MLF1IP_12	4	185621974	185622035	-1
HNRNPA1	WWC2_2	4	184114752	184114861	1
HNRNPA1	KIAA1310_26	2	97267853	97268075	-1
HNRNPA1	NDUFB6_2	9	32570958	32571050	-1
HNRNPA1	TTC7B_13	14	91119185	91119242	-1
HNRNPA1	CCNL1_4	3	156874800	156874872	-1
HNRNPA1	EPS8L3_2	1	110304341	110304395	-1
HNRNPA1	RENBP_7	X	153207403	153207484	-1
HNRNPA1	GIPC1_4	19	14593501	14593818	-1
HNRNPA1	CSNK1D_9	17	80203852	80203915	-1
HNRNPA1	TPM2_6	9	35685061	35685136	-1
HNRNPA1	ATP5C1_9	10	7848937	7848973	1
HNRNPA1	PTS_3	11	112100931	112100953	1
HNRNPA1	PAFAH2_10	1	26299049	26299203	-1
HNRNPA1	CGGBP1_5	3	88106341	88106442	-1
HNRNPA1	MRPL22_3	5	154330381	154330498	1
HNRNPA1	TMEM182_6	2	103414322	103414459	1
HNRNPA1	EIF2B3_11	1	45323376	45323479	-1
HNRNPA1	PHYHD1_9	9	131700036	131700223	1
HNRNPA1	OSBPL9_15	1	52221992	52222030	1
HNRNPA1	PNPLA6_14	19	7606870	7606953	1
HNRNPA1	MEMO1_11	2	32117061	32117203	-1
HNRNPA1	ADD3_16	10	111892063	111892158	1
HNRNPA1	POC1A_10	3	52130585	52130728	-1
HNRNPA1	C12orf73_3	12	104347192	104347312	-1
HNRNPA1	TRIM65_5	17	73887894	73887959	-1
HNRNPA1	SMARCA1_13	X	128627017	128627052	-1
HNRNPA1	SC4MOL_2	4	166254492	166254777	1
HNRNPA1	ZDHHC3_6	3	44974399	44974482	-1
HNRNPA1	LTBP4_25	19	41122795	41122926	1
HNRNPA1	C3orf31_5	3	11874477	11874625	-1
HNRNPA1	SFRS18_11	6	99851705	99851758	-1
HNRNPA1	C2orf56_6	2	37469778	37469836	1
HNRNPA1	MMS19_13	10	99228723	99228861	-1
HNRNPA1	DENND5A_16	11	9168577	9168698	-1
HNRNPA1	ZHX1_4	8	124265562	124268411	-1
HNRNPA1	UPF3B_8	X	118974609	118974647	-1
HNRNPA1	P4HA1_11	10	74803645	74803715	-1
HNRNPA1	EGLN1_6	1	231503315	231503382	-1
HNRNPA1	TP53I3_4	2	24302314	24302510	-1
HNRNPA1	SLC13A5_11	17	6590848	6590985	-1
HNRNPA1	NUPL1_3	13	25883385	25883420	1
HNRNPA1	URGCP_5	7	43927389	43927415	-1
HNRNPA1	SMEK2_6	2	55825552	55826175	-1
HNRNPA1	FMNL2_26	2	153501948	153502041	1
HNRNPA1	PATL1_7	11	59423429	59423518	-1
HNRNPA1	TM7SF3_11	12	27132717	27132869	-1
HNRNPA1	AURKB_2	17	8113495	8113572	-1
HNRNPA1	AARSD1_6	17	41123624	41123713	-1
HNRNPA1	CHEK2_12	22	29099493	29099554	-1
HNRNPA1	DNMT1_5	19	10290863	10290910	-1
HNRNPA1	PPHLN1_8	12	42778742	42778798	1
HNRNPA1	PAM16_2	16	4393208	4393292	-1
HNRNPA1	HNRNPD_2	4	83292681	83292737	-1
HNRNPA1	RAB9A_2	X	13721933	13722021	1
HNRNPA1	RP11-101E3.4_2	9	131700036	131700057	1
HNRNPA1	PLEKHA1_15	10	124187792	124187936	1
HNRNPA1	RELL2_3	5	141018522	141018588	1
HNRNPA1	PACSIN2_13	22	43272894	43273016	-1
HNRNPA1	FUBP3_19	9	133510054	133510125	1
HNRNPA1	SEC23IP_14	10	121689119	121689274	1
HNRNPA1	ZBTB8OS_5	1	33097428	33097480	-1
HNRNPA1	HNRNPA2B1_2	7	26237451	26237486	-1
HNRNPA1	IGF2BP2_11	3	185390329	185390457	-1
HNRNPA1	CXorf57_10	X	105882757	105882917	1
HNRNPA1	DGUOK_2	2	74166037	74166149	1
HNRNPA1	C1orf43_2	1	154192312	154192413	-1
HNRNPA1	PTPMT1_2	11	47591252	47591443	1
HNRNPA1	VDAC3_4	8	42252602	42252655	1
HNRNPA1	CHAF1A_4	19	4418017	4418073	1
HNRNPA1	ELF1_2	13	41593364	41593508	-1
HNRNPA1	TRMT1_9	19	13220729	13220815	-1
HNRNPA1	MARCH7_12	2	160621137	160621185	1
HNRNPA1	TBC1D23_15	3	100030677	100030721	1
HNRNPA1	SCML2_15	X	18260559	18260710	-1
HNRNPA1	HNMT_3	2	138724667	138725013	1
HNRNPA1	SFRS13A_6	1	24296869	24297929	-1
HNRNPA1	C13orf23_2	13	39608268	39608333	-1
HNRNPA1	NUB1_16	7	151071183	151071329	1
HNRNPA1	LMO2_3	11	33890892	33891533	-1
HNRNPA1	PHF15_13	5	133912458	133912728	1
HNRNPA2B1	MTA1_5	14	105915696	105915746	1
HNRNPA2B1	CTDP1_6	18	77470346	77470436	1
HNRNPA2B1	HSD17B4_8	5	118811519	118811565	1
HNRNPA2B1	HSF2_11	6	122749048	122749101	1
HNRNPA2B1	PRC1_12	15	91513634	91513744	-1
HNRNPA2B1	ZNF33A_2	10	38301226	38301278	1
HNRNPA2B1	REPS1_14	6	139238692	139238783	-1
HNRNPA2B1	RPRD2_6	1	150414357	150414434	1
HNRNPA2B1	RNH1_3	11	504824	504996	-1
HNRNPA2B1	STK25_5	2	242440155	242440211	-1
HNRNPA2B1	AGPAT6_5	8	41468255	41468329	1
HNRNPA2B1	GCLM_2	1	94370079	94370144	-1
HNRNPA2B1	ELMOD3_7	2	85590220	85590289	1
HNRNPA2B1	WDR8_7	1	3552508	3552594	-1
HNRNPA2B1	MLH1_11	3	37055923	37056039	1
HNRNPA2B1	CHD2_13	15	93487645	93487745	1
HNRNPA2B1	TSC1_8	9	135796750	135796823	-1
HNRNPA2B1	TMEM145_12	19	42821861	42822033	1
HNRNPA2B1	C6orf204_10	6	118812849	118813028	-1
HNRNPA2B1	ABI2_12	2	204276008	204276094	1
HNRNPA2B1	ENTPD6_2	20	25187158	25187226	1
HNRNPA2B1	TIMP1_2	X	47442807	47442935	1
HNRNPA2B1	DRG2_5	17	18002947	18003037	1
HNRNPA2B1	CBWD2_13	2	114214642	114214786	1
HNRNPA2B1	EGFL7_11	9	139564621	139564782	1
HNRNPA2B1	MYOM3_35	1	24387763	24387799	-1
HNRNPA2B1	IVD_9	15	40707088	40707181	1
HNRNPA2B1	PABPC1L_14	20	43567315	43567389	1
HNRNPA2B1	C6orf211_2	6	151775683	151775788	1
HNRNPA2B1	SR140_13	3	142742817	142742860	1
HNRNPA2B1	C2orf43_5	2	20939731	20939965	-1
HNRNPA2B1	YES1_13	18	732834	732965	-1
HNRNPA2B1	PTAR1_2	9	72365697	72365866	-1
HNRNPA2B1	C16orf61_3	16	81015411	81015482	-1
HNRNPA2B1	EYA3_13	1	28324795	28324862	-1
HNRNPA2B1	C8orf41_4	8	33364747	33364839	-1
HNRNPA2B1	EPB49_8	8	21926527	21926571	1
HNRNPA2B1	CRYZ_8	1	75172787	75172888	-1
HNRNPA2B1	TXLNA_4	1	32650126	32650217	1
HNRNPA2B1	UBE2A_4	X	118715470	118715563	1
HNRNPA2B1	TRIM33_6	1	114973420	114973534	-1
HNRNPA2B1	STK38_11	6	36467650	36467767	-1
HNRNPA2B1	MBTD1_13	17	49279383	49279438	-1
HNRNPA2B1	ATP6V0B_2	1	44441472	44441520	1
HNRNPA2B1	IFT172_15	2	27699508	27699593	-1
HNRNPA2B1	CCNYL1_5	2	208598671	208598771	1
HNRNPA2B1	ADRM1_3	20	60879517	60879633	1
HNRNPA2B1	RBM28_11	7	127965871	127965944	-1
HNRNPA2B1	PACSIN2_13	22	43272894	43273016	-1
HNRNPA2B1	C9orf5_5	9	111853202	111853435	-1
HNRNPA2B1	INO80_19	15	41346127	41346212	-1
HNRNPA2B1	PCNT_10	21	47771343	47771454	1
HNRNPA2B1	PDS5A_4	4	39928395	39928481	-1
HNRNPA2B1	SON_4	21	34921782	34927697	1
HNRNPA2B1	ECD_2	10	74923491	74923708	-1
HNRNPA2B1	CTNND1_4	11	57556509	57556627	1
HNRNPA2B1	MARK2_19	11	63673560	63673586	1
HNRNPA2B1	MLXIP_8	12	122616839	122616930	1
HNRNPA2B1	FANCD2_22	3	10106040	10106113	1
HNRNPA2B1	INTS6_12	13	51956165	51956259	-1
HNRNPA2B1	HMGN1_6	21	40719305	40719409	-1
HNRNPA2B1	MAP3K7_12	6	91254271	91254351	-1
HNRNPA2B1	PRKACA_12	19	14204440	14204604	-1
HNRNPA2B1	ELP2_21	18	33750026	33750159	1
HNRNPA2B1	CDKN3_2	14	54866612	54866698	1
HNRNPA2B1	ECT2_8	3	172477946	172478053	1
HNRNPA2B1	C9orf80_2	9	115478741	115478821	-1
HNRNPA2B1	CRYL1_7	13	21013732	21013893	-1
HNRNPA2B1	MGST2_3	4	140616351	140616421	1
HNRNPA2B1	YLPM1_18	14	75290959	75291010	1
HNRNPA2B1	STARD8_5	X	67935136	67935217	1
HNRNPA2B1	XRCC1_3	19	44065062	44065172	-1
HNRNPA2B1	SEC23IP_17	10	121692517	121692679	1
HNRNPA2B1	NR2C1_10	12	95434252	95434373	-1
HNRNPA2B1	NUP98_10	11	3781718	3781856	-1
HNRNPA2B1	GTSE1_3	22	46704047	46704104	1
HNRNPA2B1	GOLGA4_19	3	37365079	37369316	1
HNRNPA2B1	ANO10_5	3	43621845	43621964	-1
HNRNPA2B1	CCNH_5	5	86700661	86700824	-1
HNRNPA2B1	WDR60_11	7	158698680	158698782	1
HNRNPA2B1	ARMC10_7	7	102727316	102727384	1
HNRNPA2B1	MUM1_5	19	1358587	1358699	1
HNRNPA2B1	ARFRP1_6	20	62333182	62333252	-1
HNRNPA2B1	STX18_8	4	4426891	4426949	-1
HNRNPA2B1	FBXL4_5	6	99365250	99365595	-1
HNRNPA2B1	SFRS15_7	21	33073308	33073484	-1
HNRNPA2B1	C2orf76_6	2	120078730	120078780	-1
HNRNPA2B1	ARHGEF11_39	1	156908210	156908305	-1
HNRNPA2B1	ARHGAP12_5	10	32142994	32143134	-1
HNRNPA2B1	KIAA0494_7	1	47154025	47154216	-1
HNRNPA2B1	TAB3_10	X	30864668	30864761	-1
HNRNPA2B1	ASAH1_8	8	17921966	17922040	-1
HNRNPA2B1	SP140_30	2	231193472	231193546	1
HNRNPA2B1	SCN9A_27	2	167060465	167060735	-1
HNRNPA2B1	BLM_7	15	91303211	91303509	1
HNRNPA2B1	PCID2_8	13	113845186	113845289	-1
HNRNPA2B1	CCDC112_9	5	114605400	114605495	-1
HNRNPA2B1	PPA2_8	4	106359107	106359193	-1
HNRNPA2B1	MPRIP_20	17	17078607	17078726	1
HNRNPA2B1	BECN1_11	17	40963673	40964884	-1
HNRNPA2B1	ACAA1_7	3	38173087	38173129	-1
HNRNPA2B1	KIF23_5	15	69714331	69714467	1
HNRNPA2B1	NUP54_9	4	77052383	77052437	-1
HNRNPA2B1	ABCA7_24	19	1053328	1053530	1
HNRNPA2B1	C3orf19_8	3	14708931	14709025	1
HNRNPA2B1	HDAC5_4	17	42188097	42188171	-1
HNRNPA2B1	PMS2_4	7	6042907	6043423	-1
HNRNPA2B1	AP3D1_5	19	2132470	2132577	-1
HNRNPA2B1	MTERFD1_2	8	97270585	97270928	-1
HNRNPA2B1	MAGOH_3	1	53699214	53699324	-1
HNRNPA2B1	TSPAN6_7	X	99885756	99885863	-1
HNRNPA2B1	NVL_2	1	224514093	224514166	-1
HNRNPA2B1	BAT2L_31	9	134369792	134369873	1
HNRNPA2B1	HNRNPH1_5	5	179046270	179046408	-1
HNRNPA2B1	SLTM_7	15	59191668	59192136	-1
HNRNPA2B1	ARL16_3	17	79650043	79650156	-1
HNRNPA2B1	SMPDL3A_4	6	123122455	123122551	1
HNRNPA2B1	PGM2_8	4	37845985	37846174	1
HNRNPA2B1	MRPS18B_5	6	30590609	30590675	1
HNRNPA2B1	KIAA0947_12	5	5460549	5465339	1
HNRNPA2B1	VAMP7_6	X	155149477	155149544	1
HNRNPA2B1	TMEM131_6	2	98460608	98460724	-1
HNRNPA2B1	CDK5_6	7	150752840	150752935	-1
HNRNPA2B1	KIF20B_3	10	91468924	91469010	1
HNRNPA2B1	CASP10_3	2	202052429	202052522	1
HNRNPA2B1	HAUS4_5	14	23420764	23420898	-1
HNRNPA2B1	NOL11_11	17	65733187	65733261	1
HNRNPA2B1	MLH1_17	3	37083759	37083822	1
HNRNPA2B1	KIF18A_5	11	28112164	28112274	-1
HNRNPA2B1	REXO2_2	11	114311378	114311461	1
HNRNPA2B1	OPTN_4	10	13150962	13151019	1
HNRNPA2B1	ARNTL2_7	12	27540161	27540253	1
HNRNPA2B1	SPNS1_7	16	28993222	28993377	1
HNRNPA2B1	TGS1_4	8	56695307	56695371	1
HNRNPA2B1	TXLNA_2	1	32645915	32646115	1
HNRNPA2B1	TMCO3_6	13	114157811	114157903	1
HNRNPA2B1	MLL_12	11	118355577	118355690	1
HNRNPA2B1	ASH2L_7	8	37971710	37971805	1
HNRNPA2B1	C11orf82_4	11	82641199	82641316	1
HNRNPA2B1	FRAS1_53	4	79387362	79387589	1
HNRNPA2B1	DBF4B_7	17	42809546	42809633	1
HNRNPA2B1	SETD1A_17	16	30992382	30992501	1
HNRNPA2B1	PRPF4B_13	6	4056555	4056669	1
HNRNPA2B1	PATL1_7	11	59423429	59423518	-1
HNRNPA2B1	PAPD7_6	5	6743825	6743953	1
HNRNPA2B1	HEXA_10	15	72641420	72641600	-1
HNRNPA2B1	METTL5_5	2	170671987	170672038	-1
HNRNPA2B1	PUS3_2	11	125765802	125766225	-1
HNRNPA2B1	TBCK_7	4	107176104	107176204	-1
HNRNPA2B1	IFT80_2	3	160166514	160166583	-1
HNRNPA2B1	PUS7L_6	12	44132113	44132194	-1
HNRNPA2B1	TRMT61B_2	2	29087883	29087985	-1
HNRNPA2B1	DZIP1_17	13	96251619	96251678	-1
HNRNPA2B1	MLLT10_19	10	21977420	21977467	1
HNRNPA2B1	CCDC75_4	2	37317824	37317865	1
HNRNPA2B1	OSTC_3	4	109578606	109578803	1
HNRNPA2B1	PTAR1_6	9	72338242	72338546	-1
HNRNPA2B1	NAF1_6	4	164066934	164067016	-1
HNRNPA2B1	KIF15_32	3	44884617	44884726	1
HNRNPA2B1	SRRM2_2	16	2806335	2806607	1
HNRNPA2B1	RBM39_7	20	34317384	34317449	-1
HNRNPA2B1	NAA35_18	9	88627961	88628059	1
HNRNPA2B1	ZNF800_4	7	127026114	127026234	-1
HNRNPA2B1	VRK2_21	2	58381889	58381937	1
HNRNPA2B1	POLDIP3_3	22	42997976	42998113	-1
HNRNPA2B1	RWDD3_6	1	95712098	95712213	1
HNRNPA2B1	FYB_13	5	39126100	39126237	-1
HNRNPA2B1	COG1_11	17	71201692	71201819	1
HNRNPA2B1	C1orf58_7	1	222895761	222895856	1
HNRNPA2B1	C2CD2L_2	11	118980814	118980909	1
HNRNPA2B1	UROS_11	10	127477852	127478007	-1
HNRNPA2B1	C12orf52_2	12	113623990	113624121	1
HNRNPA2B1	TJP1_20	15	30020141	30020223	-1
HNRNPA2B1	DHX37_6	12	125459965	125460057	-1
HNRNPA2B1	KIAA0232_9	4	6878387	6878484	1
HNRNPA2B1	H2AFV_4	7	44875128	44875257	-1
HNRNPA2B1	SQLE_5	8	126021213	126021326	1
HNRNPA2B1	HTRA2_7	2	74759746	74759841	1
HNRNPA2B1	SLK_10	10	105761930	105763285	1
HNRNPA2B1	MRPS18C_3	4	84379499	84379582	1
HNRNPA2B1	SMU1_3	9	33071738	33071890	-1
HNRNPA2B1	CHEK2_12	22	29099493	29099554	-1
HNRNPA2B1	PCM1_2	8	17782222	17782289	1
HNRNPA2B1	RP11-428C6.1_4	5	73048734	73049027	1
HNRNPA2B1	PUF60_7	8	144902836	144902886	-1
HNRNPA2B1	ARHGEF7_20	13	111932619	111932697	1
HNRNPA2B1	POLE2_13	14	50121502	50121556	-1
HNRNPA2B1	CDC23_13	5	137527163	137527224	-1
HNRNPA2B1	TMEM168_2	7	112428509	112428599	-1
HNRNPA2B1	REPIN1_4	7	150067849	150067973	1
HNRNPA2B1	USP10_4	16	84773915	84773975	1
HNRNPA2B1	HAGH_7	16	1869116	1869224	-1
HNRNPA2B1	CDC25A_6	3	48222211	48222330	-1
HNRNPA2B1	PPIL2_18	22	22048105	22048161	1
HNRNPA2B1	SFMBT2_16	10	7239510	7239649	-1
HNRNPA2B1	SLC35D2_9	9	99098999	99099066	-1
HNRNPA2B1	SLC2A10_4	20	45357992	45358127	1
HNRNPA2B1	PCCB_11	3	136019872	136019953	1
HNRNPA2B1	TMEM116_3	12	112441604	112441667	-1
HNRNPA2B1	CA5A_3	16	87938392	87938510	-1
HNRNPA2B1	POLA1_8	X	24735001	24735088	1
HNRNPA2B1	RNF38_9	9	36356300	36356470	-1
HNRNPA2B1	CUL1_8	7	148457425	148457588	1
HNRNPA2B1	GON4L_33	1	155722995	155723205	-1
HNRNPA2B1	CENPK_3	5	64850624	64850773	-1
HNRNPA2B1	MAPK8_3	10	49533940	49534008	1
HNRNPA2B1	SIK3_10	11	116746582	116746725	-1
HNRNPA2B1	USP9X_13	X	41010174	41010310	1
HNRNPA2B1	DDR1_5	6	30853402	30853457	1
HNRNPA2B1	TMEM63A_9	1	226054274	226054382	-1
HNRNPA2B1	SIRT2_2	19	39389019	39389065	-1
HNRNPA2B1	BAZ2B_20	2	160284452	160284553	-1
HNRNPA2B1	FANCE_3	6	35425333	35425377	1
HNRNPA2B1	TEX261_3	2	71218960	71219113	-1
HNRNPA2B1	CAPN7_15	3	15282960	15283095	1
HNRNPA2B1	RFWD2_3	1	176145046	176145143	-1
HNRNPA2B1	CLIP1_13	12	122821179	122821295	-1
HNRNPA2B1	NCOR2_8	12	124941652	124941708	-1
HNRNPA2B1	HDAC3_3	5	141014378	141014520	-1
HNRNPA2B1	KIF15_5	3	44822377	44822414	1
HNRNPA2B1	AP1G2_20	14	24030505	24030640	-1
HNRNPA2B1	REV1_15	2	100027157	100027329	-1
HNRNPA2B1	AFF4_5	5	132262813	132262916	-1
HNRNPA2B1	POLR2F_3	22	38355353	38355483	1
HNRNPA2B1	MANBA_16	4	103557022	103557164	-1
HNRNPA2B1	NSUN2_3	5	6631986	6632090	-1
HNRNPA2B1	CUL4A_19	13	113900270	113900377	1
HNRNPA2B1	CCDC82_4	11	96119418	96119457	-1
HNRNPA2B1	SS18L1_2	20	60729337	60729521	1
HNRNPA2B1	SLMO2_3	20	57612246	57612335	-1
HNRNPA2B1	C16orf63_2	16	15977865	15978062	-1
HNRNPA2B1	HMMR_5	5	162894707	162894754	1
HNRNPA2B1	TMUB2_2	17	42264719	42265111	1
HNRNPA2B1	NUPL1_15	13	25911074	25911172	1
HNRNPA2B1	B3GALNT2_4	1	235652473	235652573	-1
HNRNPA2B1	PON2_7	7	95036299	95036380	-1
HNRNPA2B1	NEK1_5	4	170520251	170520348	-1
HNRNPA2B1	DCP2_10	5	112343635	112343739	1
HNRNPA2B1	VEGFA_6	6	43748469	43748591	1
HNRNPA2B1	FAM184A_4	6	119345124	119345978	-1
HNRNPA2B1	ANKRD37_3	4	186320091	186320182	1
HNRNPA2B1	UBAP2_12	9	33956077	33956144	-1
HNRNPA2B1	STRAP_3	12	16036475	16036616	1
HNRNPA2B1	PPP6R3_8	11	68321613	68321725	1
HNRNPA2B1	C3orf67_20	3	58739496	58739590	-1
HNRNPA2B1	KIAA1967_9	8	22470530	22470649	1
HNRNPA2B1	DMXL1_25	5	118505885	118506975	1
HNRNPA2B1	SPAG5_5	17	26913443	26913517	-1
HNRNPA2B1	KDM2B_4	12	122013686	122013764	-1
HNRNPA2B1	MLF1IP_12	4	185621974	185622035	-1
HNRNPA2B1	GUF1_9	4	44690024	44690163	1
HNRNPA2B1	CTPS_15	1	41473121	41473217	1
HNRNPA2B1	CENPI_22	X	100416517	100416558	1
HNRNPA2B1	C12orf23_2	12	107350860	107350927	1
HNRNPA2B1	RBM6_9	3	50036873	50036946	1
HNRNPA2B1	C10orf119_15	10	121595052	121595216	-1
HNRNPA2B1	RUFY1_7	5	179007948	179008013	1
HNRNPA2B1	DMXL2_40	15	51747348	51747425	-1
HNRNPA2B1	TCEAL8_2	X	102509533	102509605	-1
HNRNPA2B1	PCM1_7	8	17797551	17797667	1
HNRNPA2B1	ATP2B4_7	1	203671172	203671207	1
HNRNPA2B1	ATP6V1H_9	8	54723724	54723777	-1
HNRNPA2B1	SMEK1_11	14	91932605	91932760	-1
HNRNPA2B1	MTMR12_4	5	32271939	32272011	-1
HNRNPA2B1	AC073624.1_2	17	77016088	77016318	-1
HNRNPA2B1	PTS_3	11	112100931	112100953	1
HNRNPA2B1	ZNF266_8	19	9529438	9529571	-1
HNRNPA2B1	TM2D1_2	1	62189385	62189456	-1
HNRNPA2B1	ACAD9_2	3	128602296	128603589	1
HNRNPA2B1	ZNF770_2	15	35279758	35279874	-1
HNRNPA2B1	L3MBTL4_6	18	6263946	6264037	-1
HNRNPA2B1	IWS1_2	2	128281252	128281367	-1
HNRNPA2B1	NSUN2_6	5	6622129	6622213	-1
HNRNPA2B1	IRF3_7	19	50163970	50164101	-1
HNRNPA2B1	PLCXD1_2	X	198149	198351	1
HNRNPA2B1	ARMC10_9	7	102737724	102737795	1
HNRNPA2B1	AP1AR_7	4	113186165	113186223	1
HNRNPA2B1	MPHOSPH9_10	12	123687661	123687922	-1
HNRNPA2B1	C8orf38_10	8	96046236	96046350	1
HNRNPA2B1	TTC3_36	21	38537852	38538917	1
HNRNPA2B1	RBL1_4	20	35695636	35695700	-1
HNRNPA2B1	NEK4_8	3	52783708	52783845	-1
HNRNPA2B1	SCARB1_16	12	125267229	125267422	-1
HNRNPA2B1	ZC3H7A_11	16	11862887	11862951	-1
HNRNPA2B1	MYB_3	6	135508972	135509043	1
HNRNPA2B1	RNASEN_6	5	31521230	31521322	-1
HNRNPA2B1	RNASET2_8	6	167347579	167348580	-1
HNRNPA2B1	PEX3_11	6	143806289	143806385	1
HNRNPA2B1	IGF2R_29	6	160485836	160485933	1
HNRNPA2B1	RP11-431I8.2_2	3	160166514	160166583	-1
HNRNPA2B1	GABPA_2	21	27107532	27107889	1
HNRNPA2B1	CRYZL1_18	21	34959828	34959908	-1
HNRNPA2B1	MSI2_15	17	55754348	55754420	1
HNRNPA2B1	CRYZ_2	1	75196066	75196104	-1
HNRNPA2B1	EFCAB2_2	1	245165423	245165534	1
HNRNPA2B1	SLC38A2_4	12	46764295	46764410	-1
HNRNPA2B1	DHX40_3	17	57647879	57648024	1
HNRNPA2B1	ZDHHC17_2	12	77191214	77191317	1
HNRNPA2B1	MAPKAPK5_6	12	112308075	112308164	1
HNRNPA2B1	CEP350_7	1	179972309	179972422	1
HNRNPA2B1	SGPL1_7	10	72614465	72614612	1
HNRNPA2B1	DDX59_7	1	200617567	200617695	-1
HNRNPA2B1	GPBP1L1_2	1	46151248	46151292	-1
HNRNPA2B1	GOSR1_7	17	28817144	28817235	1
HNRNPA2B1	GNB1L_5	22	19808121	19808246	-1
HNRNPA2B1	SNW1_11	14	78189524	78189620	-1
HNRNPA2B1	AMPD3_10	11	10508782	10508911	1
HNRNPA2B1	PABPC1L_12	20	43565535	43565617	1
HNRNPA2B1	DPY19L1_11	7	34997596	34997682	-1
HNRNPA2B1	PLEKHA4_10	19	49360679	49360753	-1
HNRNPA2B1	CEP135_7	4	56830440	56830568	1
HNRNPA2B1	HERC3_17	4	89597369	89597392	1
HNRNPA2B1	PARP2_15	14	20825555	20825679	1
HNRNPA2B1	C1D_2	2	68280193	68280269	-1
HNRNPA2B1	PION_17	7	76982889	76982958	-1
HNRNPA2B1	MDC1_2	6	30684659	30684975	-1
HNRNPA2B1	SLC33A1_2	3	155560221	155560408	-1
HNRNPA2B1	DCTN3_4	9	34616027	34616110	-1
HNRNPA2B1	UBAP2_5	9	33996221	33996331	-1
HNRNPA2B1	ZNF618_4	9	116760539	116760634	1
HNRNPA2B1	METT10D_5	17	2371055	2371170	-1
HNRNPA2B1	PLEKHA4_19	19	49342462	49342520	-1
HNRNPA2B1	FAM172A_4	5	93386436	93386536	-1
HNRNPA2B1	LRRC40_8	1	70639305	70639392	-1
HNRNPA2B1	CLUAP1_10	16	3576412	3576484	1
HNRNPA2B1	RNF115_8	1	145683575	145683647	1
HNRNPA2B1	LGALS8_12	1	236706215	236706340	1
HNRNPA2B1	BIRC5_3	17	76212047	76212147	1
HNRNPA2B1	CEP164_4	11	117206321	117206396	1
HNRNPA2B1	GEMIN7_2	19	45583165	45583287	1
HNRNPA2B1	RP11-514O12.4_8	6	167347579	167348580	-1
HNRNPA2B1	TRIP11_12	14	92469763	92472792	-1
HNRNPA2B1	C6orf225_2	6	112418244	112418404	1
HNRNPA2B1	MOGAT3_5	7	100841472	100841646	-1
HNRNPA2B1	LMBR1_20	7	156480724	156480885	-1
HNRNPA2B1	WDR67_3	8	124094942	124095057	1
HNRNPA2B1	RRBP1_2	20	17660644	17660720	-1
HNRNPA2B1	RAB3GAP2_10	1	220375618	220375716	-1
HNRNPA2B1	ZC3H7B_8	22	41728175	41732685	1
HNRNPA2B1	PGBD1_7	6	28265672	28265768	1
HNRNPA2B1	USP32_24	17	58289385	58289459	-1
HNRNPA2B1	C1orf144_2	1	16717870	16717919	1
HNRNPA2B1	SLC25A36_5	3	140685842	140685878	1
HNRNPA2B1	ARAP1_34	11	72403798	72403830	-1
HNRNPA2B1	DNMT1_5	19	10290863	10290910	-1
HNRNPA2B1	AXIN1_2	16	396148	397106	-1
HNRNPA2B1	PIK3C2A_13	11	17149158	17151014	-1
HNRNPA2B1	RFC2_5	7	73663342	73663448	-1
HNRNPA2B1	MRPL22_3	5	154330381	154330498	1
HNRNPA2B1	HNRNPD_2	4	83292681	83292737	-1
HNRNPA2B1	NMU_7	4	56471442	56471516	-1
HNRNPA2B1	C18orf45_2	18	21010595	21010641	-1
HNRNPA2B1	NAA16_10	13	41929280	41929352	1
HNRNPA2B1	TMEM129_3	4	1719243	1719430	-1
HNRNPA2B1	CENPE_11	4	104103919	104104048	-1
HNRNPA2B1	SUGP1_5	19	19414533	19414852	-1
HNRNPA2B1	RNGTT_12	6	89511283	89511351	-1
HNRNPA2B1	BCL7B_4	7	72957878	72957974	-1
HNRNPA2B1	CLPTM1L_9	5	1330395	1330498	-1
HNRNPA2B1	ARFGEF2_13	20	47591303	47591411	1
HNRNPA2B1	FBXO18_21	10	5965584	5965659	1
HNRNPA2B1	DPP8_14	15	65766547	65766626	-1
HNRNPA2B1	C3orf63_7	3	56700288	56700412	-1
HNRNPA2B1	REV1_8	2	100052296	100052403	-1
HNRNPA2B1	ZCCHC8_4	12	122975009	122975114	-1
HNRNPA2B1	NOL8_10	9	95073428	95073541	-1
HNRNPA2B1	SETD2_9	3	47142948	47143045	-1
HNRNPA2B1	TNRC6A_11	16	24807228	24807260	1
HNRNPA2B1	ANXA9_13	1	150967053	150967175	1
HNRNPA2B1	TAPT1_12	4	16172276	16172352	-1
HNRNPA2B1	ZNF687_3	1	151257682	151258550	1
HNRNPA2B1	UBR3_4	2	170734004	170734147	1
HNRNPA2B1	CLCN7_16	16	1502756	1502894	-1
HNRNPA2B1	ZNF346_6	5	176477704	176477937	1
HNRNPA2B1	HAUS8_4	19	17173508	17173589	-1
HNRNPA2B1	ME2_14	18	48465940	48466010	1
HNRNPA2B1	MARCH7_12	2	160621137	160621185	1
HNRNPA2B1	HPS1_6	10	100195029	100195171	-1
HNRNPA2B1	MAPK15_2	8	144799864	144799962	1
HNRNPA2B1	BAG4_2	8	38050206	38050313	1
HNRNPA2B1	ZCCHC17_4	1	31791014	31791083	1
HNRNPA2B1	AGL_15	1	100345479	100345602	1
HNRNPA2B1	PPM1A_7	14	60756524	60756632	1
HNRNPA2B1	FCHSD1_18	5	141022568	141022655	-1
HNRNPA2B1	NUDT1_2	7	2282560	2282683	1
HNRNPA2B1	PER1_18	17	8049276	8049455	-1
HNRNPA2B1	TMEM126A_2	11	85361293	85361385	1
HNRNPA2B1	NCOA6_13	20	33328167	33331145	-1
HNRNPA2B1	MSH4_2	1	76254844	76255041	1
HNRNPA2B1	SCLY_8	2	238991889	238991995	1
HNRNPA2B1	DEF8_2	16	90015825	90016046	1
HNRNPA2B1	SDCCAG1_8	14	50300141	50300214	-1
HNRNPA2B1	USP13_3	3	179399666	179399791	1
HNRNPA2B1	CMC1_2	3	28304782	28304871	1
HNRNPA2B1	EFTUD2_2	17	42971785	42971893	-1
HNRNPA2B1	EXOSC10_10	1	11142591	11142935	-1
HNRNPA2B1	RNF34_2	12	121840545	121840610	1
HNRNPA2B1	UIMC1_10	5	176395556	176396292	-1
HNRNPA2B1	ST6GALNAC6_3	9	130660235	130660289	-1
HNRNPA2B1	C1orf112_10	1	169770024	169770112	1
HNRNPA2B1	ABCD4_13	14	74756730	74756821	-1
HNRNPA2B1	HERC1_68	15	63924908	63925010	-1
HNRNPA2B1	NUMB_11	14	73745989	73746132	-1
HNRNPA2B1	EPB41L2_20	6	131191468	131191521	-1
HNRNPA2B1	CASS4_6	20	55026875	55028185	1
HNRNPA2B1	IGF2R_10	6	160455451	160455554	1
HNRNPA2B1	DIS3_3	13	73354984	73355141	-1
HNRNPA2B1	TESC_8	12	117479752	117479799	-1
HNRNPA2B1	HIATL1_5	9	97203267	97203381	1
HNRNPA2B1	SYCP2L_27	6	10959017	10959108	1
HNRNPA2B1	KIF1B_18	1	10342380	10342591	1
HNRNPA2B1	KTN1_36	14	56130673	56130759	1
HNRNPA2B1	RC3H2_20	9	125613602	125613715	-1
HNRNPA2B1	FAM173B_5	5	10235323	10235373	-1
HNRNPA2B1	USP25_11	21	17196358	17196485	1
HNRNPA2B1	RBM5_8	3	50141681	50141741	1
HNRNPA2B1	AUP1_4	2	74755878	74756062	-1
HNRNPA2B1	PLEKHG2_15	19	39911589	39911636	1
HNRNPA2B1	CIRH1A_10	16	69188296	69188360	1
HNRNPA2B1	MBIP_5	14	36781165	36781230	-1
HNRNPA2B1	USP8_13	15	50776472	50776558	1
HNRNPA2B1	PEX3_8	6	143793297	143793465	1
HNRNPA2B1	ANLN_9	7	36456689	36456799	1
HNRNPA2B1	MPP1_10	X	154012303	154012383	-1
HNRNPA2B1	C1orf9_4	1	172522400	172522510	1
HNRNPA2B1	ACLY_14	17	40052873	40052902	-1
HNRNPA2B1	MPHOSPH9_22	12	123646662	123646765	-1
HNRNPA2B1	CDC16_2	13	115002120	115002174	1
HNRNPA2B1	UBE2K_6	4	39779302	39779430	1
HNRNPA2B1	N4BP1_4	16	48585297	48585393	-1
HNRNPA2B1	HIVEP1_6	6	12129992	12130125	1
HNRNPA2B1	AGPAT5_2	8	6582391	6582460	1
HNRNPA2B1	TBCD_21	17	80861281	80861354	1
HNRNPA2B1	ASPM_18	1	197069561	197074315	-1
HNRNPA2B1	CHMP7_9	8	23116579	23116639	1
HNRNPA2B1	MPHOSPH9_8	12	123699291	123699381	-1
HNRNPA2B1	TRPC1_9	3	142511666	142511809	1
HNRNPA2B1	RHOT1_20	17	30536369	30536464	1
HNRNPA2B1	ZFAND5_2	9	74978386	74978522	-1
HNRNPA2B1	BCOR_6	X	39930890	39930943	-1
HNRNPA2B1	APLP2_8	11	129993507	129993674	1
HNRNPA2B1	PHLDB1_28	11	118521150	118521252	1
HNRNPA2B1	EZH2_14	7	148514314	148514483	-1
HNRNPA2B1	RAI14_9	5	34803817	34803881	1
HNRNPA2B1	SOBP_7	6	107954718	107956673	1
HNRNPA2B1	PTPRA_33	20	2955861	2955887	1
HNRNPA2B1	AIFM2_5	10	71880848	71880967	-1
HNRNPA2B1	DARS_13	2	136670056	136670136	-1
HNRNPA2B1	PSMG1_4	21	40551850	40551912	-1
HNRNPA2B1	C5orf34_6	5	43502474	43502597	-1
HNRNPA2B1	AP000304.12_12	21	34959828	34959908	-1
HNRNPA2B1	WDR48_5	3	39108237	39108366	1
HNRNPA2B1	CEP170_8	1	243354320	243354796	-1
HNRNPA2B1	MITD1_4	2	99787806	99787892	-1
HNRNPA2B1	UBAP2_10	9	33963724	33963789	-1
HNRNPA2B1	DOCK8_6	9	304581	304704	1
HNRNPA2B1	WDR45L_3	17	80588797	80588898	-1
HNRNPA2B1	DONSON_4	21	34959828	34959908	-1
HNRNPA2B1	C15orf41_4	15	36936479	36936524	1
HNRNPA2B1	ARRB2_2	17	4618308	4618338	1
HNRNPA2B1	C16orf73_8	16	1907736	1907931	-1
HNRNPA2B1	MORF4L2_4	X	102939609	102939657	-1
HNRNPA2B1	FBXL13_12	7	102572328	102572380	-1
HNRNPA2B1	GREB1_38	2	11778797	11778935	1
HNRNPA2B1	TMEM192_5	4	166009620	166009754	-1
HNRNPA2B1	GGNBP2_2	17	34901468	34901666	1
HNRNPA2B1	KIAA1712_2	4	175219117	175219213	1
HNRNPA2B1	LLGL1_18	17	18144765	18145029	1
HNRNPA2B1	CAPN12_16	19	39224782	39224844	-1
HNRNPA2B1	SLC7A11_7	4	139106275	139106398	-1
HNRNPA2B1	HSPBP1_5	19	55777499	55777654	-1
HNRNPA2B1	GCC2_4	2	109067484	109067568	1
HNRNPA2B1	DAB2_9	5	39388397	39388469	-1
HNRNPA2B1	PCGF5_11	10	93031395	93031454	1
HNRNPA2B1	GMPR2_5	14	24703313	24703447	1
HNRNPA2B1	BDP1_8	5	70779669	70779723	1
HNRNPA2B1	CIAPIN1_7	16	57465042	57465178	-1
HNRNPA2B1	BRD8_15	5	137499776	137499822	-1
HNRNPA2B1	NIPBL_44	5	37057288	37057434	1
HNRNPA2B1	C9orf21_5	9	99408175	99408306	-1
HNRNPA2B1	APOL1_4	22	36653129	36653182	1
HNRNPA2B1	HPS5_21	11	18305342	18305448	-1
HNRNPA2B1	RINL_3	19	39366971	39367130	-1
HNRNPA2B1	UHRF1_12	19	4945873	4945977	1
HNRNPA2B1	CSPP1_10	8	68015272	68015370	1
HNRNPA2B1	WDSUB1_6	2	160128213	160128306	-1
HNRNPA2B1	PCF11_2	11	82872369	82872494	1
HNRNPA2B1	FBXL4_8	6	99328429	99328500	-1
HNRNPA2B1	SLMAP_24	3	57911572	57911661	1
HNRNPA2B1	BLZF1_6	1	169351300	169351519	1
HNRNPA2B1	TNFSF9_2	19	6532797	6532827	1
HNRNPA2B1	DNAJC11_8	1	6712889	6713011	-1
HNRNPA2B1	USP37_9	2	219399332	219399429	-1
HNRNPA2B1	KIAA1033_2	12	105504903	105505042	1
HNRNPA2B1	PTPRS_24	19	5216731	5216778	-1
HNRNPA2B1	EAPP_4	14	34998564	34998681	-1
HNRNPA2B1	C1orf113_8	1	36773710	36773810	1
HNRNPA2B1	GCKR_10	2	27728585	27728703	1
HNRNPA2B1	ITGA10_25	1	145538980	145539093	1
HNRNPA2B1	PIK3C2A_6	11	17169064	17169175	-1
HNRNPA2B1	SUPT4H1_3	17	56424890	56424945	-1
HNRNPA2B1	UBFD1_7	16	23578308	23578390	1
HNRNPA2B1	SAFB2_7	19	5611131	5611641	-1
HNRNPA2B1	PINX1_6	8	10677703	10677779	-1
HNRNPA2B1	ESYT2_19	7	158536220	158536369	-1
HNRNPA2B1	LANCL3_5	X	37527621	37527703	1
HNRNPA2B1	TBC1D22B_8	6	37259019	37259133	1
HNRNPA2B1	NDRG2_4	14	21492145	21492255	-1
HNRNPA2B1	CCDC104_3	2	55749238	55749302	1
HNRNPA2B1	FBXL20_7	17	37441731	37441826	-1
HNRNPA2B1	WDHD1_2	14	55493429	55493521	-1
HNRNPA2B1	USP20_10	9	132627582	132627660	1
HNRNPA2B1	AFMID_8	17	76201174	76201271	1
HNRNPA2B1	UBE2F_22	2	238991889	238991995	1
HNRNPA2B1	PAPOLG_15	2	61014646	61014755	1
HNRNPA2B1	CEP63_7	3	134251620	134251742	1
HNRNPA2B1	KDM1B_5	6	18163066	18163155	1
HNRNPA2B1	SLC23A1_13	5	138713091	138713186	-1
HNRNPA2B1	SLC19A2_2	1	169446393	169446995	-1
HNRNPA2B1	WDFY2_3	13	52249306	52249379	1
HNRNPA2B1	ADRM1_10	20	60883424	60883526	1
HNRNPA2B1	UFC1_5	1	161127911	161128001	1
HNRNPA2B1	SASS6_15	1	100553695	100553792	-1
HNRNPA2B1	ARMCX5_3	X	101855848	101855960	1
HNRNPA2B1	TMEM126B_2	11	85340176	85340306	1
HNRNPA2B1	TRIM59_2	3	160166514	160166583	-1
HNRNPA2B1	EFHD2_3	1	15753646	15753780	1
HNRNPA2B1	ACIN1_10	14	23540334	23540395	-1
HNRNPA2B1	UBA6_18	4	68506869	68506946	-1
HNRNPA2B1	PPP5C_6	19	46884773	46886733	1
HNRNPA2B1	FAM53B_11	10	126384727	126384781	-1
HNRNPA2B1	ZNF207_7	17	30688487	30688534	1
HNRNPA2B1	PAQR3_2	4	79856275	79856437	-1
HNRNPA2B1	ILK_3	11	6629276	6629441	1
HNRNPA2B1	PECI_10	6	4119420	4119509	-1
HNRNPA2B1	PAPOLG_20	2	61021845	61021910	1
HNRNPA2B1	MED13_4	17	60112824	60112969	-1
HNRNPA2B1	APAF1_18	12	99097149	99097277	1
HNRNPA2B1	NUP153_8	6	17669206	17669259	-1
HNRNPA2B1	DMD_78	X	31196049	31196087	-1
HNRNPA2B1	CAPN7_17	3	15287033	15287178	1
HNRNPA2B1	BTRC_7	10	103290994	103291090	1
HNRNPA2B1	NOL9_6	1	6601890	6601987	-1
HNRNPA2B1	PRMT2_2	21	48056351	48056459	1
HNRNPA2B1	ARFRP1_2	20	62338351	62338449	-1
HNRNPA2B1	EEF1D_6	8	144668389	144668460	-1
HNRNPA2B1	SCRIB_17	8	144889722	144889784	-1
HNRNPA2B1	EVL_8	14	100593044	100593108	1
HNRNPA2B1	C20orf72_4	20	17956327	17956546	1
HNRNPA2B1	TMEM135_3	11	86782565	86782658	1
HNRNPA2B1	SPTAN1_24	9	131355262	131355321	1
HNRNPA2B1	C10orf76_23	10	103699620	103699695	-1
HNRNPA2B1	C16orf35_6	16	167300	167374	-1
HNRNPA2B1	COQ4_3	9	131087422	131087518	1
HNRNPA2B1	ASPSCR1_3	17	79937060	79937115	1
HNRNPA2B1	MPP5_6	14	67768689	67768835	1
HNRNPA2B1	DICER1_10	14	95597846	95597976	-1
HNRNPA2B1	FNIP1_16	5	130987495	130987692	-1
HNRNPA2B1	CDC42BPA_2	1	227441765	227441856	-1
HNRNPA2B1	USP12_8	13	27645208	27645286	-1
HNRNPA2B1	HNRNPUL2_12	11	62483336	62483409	-1
HNRNPA2B1	YIF1A_7	11	66052852	66053007	-1
HNRNPA2B1	C18orf10_4	18	34385337	34385465	-1
HNRNPA2B1	ENTPD5_14	14	74439587	74439727	-1
HNRNPA2B1	PREPL_15	2	44548966	44549039	-1
HNRNPA2B1	PHIP_26	6	79679766	79679890	-1
HNRNPA2B1	CHAC2_2	2	53999044	53999079	1
HNRNPA2B1	FOXRED2_4	22	36900145	36900414	-1
HNRNPA2B1	IDI1_5	10	1089939	1092402	-1
HNRNPA2B1	LUC7L3_4	17	48815498	48815560	1
HNRNPA2B1	ANKHD1_24	5	139892413	139892508	1
HNRNPA2B1	FLNA_30	X	153585619	153585642	-1
HNRNPA2B1	FNIP1_3	5	131066597	131066731	-1
HNRNPA2B1	CCDC68_6	18	52605188	52605328	-1
HNRNPA2B1	SENP5_7	3	196650285	196650422	1
HNRNPA2B1	NFAT5_5	16	69680420	69680481	1
HNRNPA2B1	DDX21_10	10	70731647	70731808	1
HNRNPA2B1	MRPL18_2	6	160211700	160211819	1
HNRNPA2B1	ENTPD2_6	9	139944736	139944990	-1
HNRNPA2B1	C3orf32_23	3	8671350	8671412	-1
HNRNPA2B1	PRR14_9	16	30665950	30666535	1
HNRNPA2B1	HEATR5B_34	2	37217791	37217942	-1
HNRNPA2B1	CAMLG_3	5	134079677	134079742	1
HNRNPA2B1	SNAP47_6	1	227935393	227935934	1
HNRNPA2B1	ALG13_8	X	110954903	110954953	1
HNRNPA2B1	DNAH8_33	6	38802355	38802417	1
HNRNPA2B1	IQSEC1_15	3	12944273	12944322	-1
HNRNPA2B1	TMC7_15	16	19067864	19068019	1
HNRNPA2B1	PRDM2_10	1	14104913	14109326	1
HNRNPA2B1	SLC38A9_17	5	54923719	54923808	-1
HNRNPA2B1	FANCB_2	X	14887045	14887165	-1
HNRNPA2B1	NOL10_11	2	10797868	10798017	-1
HNRNPA2B1	BTF3L4_4	1	52549012	52549213	1
HNRNPA2B1	GNPTAB_18	12	102151350	102151435	-1
HNRNPA2B1	C6orf192_5	6	133108573	133108720	-1
HNRNPA2B1	ZNF326_5	1	90472904	90473309	1
HNRNPA2B1	KTN1_44	14	56139890	56139973	1
HNRNPA2B1	KIAA1009_19	6	84879047	84879152	-1
HNRNPA2B1	RUFY2_3	10	70164428	70164601	-1
HNRNPA2B1	ZNF512_2	2	27806293	27806583	1
HNRNPA2B1	RHCE_10	1	25712202	25712335	-1
HNRNPA2B1	AXIN1_4	16	359973	360069	-1
HNRNPA2B1	ZNF217_5	20	52188260	52188392	-1
HNRNPA2B1	ZNHIT6_9	1	86123530	86123654	-1
HNRNPA2B1	SUGP2_14	19	19103397	19104549	-1
HNRNPA2B1	NUMB_4	14	73783098	73783130	-1
HNRNPA2B1	WDR59_4	16	74990373	74990508	-1
HNRNPA2B1	RCOR3_12	1	211477425	211477482	1
HNRNPA2B1	UBTF_10	17	42289712	42289822	-1
HNRNPA2B1	ATG9A_2	2	220093156	220093207	-1
HNRNPA2B1	MACROD1_10	11	63766310	63766344	-1
HNRNPA2B1	NPAT_8	11	108057209	108057296	-1
HNRNPA2B1	SRD5A3_4	4	56233755	56233889	1
HNRNPA2B1	BCORL1_6	X	129158965	129159354	1
HNRNPA2B1	REXO4_2	9	136279785	136280131	-1
HNRNPA2B1	ZDHHC7_4	16	85022369	85022479	-1
HNRNPA2B1	WNK1_28	12	1009642	1009836	1
HNRNPA2B1	PPP1R12B_7	1	202399859	202399938	1
HNRNPA2B1	LARP4_2	12	50806188	50806236	1
HNRNPA2B1	RSAD1_7	17	48561067	48561121	1
HNRNPA2B1	CUL1_6	7	148456396	148456446	1
HNRNPA2B1	DDX42_6	17	61876949	61876985	1
HNRNPA2B1	OSBPL9_6	1	52135106	52135184	1
HNRNPA2B1	R3HDM2_8	12	57691111	57691170	-1
HNRNPA2B1	WIPI2_2	7	5232749	5232976	1
HNRNPA2B1	FAM21C_12	10	46246930	46247001	1
HNRNPA2B1	BRD8_21	5	137495244	137495288	-1
HNRNPA2B1	PIP5K2B_3	17	36940496	36940592	-1
HNRNPA2B1	CDC16_15	13	115027362	115027423	1
HNRNPA2B1	ATP5C1_9	10	7848937	7848973	1
HNRNPA2B1	SMARCAL1_6	2	217285022	217285259	1
HNRNPA2B1	VWDE_4	7	12428434	12428583	-1
HNRNPA2B1	RER1_3	1	2328555	2328659	1
HNRNPA2B1	RABGGTB_3	1	76254844	76255041	1
HNRNPA2B1	TCEA3_2	1	23745570	23745700	-1
HNRNPA2B1	C7orf28B_9	7	6852607	6852668	-1
HNRNPA2B1	GOLGA4_7	3	37327505	37327552	1
HNRNPA2B1	BRD1_13	22	50181038	50181535	-1
HNRNPA2B1	HMGCS1_4	5	43298111	43298236	-1
HNRNPA2B1	TMCO3_11	13	114201615	114201694	1
HNRNPA2B1	AGTPBP1_5	9	88293250	88293313	-1
HNRNPA2B1	PHF14_15	7	11101418	11101468	1
HNRNPA2B1	MSL1_7	17	38287790	38287837	1
HNRNPA2B1	KIAA1328_5	18	34424171	34424265	1
HNRNPA2B1	CASC5_11	15	40912838	40917838	1
HNRNPA2B1	RFT1_6	3	53153900	53154037	-1
HNRNPA2B1	RHBG_5	1	156347781	156347931	1
HNRNPA2B1	RARS2_7	6	88258309	88258364	-1
HNRNPA2B1	BAT2L_16	9	134349841	134351922	1
HNRNPA2B1	DET1_6	15	89055582	89056371	-1
HNRNPA2B1	ARHGEF1_8	19	42396096	42396194	1
HNRNPA2B1	PRPF4B_17	6	4062791	4062867	1
HNRNPA2B1	NVL_9	1	224492438	224492514	-1
HNRNPA2B1	KDM2A_4	11	66948791	66948869	1
HNRNPA2B1	LRP6_3	12	12356137	12356334	-1
HNRNPA2B1	C12orf40_3	12	40037581	40037719	1
HNRNPA2B1	TNFRSF19_12	13	24242831	24243236	1
HNRNPA2B1	ALAS1_9	3	52242099	52242267	1
HNRNPA2B1	CD55_6	1	207504453	207504641	1
HNRNPA2B1	DHFR_4	5	79933702	79933828	-1
HNRNPA2B1	FGFR1OP_4	6	167417211	167417299	1
HNRNPA2B1	RPRD1A_2	18	33620770	33620828	-1
HNRNPA2B1	XPO4_2	13	21442735	21442840	-1
HNRNPA2B1	FAM126B_2	2	201910219	201910316	-1
HNRNPA2B1	ALDH1L1_9	3	125872287	125872424	-1
HNRNPA2B1	AS3MT_8	10	104629841	104629968	1
HNRNPA2B1	CRLS1_5	20	5996007	5996136	1
HNRNPA2B1	GSS_7	20	33529516	33529632	-1
HNRNPA2B1	CNIH_3	14	54898826	54898938	-1
HNRNPA2B1	C12orf29_2	12	88433925	88434042	1
HNRNPA2B1	KIF13A_39	6	17771345	17771449	-1
HNRNPA2B1	IGF2R_7	6	160450582	160450687	1
HNRNPA2B1	PLEKHM2_7	1	16047824	16047883	1
HNRNPA2B1	MTF2_9	1	93586106	93586229	1
HNRNPA2B1	SLC37A4_6	11	118898338	118898582	-1
HNRNPA2B1	UBR7_8	14	93685558	93685707	1
HNRNPA2B1	KIAA0562_9	1	3755528	3755683	-1
HNRNPA2B1	PLK4_4	4	128804417	128804512	1
HNRNPA2B1	GART_7	21	34903795	34903863	-1
HNRNPA2B1	ZCCHC4_6	4	25347170	25347242	1
HNRNPA2B1	BPIL1_10	20	31606868	31606921	1
HNRNPA2B1	PXMP2_4	12	133272470	133272632	1
HNRNPA2B1	DENND5A_9	11	9192174	9192324	-1
HNRNPA2B1	SMARCD1_5	12	50481146	50481268	1
HNRNPA2B1	CC2D1A_13	19	14030631	14030764	1
HNRNPA2B1	METTL13_5	1	171759592	171759756	1
HNRNPA2B1	JMJD1C_9	10	64975309	64975456	-1
HNRNPA2B1	UBE2J2_9	1	1191425	1191505	-1
HNRNPA2B1	KCNAB2_5	1	6101891	6101932	1
HNRNPA2B1	STAM_2	10	17702463	17702547	1
HNRNPA2B1	TRIP12_3	2	230725122	230725247	-1
HNRNPA2B1	EGLN1_6	1	231503315	231503382	-1
HNRNPA2B1	ZNF678_4	1	227838657	227838777	1
HNRNPA2B1	C13orf23_2	13	39608268	39608333	-1
HNRNPA2B1	ANKRD28_12	3	15756085	15756163	-1
HNRNPA2B1	SNX1_12	15	64426863	64427006	1
HNRNPA2B1	KIF2C_7	1	45218804	45218926	1
HNRNPA2B1	USP30_12	12	109519139	109519198	1
HNRNPA2B1	POMT1_3	9	134381501	134381607	1
HNRNPA2B1	GGCX_2	2	85787938	85788108	-1
HNRNPA2B1	NUP85_20	17	73231195	73231296	1
HNRNPA2B1	CD151_2	11	834530	834591	1
HNRNPA2B1	DBF4_2	7	87507368	87507540	1
HNRNPA2B1	GCKR_12	2	27729655	27729752	1
HNRNPA2B1	NBAS_12	2	15629018	15629146	-1
HNRNPA2B1	UTP15_2	5	72863087	72863259	1
HNRNPA2B1	LRRC42_3	1	54413461	54413494	1
HNRNPA2B1	C3orf75_4	3	47551674	47551744	-1
HNRNPA2B1	RAB9A_2	X	13721933	13722021	1
HNRNPA2B1	LSS_18	21	47616116	47616181	-1
HNRNPA2B1	TMEM134_5	11	67232527	67232738	-1
HNRNPA2B1	ASCC2_2	22	30230478	30230539	-1
HNRNPA2B1	SLC15A4_3	12	129294488	129294656	-1
HNRNPA2B1	OTUD3_7	1	20232925	20233109	1
HNRNPA2B1	FLNB_27	3	58117654	58117746	1
HNRNPA2B1	USP10_14	16	84808766	84808831	1
HNRNPA2B1	C6orf182_10	6	109476994	109477132	1
HNRNPA2B1	CHEK2_14	22	29092889	29092975	-1
HNRNPA2B1	C19orf2_3	19	30462100	30462134	1
HNRNPA2B1	AURKB_6	17	8110058	8110252	-1
HNRNPA2B1	SAFB_7	19	5649000	5649510	1
HNRNPA2B1	SURF4_9	9	136231716	136231902	-1
HNRNPA2B1	LRRC40_3	1	70652948	70653021	-1
HNRNPA2B1	ORC3L_10	6	88326032	88326145	1
HNRNPA2B1	GAK_8	4	890248	890337	-1
HNRNPA2B1	UGGT1_39	2	128941249	128941363	1
HNRNPA2B1	AC012621.2_13	16	19557734	19557796	1
HNRNPA2B1	RBM6_33	3	50141681	50141741	1
HNRNPA2B1	SRFBP1_7	5	121358065	121358102	1
HNRNPA2B1	SLC3A2_4	11	62644256	62644351	1
HNRNPA2B1	DNAJC19_5	3	180704731	180704810	-1
HNRNPA2B1	SUN1_10	7	889157	889240	1
HNRNPA2B1	DGUOK_2	2	74166037	74166149	1
HNRNPA2B1	CA8_4	8	61144843	61144938	-1
HNRNPA2B1	CHAF1A_4	19	4418017	4418073	1
HNRNPA2B1	RICTOR_32	5	38949458	38949529	-1
HNRNPA2B1	GNA12_7	7	2773085	2773135	-1
HNRNPA2B1	COPS8_5	2	237998505	237998637	1
HNRNPA2B1	PHF20_13	20	34487292	34487570	1
HNRNPA2B1	ULK3_11	15	75130984	75131086	-1
HNRNPA2B1	SH2B1_3	16	28877333	28878354	1
HNRNPA2B1	HMGCS1_2	5	43307868	43307926	-1
HNRNPA2B1	C11orf17_3	11	8934000	8934080	1
HNRNPA2B1	SCML2_15	X	18260559	18260710	-1
HNRNPA2B1	CEP290_52	12	88448117	88448190	-1
HNRNPA2B1	UHRF2_10	9	6492303	6492401	1
HNRNPA2B1	PPP2R1B_10	11	111624167	111624301	-1
HNRNPA2B1	SSFA2_16	2	182785324	182785389	1
HNRNPA2B1	RAD51_10	15	41022051	41022172	1
HNRNPA2B1	VWDE_20	7	12393441	12394113	-1
HNRNPA2B1	RNF170_3	8	42729074	42729149	-1
HNRNPA2B1	CLSPN_23	1	36202940	36203022	-1
HNRNPA2B1	PHKA2_4	X	18969222	18969390	-1
HNRNPA2B1	F2_12	11	46750930	46751115	1
HNRNPA2B1	ACSL3_3	2	223765392	223765498	1
[truncated: 20,259 more rows]

## Sheet: Spliceosome-dependent Exons
Factor	Gene Symbol-Exon number (FasterDB)	chromosome	start	stop	strand
DDX5_DDX17	NISCH_20	3	52524048	52524247	1
DDX5_DDX17	SCP2_15	1	53504589	53504718	1
DDX5_DDX17	DDX31_16	9	135521282	135521458	-1
DDX5_DDX17	KIAA0892_7	19	19452061	19452216	1
DDX5_DDX17	ZNF274_6	19	58721327	58721439	1
DDX5_DDX17	MED16_4	19	889638	889807	-1
DDX5_DDX17	TLE1_7	9	84248996	84249216	-1
DDX5_DDX17	C10orf125_5	10	135169242	135169315	-1
DDX5_DDX17	MYO18A_47	17	27412622	27412666	-1
DDX5_DDX17	WDR90_34	16	712673	713064	1
DDX5_DDX17	AZIN1_3	8	103862227	103862372	-1
DDX5_DDX17	ADAMTS13_5	9	136290649	136290732	1
DDX5_DDX17	CABIN1_10	22	24451336	24451622	1
DDX5_DDX17	BRPF1_9	3	9785908	9786192	1
DDX5_DDX17	TBC1D17_2	19	50381400	50381498	1
DDX5_DDX17	MPP3_9	17	41903124	41903209	-1
DDX5_DDX17	BAI1_22	8	143605599	143605665	1
DDX5_DDX17	MYO9A_6	15	72311380	72311436	-1
DDX5_DDX17	GSN_22	9	124074617	124074766	1
DDX5_DDX17	TBKBP1_8	17	45786091	45786818	1
DDX5_DDX17	CHFR_14	12	133428204	133428323	-1
DDX5_DDX17	MUSTN1_2	3	52883808	52883929	-1
DDX5_DDX17	KIAA0146_27	8	48639762	48639855	1
DDX5_DDX17	UNC5B_4	10	73045083	73045186	1
DDX5_DDX17	GATAD2B_5	1	153790516	153790647	-1
DDX5_DDX17	NIPA2_3	15	23029840	23029966	-1
DDX5_DDX17	PINK1_2	1	20964335	20964622	1
DDX5_DDX17	IKZF2_2	2	214014868	214014971	-1
DDX5_DDX17	KLHDC8B_2	3	49210069	49210578	1
DDX5_DDX17	EDEM2_5	20	33725683	33725808	-1
DDX5_DDX17	VAV2_24	9	136635500	136635623	-1
DDX5_DDX17	PFKM_22	12	48535697	48535849	1
DDX5_DDX17	NR1H3_9	11	47283098	47283277	1
DDX5_DDX17	IGSF8_3	1	160064659	160065036	-1
DDX5_DDX17	JMJD5_11	16	27231714	27231806	1
DDX5_DDX17	ACE_24	17	61573755	61573877	1
DDX5_DDX17	SMARCD2_9	17	61911527	61911688	-1
DDX5_DDX17	FCGRT_2	19	50016644	50016730	1
DDX5_DDX17	COX4NB_4	16	85813985	85814079	-1
DDX5_DDX17	DDX11_15	12	31246179	31246258	1
DDX5_DDX17	ADAMTSL2_4	9	136402527	136402669	1
DDX5_DDX17	EPN2_11	17	19235166	19235381	1
DDX5_DDX17	C7orf27_13	7	2578813	2578985	-1
DDX5_DDX17	HABP4_2	9	99220661	99220823	1
DDX5_DDX17	DCLK2_17	4	151174626	151174708	1
DDX5_DDX17	NDUFS8_3	11	67799753	67799803	1
DDX5_DDX17	RNFT2_11	12	117273765	117273830	1
DDX5_DDX17	PIK3C2B_33	1	204399049	204399166	-1
DDX5_DDX17	EHMT1_12	9	140669561	140669704	1
DDX5_DDX17	UBE2A_4	X	118715470	118715563	1
DDX5_DDX17	GAA_14	17	78086377	78086510	1
DDX5_DDX17	PTK7_17	6	43112938	43113170	1
DDX5_DDX17	GAD1_7	2	171699079	171699268	1
DDX5_DDX17	AL117209.2_19	14	103430839	103430987	-1
DDX5_DDX17	LLGL1_7	17	18137587	18137722	1
DDX5_DDX17	MAP4K3_16	2	39535084	39535146	-1
DDX5_DDX17	RAD54L_7	1	46726214	46726283	1
DDX5_DDX17	CIT_28	12	120168300	120168435	-1
DDX5_DDX17	TMEM184C_8	4	148554054	148554153	1
DDX5_DDX17	CALCOCO1_6	12	54115251	54115399	-1
DDX5_DDX17	OSBPL7_11	17	45893754	45893848	-1
DDX5_DDX17	CDC25C_6	5	137661605	137661743	-1
DDX5_DDX17	FNDC3B_21	3	172064117	172064230	1
DDX5_DDX17	SREBF1_17	17	17717929	17718061	-1
DDX5_DDX17	PLEKHH1_3	14	68022542	68022604	1
DDX5_DDX17	ERCC2_2	19	45873391	45873490	-1
DDX5_DDX17	VGLL4_10	3	11600806	11600929	-1
DDX5_DDX17	RIMBP2_12	12	130921387	130921836	-1
DDX5_DDX17	PHF15_9	5	133897890	133898057	1
DDX5_DDX17	TOR3A_4	1	179057046	179057224	1
DDX5_DDX17	ECE1_4	1	21605684	21605828	-1
DDX5_DDX17	PDE6D_5	2	232601897	232602002	-1
DDX5_DDX17	BFAR_4	16	14743661	14743830	1
DDX5_DDX17	RAB24_3	5	176729753	176729831	-1
DDX5_DDX17	FBRSL1_9	12	133147893	133148110	1
DDX5_DDX17	SUV39H2_2	10	14923499	14923644	1
DDX5_DDX17	POLR1A_8	2	86308724	86308829	-1
DDX5_DDX17	GPR56_10	16	57689311	57689442	1
DDX5_DDX17	FBLN2_17	3	13672199	13672315	1
DDX5_DDX17	PCNT_10	21	47771343	47771454	1
DDX5_DDX17	DEDD2_3	19	42720832	42721197	-1
DDX5_DDX17	RPAIN_6	17	5329556	5329619	1
DDX5_DDX17	EMILIN1_4	2	27304951	27306894	1
DDX5_DDX17	AXIN2_10	17	63531744	63531839	-1
DDX5_DDX17	RSPH3_3	6	159407312	159407453	-1
DDX5_DDX17	OGDH_19	7	44737203	44737381	1
DDX5_DDX17	ABCC10_14	6	43412863	43413052	1
DDX5_DDX17	PLCD3_12	17	43190807	43190973	-1
DDX5_DDX17	MECR_7	1	29529643	29529745	-1
DDX5_DDX17	LRRC68_11	19	45646779	45646891	1
DDX5_DDX17	RICTOR_2	5	39074213	39074260	-1
DDX5_DDX17	PHF2_20	9	96437962	96438071	1
DDX5_DDX17	PTK2B_10	8	27279821	27279900	1
DDX5_DDX17	TRIM26_7	6	30164293	30164523	-1
DDX5_DDX17	ACSS1_6	20	25003576	25003728	-1
DDX5_DDX17	TRIOBP_21	22	38150884	38150991	1
DDX5_DDX17	FBF1_20	17	73916088	73916188	-1
DDX5_DDX17	TNK2_11	3	195608911	195609199	-1
DDX5_DDX17	TRIM16_16	17	15535823	15535988	-1
DDX5_DDX17	SMPD1_3	11	6414446	6414617	1
DDX5_DDX17	C2orf18_2	2	26997119	26997191	1
DDX5_DDX17	AATK_16	17	79096994	79097143	-1
DDX5_DDX17	BAP1_13	3	52437432	52437910	-1
DDX5_DDX17	TSC2_35	16	2134229	2134716	1
DDX5_DDX17	ATG4B_11	2	242607558	242607636	1
DDX5_DDX17	XRCC1_3	19	44065062	44065172	-1
DDX5_DDX17	C19orf61_9	19	44241749	44241834	-1
DDX5_DDX17	APBA2_16	15	29400473	29400592	1
DDX5_DDX17	CINP_6	14	102814616	102815096	-1
DDX5_DDX17	SPEG_10	2	220316347	220316529	1
DDX5_DDX17	FRMD8_5	11	65161044	65161145	1
DDX5_DDX17	PABPC1L_14	20	43567315	43567389	1
DDX5_DDX17	SYNJ2_26	6	158507887	158508021	1
DDX5_DDX17	ILF3_20	19	10799226	10799354	1
DDX5_DDX17	MUM1_5	19	1358587	1358699	1
DDX5_DDX17	ACAP3_11	1	1235353	1235448	-1
DDX5_DDX17	PLAT_4	8	42046452	42046589	-1
DDX5_DDX17	TTYH3_9	7	2692552	2692644	1
DDX5_DDX17	CNTNAP1_7	17	40838921	40839064	1
DDX5_DDX17	CORO7_28	16	4407969	4408104	-1
DDX5_DDX17	HRAS_2	11	534212	534375	-1
DDX5_DDX17	WDFY3_68	4	85598352	85598549	-1
DDX5_DDX17	KIAA0494_7	1	47154025	47154216	-1
DDX5_DDX17	CDHR1_8	10	85962736	85962879	1
DDX5_DDX17	FAM108B1_3	9	74484999	74485178	-1
DDX5_DDX17	BECN1_3	17	40972792	40972859	-1
DDX5_DDX17	EPHB4_16	7	100402788	100402943	-1
DDX5_DDX17	PLXNB3_15	X	153036941	153037110	1
DDX5_DDX17	TRIM56_2	7	100730287	100730449	1
DDX5_DDX17	USP48_23	1	22021559	22021714	-1
DDX5_DDX17	SLC6A9_12	1	44467062	44467299	-1
DDX5_DDX17	SLC22A5_5	5	131721020	131721191	1
DDX5_DDX17	KIAA0317_4	14	75152303	75152363	-1
DDX5_DDX17	PIK3CD_23	1	9784027	9784150	1
DDX5_DDX17	PGBD2_3	1	249208638	249208758	1
DDX5_DDX17	LARP4_10	12	50847243	50847455	1
DDX5_DDX17	ZNF282_4	7	148904443	148904562	1
DDX5_DDX17	GNB1L_8	22	19789524	19789739	-1
DDX5_DDX17	C8orf58_6	8	22460050	22460156	1
DDX5_DDX17	RGS12_16	4	3422369	3422445	1
DDX5_DDX17	MTMR14_9	3	9719668	9719742	1
DDX5_DDX17	PACS1_16	11	66001256	66001410	1
DDX5_DDX17	HSPA14_9	10	14893218	14893322	1
DDX5_DDX17	SEMA5B_25	3	122630207	122630382	-1
DDX5_DDX17	CCDC74B_3	2	130899706	130899954	-1
DDX5_DDX17	GPC2_9	7	99769162	99769301	-1
DDX5_DDX17	CA4_5	17	58235051	58235149	1
DDX5_DDX17	PPFIBP2_12	11	7647008	7647122	1
DDX5_DDX17	E2F7_12	12	77419338	77419762	-1
DDX5_DDX17	KIAA0586_36	14	59010601	59010685	1
DDX5_DDX17	PFAS_17	17	8167788	8167919	1
DDX5_DDX17	ZBTB37_5	1	173842605	173842704	1
DDX5_DDX17	RBM5_6	3	50137965	50138038	1
DDX5_DDX17	BRIP1_13	17	59857622	59857762	-1
DDX5_DDX17	TAF1C_16	16	84213552	84213689	-1
DDX5_DDX17	TMEM44_14	3	194313770	194313802	-1
DDX5_DDX17	ELMO2_6	20	45022168	45022240	-1
DDX5_DDX17	GALNS_14	16	88893110	88893246	-1
DDX5_DDX17	ATP8B1_25	18	55319266	55319404	-1
DDX5_DDX17	NFATC4_14	14	24845181	24845307	1
DDX5_DDX17	TAZ_5	X	153642438	153642527	1
DDX5_DDX17	RIMS3_6	1	41094943	41095044	-1
DDX5_DDX17	MAP3K4_18	6	161519310	161519459	1
DDX5_DDX17	CLCN7_25	16	1497007	1497104	-1
DDX5_DDX17	CCDC64B_5	16	3079546	3079740	-1
DDX5_DDX17	DOPEY1_39	6	83874379	83874438	1
DDX5_DDX17	PIKFYVE_13	2	209169570	209169737	1
DDX5_DDX17	PFAS_10	17	8161125	8161256	1
DDX5_DDX17	HLTF_18	3	148763867	148764046	-1
DDX5_DDX17	NT5C1A_5	1	40126751	40126935	-1
DDX5_DDX17	NUP155_26	5	37307399	37307534	-1
DDX5_DDX17	SLC46A1_3	17	26729256	26729339	-1
DDX5_DDX17	TMEM177_2	2	120438408	120438699	1
DDX5_DDX17	SNX9_15	6	158349631	158349734	1
DDX5_DDX17	ACP1_3	2	272037	272150	1
DDX5_DDX17	MORC2_23	22	31328876	31329017	-1
DDX5_DDX17	CASK_19	X	41416285	41416353	-1
DDX5_DDX17	CCHCR1_17	6	31111039	31111190	-1
DDX5_DDX17	PSME3_8	17	40990110	40990222	1
DDX5_DDX17	USP36_22	17	76792969	76793984	-1
DDX5_DDX17	AC021593.2_11	17	76075476	76075622	1
DDX5_DDX17	RGL2_11	6	33262465	33262539	-1
DDX5_DDX17	BOLA3_3	2	74369399	74369487	-1
DDX5_DDX17	MTRR_3	5	7873486	7873639	1
DDX5_DDX17	WDR91_9	7	134879686	134879836	-1
DDX5_DDX17	MAP4K4_24	2	102487956	102488147	1
DDX5_DDX17	NEDD4L_18	18	56002710	56002769	1
DDX5_DDX17	ANKRD39_8	2	97506524	97506649	-1
DDX5_DDX17	RCC1_7	1	28857035	28857127	1
DDX5_DDX17	ANK3_16	10	61959887	61960021	-1
DDX5_DDX17	BACE1_5	11	117164587	117164724	-1
DDX5_DDX17	GSS_10	20	33523379	33523445	-1
DDX5_DDX17	MED1_5	17	37596639	37596771	-1
DDX5_DDX17	UBN1_12	16	4921156	4921302	1
DDX5_DDX17	SOX13_9	1	204086721	204086835	1
DDX5_DDX17	ZNF518A_5	10	97911173	97911323	1
DDX5_DDX17	DOCK5_33	8	25225708	25225766	1
DDX5_DDX17	BRPF3_12	6	36196679	36196833	1
DDX5_DDX17	EIF6_4	20	33868457	33868632	-1
DDX5_DDX17	PFKL_22	21	45745036	45745147	1
DDX5_DDX17	ZNF814_5	19	58380747	58386594	-1
DDX5_DDX17	NTAN1_2	16	15141854	15141956	-1
DDX5_DDX17	TUB_6	11	8111616	8111778	1
DDX5_DDX17	HSD17B14_8	19	49316713	49316809	-1
DDX5_DDX17	C1orf57_2	1	233091303	233091465	1
DDX5_DDX17	SLC47A1_5	17	19451298	19451446	1
DDX5_DDX17	INMT_17	7	30891832	30891895	1
DDX5_DDX17	ZBTB24_3	6	109797966	109798133	-1
DDX5_DDX17	RAB4A_4	1	229431595	229431657	1
DDX5_DDX17	TSGA14_11	7	130039880	130040095	-1
DDX5_DDX17	BLOC1S1_2	12	56110717	56110789	1
DDX5_DDX17	SF3B3_8	16	70573007	70573110	1
DDX5_DDX17	MRPS18A_5	6	43646255	43646362	-1
DDX5_DDX17	NUP210_28	3	13376954	13377112	-1
DDX5_DDX17	CEP290_8	12	88524322	88524342	-1
DDX5_DDX17	UBL7_11	15	74741527	74741694	-1
DDX5_DDX17	KHK_2	2	27315200	27315316	1
DDX5_DDX17	AF205589.2_10	8	145638621	145638773	-1
DDX5_DDX17	CPT1C_7	19	50203941	50204112	1
DDX5_DDX17	STOML2_2	9	35102683	35102820	-1
DDX5_DDX17	C9orf91_4	9	117389176	117389286	1
DDX5_DDX17	KIF22_12	16	29814770	29814929	1
DDX5_DDX17	NOD1_8	7	30494753	30494927	-1
DDX5_DDX17	NF2_3	22	30032740	30032890	1
DDX5_DDX17	HHAT_6	1	210536196	210536263	1
DDX5_DDX17	TMEM64_6	8	91643780	91643935	-1
DDX5_DDX17	ATXN2_11	12	111953958	111954167	-1
DDX5_DDX17	UHRF1BP1_21	6	34839596	34839702	1
DDX5_DDX17	TEAD4_2	12	3069114	3069206	1
DDX5_DDX17	SDR39U1_3	14	24911304	24911466	-1
DDX5_DDX17	COL27A1_19	9	116999261	116999314	1
DDX5_DDX17	ZNF76_13	6	35261528	35261692	1
DDX5_DDX17	SREBF2_23	22	42298974	42299159	1
DDX5_DDX17	AHCTF1_16	1	247054258	247054362	-1
DDX5_DDX17	DLG5_14	10	79589113	79589288	-1
DDX5_DDX17	KIAA1324L_5	7	86577043	86577238	-1
DDX5_DDX17	SPEN_14	1	16265213	16265371	1
DDX5_DDX17	MKL1_9	22	40819540	40819689	-1
DDX5_DDX17	NUP210_24	3	13381736	13381798	-1
DDX5_DDX17	WARS2_5	1	119584887	119584972	-1
DDX5_DDX17	SYNE2_117	14	64682004	64682072	1
DDX5_DDX17	SLC44A2_3	19	10738398	10738471	1
DDX5_DDX17	CACNA2D3_14	3	54871169	54871257	1
DDX5_DDX17	KIAA1712_2	4	175219117	175219213	1
DDX5_DDX17	ASB1_3	2	239344352	239344654	1
DDX5_DDX17	CCDC136_10	7	128446742	128446912	1
DDX5_DDX17	DNMT3A_20	2	25464431	25464576	-1
DDX5_DDX17	AP3D1_7	19	2129317	2129456	-1
DDX5_DDX17	MPI_5	15	75185479	75185661	1
DDX5_DDX17	REPS1_10	6	139246494	139247618	-1
DDX5_DDX17	DOK7_4	4	3478069	3478269	1
DDX5_DDX17	KIAA1409_27	14	94071242	94071307	1
DDX5_DDX17	DPH2_4	1	44437059	44437742	1
DDX5_DDX17	ROBO1_20	3	78696779	78696805	-1
DDX5_DDX17	DHX37_6	12	125459965	125460057	-1
DDX5_DDX17	HSPH1_13	13	31717929	31718060	-1
DDX5_DDX17	C1orf86_10	1	2125437	2125572	-1
DDX5_DDX17	HMGCLL1_6	6	55381306	55381401	-1
DDX5_DDX17	GPBP1L1_2	1	46151248	46151292	-1
DDX5_DDX17	MLLT6_20	17	36880873	36881229	1
DDX5_DDX17	ARHGEF12_12	11	120300421	120300540	1
DDX5_DDX17	RAB36_9	22	23501350	23501440	1
DDX5_DDX17	IGSF9B_6	11	133805948	133806089	-1
DDX5_DDX17	RAPGEF2_17	4	160265188	160265211	1
DDX5_DDX17	ARAP1_34	11	72403798	72403830	-1
DDX5_DDX17	ST6GALNAC4_5	9	130672230	130672337	-1
DDX5_DDX17	CCDC88C_14	14	91792254	91792400	-1
DDX5_DDX17	IFT88_6	13	21163950	21164006	1
DDX5_DDX17	BRWD2_28	10	122665388	122665533	1
DDX5_DDX17	ZBTB40_17	1	22848870	22848956	1
DDX5_DDX17	COQ4_3	9	131087422	131087518	1
DDX5_DDX17	CCNE1_9	19	30312903	30313037	1
DDX5_DDX17	ENGASE_9	17	77079564	77079672	1
DDX5_DDX17	MMP24_5	20	33851594	33851755	1
DDX5_DDX17	SH3D19_18	4	152054186	152054388	-1
DDX5_DDX17	AURKB_3	17	8111056	8111158	-1
DDX5_DDX17	UBR4_101	1	19414310	19414423	-1
DDX5_DDX17	DDX26B_6	X	134681062	134681190	1
DDX5_DDX17	ZNF185_19	X	152128243	152128440	1
DDX5_DDX17	ARHGAP23_22	17	36654656	36654752	1
DDX5_DDX17	SIK3_10	11	116746582	116746725	-1
DDX5_DDX17	SFI1_4	22	31927044	31927115	1
DDX5_DDX17	UBE3B_19	12	109948149	109948263	1
DDX5_DDX17	PLCB4_18	20	9374235	9374325	1
DDX5_DDX17	FASTK_9	7	150774000	150774114	-1
DDX5_DDX17	SLC29A4_4	7	5330755	5330868	1
DDX5_DDX17	CIB2_3	15	78403507	78403618	-1
DDX5_DDX17	HEXDC_9	17	80397507	80398210	1
DDX5_DDX17	BAT2_28	6	31604510	31604722	1
DDX5_DDX17	KIF26B_17	1	245861408	245861610	1
DDX5_DDX17	FAM117A_4	17	47799861	47799956	-1
DDX5_DDX17	RP1-130H16.18_5	22	30690930	30691044	-1
DDX5_DDX17	LRWD1_5	7	102108166	102108270	1
DDX5_DDX17	GGNBP2_2	17	34901468	34901666	1
DDX5_DDX17	PFAS_5	17	8158820	8159009	1
DDX5_DDX17	ADPRHL2_2	1	36556845	36556941	1
DDX5_DDX17	C3orf17_2	3	112736295	112736449	-1
DDX5_DDX17	ADAMTS9_25	3	64589598	64589765	-1
DDX5_DDX17	PCYT1B_6	X	24605358	24605436	-1
DDX5_DDX17	ALG12_4	22	50304082	50304255	-1
DDX5_DDX17	ABCA3_29	16	2328944	2329131	-1
DDX5_DDX17	PICK1_8	22	38466845	38466898	1
DDX5_DDX17	KDM5C_2	X	53250021	53250098	-1
DDX5_DDX17	FZD3_2	8	28357450	28357495	1
DDX5_DDX17	PRPF6_15	20	62657292	62657411	1
DDX5_DDX17	WDR73_7	15	85188313	85189067	-1
DDX5_DDX17	NMRAL1_4	16	4519228	4519466	-1
DDX5_DDX17	SYNJ2_15	6	158489679	158489760	1
DDX5_DDX17	BZRAP1_15	17	56393786	56393901	-1
DDX5_DDX17	BCAR1_11	16	75270726	75270896	-1
DDX5_DDX17	ATP13A2_11	1	17326506	17326637	-1
DDX5_DDX17	TRAF2_4	9	139793165	139793380	1
DDX5_DDX17	ARAP1_15	11	72415197	72415379	-1
DDX5_DDX17	AGTPBP1_9	9	88275851	88275888	-1
DDX5_DDX17	CLN6_6	15	68501975	68502097	-1
DDX5_DDX17	BCL2L12_6	19	50173473	50173745	1
DDX5_DDX17	PYROXD2_14	10	100148111	100148265	-1
DDX5_DDX17	ZNF354A_2	5	178155991	178156074	-1
DDX5_DDX17	PTDSS2_8	11	488199	488312	1
DDX5_DDX17	NPEPL1_13	20	57288973	57289149	1
DDX5_DDX17	ADCK4_9	19	41209620	41209760	-1
DDX5_DDX17	ATPAF2_7	17	17924437	17924552	-1
DDX5_DDX17	ALKBH1_3	14	78161081	78161243	-1
DDX5_DDX17	GGA1_3	22	38009040	38009198	1
DDX5_DDX17	SLC26A11_7	17	78201617	78201759	1
DDX5_DDX17	PHF19_13	9	123624196	123624283	-1
DDX5_DDX17	SEMA3F_18	3	50223322	50223479	1
DDX5_DDX17	HSPA12A_5	10	118460454	118460640	-1
DDX5_DDX17	RND2_3	17	41179200	41179309	1
DDX5_DDX17	TMEM110_4	3	52883808	52883929	-1
DDX5_DDX17	SLC29A2_3	11	66138715	66138796	-1
DDX5_DDX17	C9orf9_4	9	135762756	135762958	1
DDX5_DDX17	UBR4_66	1	19452940	19453149	-1
DDX5_DDX17	MYEF2_10	15	48444431	48444481	-1
DDX5_DDX17	SDAD1_7	4	76895229	76895286	-1
DDX5_DDX17	MED16_7	19	881559	881714	-1
DDX5_DDX17	CDK1_2	10	62539899	62539960	1
DDX5_DDX17	RFESD_4	5	94988821	94988918	1
DDX5_DDX17	CTPS_15	1	41473121	41473217	1
DDX5_DDX17	USP40_14	2	234434124	234434208	-1
DDX5_DDX17	LAMP2_10	X	119570349	119573148	-1
DDX5_DDX17	LPCAT1_10	5	1474675	1474800	-1
DDX5_DDX17	PPAN-P2RY11_2	19	10217177	10217347	1
DDX5_DDX17	TBC1D20_6	20	420892	421033	-1
DDX5_DDX17	THADA_18	2	43787373	43787524	-1
DDX5_DDX17	BBS5_3	2	170343579	170343644	1
DDX5_DDX17	ZNF213_2	16	3187167	3187680	1
DDX5_DDX17	TCEAL8_2	X	102509533	102509605	-1
DDX5_DDX17	MSH5_29	6	31730567	31730945	1
DDX5_DDX17	KIAA0556_20	16	27765494	27765572	1
DDX5_DDX17	ZNF200_2	16	3283506	3283836	-1
DDX5_DDX17	PIGT_9	20	44050023	44050223	1
DDX5_DDX17	DEF8_9	16	90028145	90028272	1
DDX5_DDX17	ACSL1_19	4	185687045	185687140	-1
DDX5_DDX17	C6orf89_11	6	36887354	36887477	1
DDX5_DDX17	TECPR1_20	7	97854113	97854192	-1
DDX5_DDX17	FASN_38	17	80039040	80039228	-1
DDX5_DDX17	MPI_2	15	75182868	75182995	1
DDX5_DDX17	DOCK3_22	3	51315039	51315185	1
DDX5_DDX17	SHARPIN_7	8	145153984	145154108	-1
DDX5_DDX17	ZNF473_2	19	50534149	50534348	1
DDX5_DDX17	PLCD4_3	2	219480627	219480785	1
DDX5_DDX17	ATRIP_8	3	48501186	48501315	1
DDX5_DDX17	WDR90_27	16	710058	710161	1
DDX5_DDX17	WHSC1L1_15	8	38162105	38162275	-1
DDX5_DDX17	KIAA1244_19	6	138612870	138613190	1
DDX5_DDX17	LPIN3_15	20	39985680	39985828	1
DDX5_DDX17	DHX33_2	17	5366849	5367009	-1
DDX5_DDX17	CD99L2_3	X	149996779	149998077	-1
DDX5_DDX17	RABL5_3	7	100962237	100962344	-1
DDX5_DDX17	SV2C_3	5	75490744	75490924	1
DDX5_DDX17	CLK2_5	1	155238499	155238586	-1
DDX5_DDX17	PKD1_40	16	2142955	2143094	-1
DDX5_DDX17	TRAIP_9	3	49877717	49877806	-1
DDX5_DDX17	ARVCF_17	22	19959881	19959934	-1
DDX5_DDX17	NUDT7_3	16	77769725	77769883	1
DDX5_DDX17	ST7_22	7	116830187	116830322	1
DDX5_DDX17	HDAC7_26	12	48177862	48178584	-1
DDX5_DDX17	VPS36_11	13	52997709	52997774	-1
DDX5_DDX17	GRK6_5	5	176859707	176859807	1
DDX5_DDX17	NPL_16	1	182797859	182798628	1
DDX5_DDX17	CASC3_11	17	38324456	38324670	1
DDX5_DDX17	EIF4A2_11	3	186506099	186506205	1
DDX5_DDX17	ANKRD27_24	19	33096741	33096860	-1
DDX5_DDX17	POLL_7	10	103343265	103343438	-1
DDX5_DDX17	TOM1L2_6	17	17786019	17786177	-1
DDX5_DDX17	NT5C2_12	10	104860420	104860721	-1
DDX5_DDX17	FBP1_2	9	97401423	97401616	-1
DDX5_DDX17	ARHGAP8_21	22	45243853	45243930	1
DDX5_DDX17	SIP1_10	14	39602865	39602923	1
DDX5_DDX17	NOL6_16	9	33466567	33466707	-1
DDX5_DDX17	PPP1R16B_5	20	37529224	37529327	1
DDX5_DDX17	PLCG1_25	20	39800833	39800929	1
DDX5_DDX17	FRAS1_28	4	79295265	79295405	1
DDX5_DDX17	TTYH3_5	7	2687593	2687688	1
DDX5_DDX17	LHFPL2_3	5	77928087	77928191	-1
DDX5_DDX17	UPK3BL_15	7	102249788	102249901	-1
DDX5_DDX17	SSBP2_12	5	80742687	80742741	-1
DDX5_DDX17	ZKSCAN4_3	6	28215845	28215927	-1
DDX5_DDX17	TECPR1_15	7	97860273	97860430	-1
DDX5_DDX17	AC009533.2_15	12	9455219	9455298	1
DDX5_DDX17	TBX2_6	17	59482563	59483197	1
DDX5_DDX17	WASF2_8	1	27736186	27736700	-1
DDX5_DDX17	CWF19L2_8	11	107299525	107300177	-1
DDX5_DDX17	GREB1_20	2	11740926	11741121	1
DDX5_DDX17	MED25_15	19	50338791	50338862	1
DDX5_DDX17	ABHD12_4	20	25300835	25300954	-1
DDX5_DDX17	ZNF287_2	17	16470643	16471243	-1
DDX5_DDX17	LIPE_3	19	42914459	42914994	-1
DDX5_DDX17	PPP1CA_6	11	67168539	67168703	-1
DDX5_DDX17	TNPO3_23	7	128597278	128597369	-1
DDX5_DDX17	TMEM120B_10	12	122212564	122212628	1
DDX5_DDX17	C9orf3_27	9	97844857	97845001	1
DDX5_DDX17	TNS1_31	2	218682413	218683482	-1
DDX5_DDX17	KIF1A_19	2	241705127	241705210	-1
DDX5_DDX17	DAK_7	11	61109295	61109384	1
DDX5_DDX17	PDCD6_7	5	306717	306875	1
DDX5_DDX17	TNFSF12_6	17	7456904	7457142	1
DDX5_DDX17	ITSN2_38	2	24431969	24432090	-1
DDX5_DDX17	MAGI1_15	3	65433697	65433732	-1
DDX5_DDX17	FAM189B_9	1	155220067	155220720	-1
DDX5_DDX17	LTBP4_29	19	41128855	41128926	1
DDX5_DDX17	C6orf134_8	6	30608312	30608380	1
DDX5_DDX17	KIAA0090_15	1	19559118	19559267	-1
DDX5_DDX17	WDR52_10	3	113120431	113120586	-1
DDX5_DDX17	MSI1_11	12	120789147	120789203	-1
DDX5_DDX17	TLE3_20	15	70344713	70344863	-1
DDX5_DDX17	SLC6A2_12	16	55733466	55733566	1
DDX5_DDX17	KDM2B_20	12	121880795	121880833	-1
DDX5_DDX17	UBAC1_11	9	138824816	138825361	-1
DDX5_DDX17	DHX34_13	19	47880208	47880246	1
DDX5_DDX17	CDK5RAP3_13	17	46057959	46058164	1
DDX5_DDX17	CDS2_10	20	5166404	5166472	1
DDX5_DDX17	PIGN_7	18	59821778	59821884	-1
DDX5_DDX17	POLM_4	7	44119170	44119340	-1
DDX5_DDX17	CACNA1B_9	9	140851223	140851279	1
DDX5_DDX17	RAB4B_8	19	41289683	41289745	1
DDX5_DDX17	SKA3_2	13	21746759	21746827	-1
DDX5_DDX17	NUPL1_7	13	25893464	25893488	1
DDX5_DDX17	SLC35B2_4	6	44224079	44224233	-1
DDX5_DDX17	RBM19_23	12	114282473	114282593	-1
DDX5_DDX17	PASK_16	2	242054437	242054592	-1
DDX5_DDX17	TECPR1_21	7	97852974	97853030	-1
DDX5_DDX17	TMEM150A_3	2	85828558	85828605	-1
DDX5_DDX17	CELSR1_23	22	46776685	46776852	-1
DDX5_DDX17	ZNF862_5	7	149547250	149547427	1
DDX5_DDX17	GFRA3_3	5	137595246	137595338	-1
DDX5_DDX17	FMNL2_26	2	153501948	153502041	1
DDX5_DDX17	ELMO2_3	20	45027336	45027410	-1
DDX5_DDX17	ZC3H18_12	16	88689950	88690470	1
DDX5_DDX17	METTL1_2	12	58164877	58165040	-1
DDX5_DDX17	UBE3B_15	12	109939176	109939339	1
DDX5_DDX17	VAMP7_3	X	155125286	155125343	1
DDX5_DDX17	MICALL1_6	22	38317979	38318433	1
DDX5_DDX17	RNF165_7	18	44030667	44030762	1
DDX5_DDX17	USP5_5	12	6965469	6965614	1
DDX5_DDX17	KIAA0528_9	12	22670920	22671071	-1
DDX5_DDX17	ARHGAP44_20	17	12890418	12890469	1
DDX5_DDX17	MPV17_6	2	27535361	27535456	-1
DDX5_DDX17	TRAF2_11	9	139815490	139815667	1
DDX5_DDX17	RFTN1_11	3	16368280	16368383	-1
DDX5_DDX17	TMEM201_8	1	9669898	9669969	1
DDX5_DDX17	EVI5_13	1	93128276	93128422	-1
DDX5_DDX17	AARSD1_18	17	41105741	41105795	-1
DDX5_DDX17	PPP1R13B_18	14	104204031	104204197	-1
DDX5_DDX17	POLR1C_6	6	43488013	43488165	1
DDX5_DDX17	LRP11_7	6	150147400	150147495	-1
DDX5_DDX17	SMURF1_14	7	98638001	98638179	-1
DDX5_DDX17	CTPS_18	1	41475117	41475261	1
DDX5_DDX17	CABC1_19	1	227171462	227171555	1
DDX5_DDX17	GLIPR2_7	9	36150869	36150946	1
DDX5_DDX17	SLC2A8_9	9	130167699	130167844	1
DDX5_DDX17	RASGRP1_17	15	38786583	38786968	-1
DDX5_DDX17	TRABD_7	22	50635670	50635780	1
DDX5_DDX17	POMT2_19	14	77745072	77745212	-1
DDX5_DDX17	TRMT2B_4	X	100297031	100297301	-1
DDX5_DDX17	TP53I11_7	11	44959106	44959164	-1
DDX5_DDX17	HMGCL_10	1	24130890	24131015	-1
DDX5_DDX17	NEK1_9	4	170508710	170508764	-1
DDX5_DDX17	DUS2L_11	16	68104037	68104123	1
DDX5_DDX17	MFSD3_2	8	145735743	145735890	1
DDX5_DDX17	PLEKHA1_15	10	124187792	124187936	1
DDX5_DDX17	SLC9A7_13	X	46495024	46495083	-1
DDX5_DDX17	CASC5_9	15	40907539	40907576	1
DDX5_DDX17	UQCRC1_2	3	48646595	48646735	-1
DDX5_DDX17	ETV4_8	17	41610555	41610716	-1
DDX5_DDX17	XPNPEP1_9	10	111643825	111643906	-1
DDX5_DDX17	ACAD10_12	12	112167610	112167760	1
DDX5_DDX17	WDR54_2	2	74649280	74649502	1
DDX5_DDX17	TCP11L1_11	11	33090233	33090405	1
DDX5_DDX17	TNRC18_11	7	5416478	5416624	-1
DDX5_DDX17	DOT1L_13	19	2210399	2210509	1
DDX5_DDX17	ZFP112_3	19	44847406	44847454	-1
DDX5_DDX17	PGBD1_3	6	28253328	28253484	1
DDX5_DDX17	AMPD2_15	1	110171265	110171428	1
DDX5_DDX17	ZDHHC12_2	9	131484717	131485018	-1
DDX5_DDX17	POLD1_22	19	50918981	50919083	1
DDX5_DDX17	CAD_13	2	27448999	27449187	1
DDX5_DDX17	PELI3_6	11	66239819	66239941	1
DDX5_DDX17	CCDC21_8	1	26594974	26595126	1
DDX5_DDX17	AKT2_3	19	40771129	40771258	-1
DDX5_DDX17	EIF4G2_16	11	10823208	10823321	-1
DDX5_DDX17	SHMT1_7	17	18244046	18244127	-1
DDX5_DDX17	NOD1_13	7	30477189	30477272	-1
DDX5_DDX17	FAM48A_23	13	37595585	37595739	-1
DDX5_DDX17	C1orf112_26	1	169811558	169811680	1
DDX5_DDX17	INSRR_2	1	156823544	156824095	-1
DDX5_DDX17	SUN2_9	22	39146903	39147040	-1
DDX5_DDX17	RFWD2_7	1	176105624	176105683	-1
DDX5_DDX17	FAM188B_20	7	30921796	30921976	1
DDX5_DDX17	KRT80_6	12	52566822	52566947	-1
DDX5_DDX17	RP11-121N13.3_2	13	36869915	36869994	-1
DDX5_DDX17	TUB_8	11	8117045	8117212	1
DDX5_DDX17	TMEM194A_4	12	57463017	57463089	-1
DDX5_DDX17	GLTPD1_2	1	1262216	1262412	1
DDX5_DDX17	FAM151B_10	5	79817822	79817957	1
DDX5_DDX17	TLN2_23	15	63014552	63014686	1
DDX5_DDX17	BTBD12_4	16	3652119	3652308	-1
DDX5_DDX17	AC138932.1_3	16	15013757	15013940	1
DDX5_DDX17	BAHCC1_13	17	79419749	79419877	1
DDX5_DDX17	MPP2_16	17	41957150	41957352	-1
DDX5_DDX17	ZNF614_5	19	52520829	52520950	-1
DDX5_DDX17	HGS_6	17	79657212	79657264	1
DDX5_DDX17	COL9A2_16	1	40776386	40776439	-1
DDX5_DDX17	NRXN2_21	11	64393935	64394024	-1
DDX5_DDX17	XPO6_18	16	28123138	28123327	-1
DDX5_DDX17	SRRD_5	22	26886010	26886164	1
DDX5_DDX17	ACYP1_3	14	75528387	75528465	-1
DDX5_DDX17	TBC1D23_15	3	100030677	100030721	1
DDX5_DDX17	CHFR_2	12	133463782	133463926	-1
DDX5_DDX17	RALGPS2_9	1	178846633	178846770	1
DDX5_DDX17	JAKMIP2_21	5	146981304	146981374	-1
DDX5_DDX17	PLP2_3	X	49029735	49030050	1
DDX5_DDX17	CCDC74A_3	2	132288152	132288400	1
DDX5_DDX17	MAN2C1_14	15	75652906	75653029	-1
DDX5_DDX17	KIAA1009_2	6	84936055	84936170	-1
DDX5_DDX17	RIN1_3	11	66103449	66103629	-1
DDX5_DDX17	NECAB2_12	16	84035430	84035521	1
DDX5_DDX17	DCUN1D2_5	13	114117055	114117206	-1
DDX5_DDX17	ACOX3_7	4	8411939	8412082	-1
DDX5_DDX17	DGKZ_32	11	46400541	46400661	1
DDX5_DDX17	KIAA0226_21	3	197403756	197403909	-1
DDX5_DDX17	SNAP91_32	6	84265862	84265964	-1
DDX5_DDX17	PUM1_14	1	31437521	31437757	-1
DDX5_DDX17	CC2D1B_8	1	52825377	52825555	-1
DDX5_DDX17	GGA1_9	22	38017623	38017703	1
DDX5_DDX17	TRPV1_11	17	3491482	3491661	-1
DDX5_DDX17	EDEM2_2	20	33734628	33734738	-1
DDX5_DDX17	GOLGA2_7	9	131029473	131029553	-1
DDX5_DDX17	SPAG9_29	17	49053224	49053262	-1
DDX5_DDX17	C1orf159_13	1	1019295	1019466	-1
DDX5_DDX17	ST3GAL4_4	11	126275991	126276205	1
DDX5_DDX17	NINL_18	20	25459559	25459842	-1
DDX5_DDX17	ACP2_9	11	47266286	47266418	-1
DDX5_DDX17	SCLY_8	2	238991889	238991995	1
DDX5_DDX17	APOBEC3C_3	22	39411600	39411756	1
DDX5_DDX17	ANKLE1_8	19	17396490	17396628	1
DDX5_DDX17	CPSF7_7	11	61187394	61187566	-1
DDX5_DDX17	HDAC7_17	12	48185042	48185091	-1
DDX5_DDX17	AKR1E2_3	10	4875542	4875658	1
DDX5_DDX17	CLK3_11	15	74920311	74920393	1
DDX5_DDX17	QSOX1_4	1	180145066	180145168	1
DDX5_DDX17	GRIPAP1_25	X	48831567	48831721	-1
DDX5_DDX17	FAM96A_3	15	64373301	64373350	-1
DDX5_DDX17	GLYR1_6	16	4881980	4882222	-1
DDX5_DDX17	SNX15_4	11	64787891	64787971	1
DDX5_DDX17	HDAC6_24	X	48676627	48676819	1
DDX5_DDX17	CUL9_5	6	43154698	43154833	1
DDX5_DDX17	GALNT14_20	2	31147606	31147689	-1
DDX5_DDX17	ARHGEF10L_7	1	17934297	17934472	1
DDX5_DDX17	ARMC6_4	19	19154801	19154883	1
DDX5_DDX17	RGS22_28	8	100974915	100974995	-1
DDX5_DDX17	DENND4B_12	1	153912065	153912280	-1
DDX5_DDX17	FAM38A_39	16	88787024	88787156	-1
DDX5_DDX17	ARHGEF10_32	8	1900871	1900993	1
DDX5_DDX17	ARFGAP1_15	20	61917718	61917794	1
DDX5_DDX17	LRCH3_15	3	197585705	197585776	1
DDX5_DDX17	EIF4H_5	7	73604577	73604636	1
DDX5_DDX17	PMFBP1_20	16	72158666	72158833	-1
DDX5_DDX17	IFT140_15	16	1618218	1618335	-1
DDX5_DDX17	FAM173B_5	5	10235323	10235373	-1
DDX5_DDX17	PPDPF_2	20	62152637	62152716	1
DDX5_DDX17	MPP2_11	17	41959652	41959879	-1
DDX5_DDX17	PUS7L_8	12	44125508	44125561	-1
DDX5_DDX17	HPS4_3	22	26875231	26875321	-1
DDX5_DDX17	LTA4H_21	12	96397616	96397759	-1
DDX5_DDX17	OGDHL_3	10	50964822	50964992	-1
DDX5_DDX17	MLL2_4	12	49448090	49448199	-1
DDX5_DDX17	ST6GALNAC2_4	17	74569277	74569445	-1
DDX5_DDX17	CERCAM_13	9	131196689	131196892	1
DDX5_DDX17	GAK_26	4	862327	863320	-1
DDX5_DDX17	MAST3_23	19	18256553	18256675	1
DDX5_DDX17	ANGEL1_5	14	77272759	77273192	-1
DDX5_DDX17	DOCK11_41	X	117777420	117777557	1
DDX5_DDX17	ZFYVE20_9	3	15123874	15124115	-1
DDX5_DDX17	MICALL1_3	22	38308358	38308499	1
DDX5_DDX17	ABHD12_13	20	25280850	25281520	-1
DDX5_DDX17	SLTM_15	15	59182480	59182660	-1
DDX5_DDX17	USP4_7	3	49348947	49350046	-1
DDX5_DDX17	TRIOBP_4	22	38084857	38084999	1
DDX5_DDX17	LIMK2_8	22	31658581	31658777	1
DDX5_DDX17	C1orf85_5	1	156263089	156263376	-1
DDX5_DDX17	INPP4A_16	2	99170734	99170952	1
DDX5_DDX17	PRDM11_8	11	45241121	45241308	1
DDX5_DDX17	SH3TC1_18	4	8238005	8238155	1
DDX5_DDX17	PPIE_7	1	40211047	40214439	1
DDX5_DDX17	KIAA0556_12	16	27712910	27713016	1
DDX5_DDX17	TSC1_18	9	135779038	135779204	-1
DDX5_DDX17	SCG5_5	15	32983911	32983964	1
DDX5_DDX17	IMMP1L_2	11	31495271	31495333	-1
DDX5_DDX17	ITGA7_19	12	56088562	56088754	-1
DDX5_DDX17	C15orf52_7	15	40629925	40630094	-1
DDX5_DDX17	RP11-889L3.3_3	5	177547179	177547700	1
DDX5_DDX17	ACAD9_18	3	128628864	128628992	1
DDX5_DDX17	DLGAP5_19	14	55615312	55615402	-1
DDX5_DDX17	CDC7_9	1	91979505	91979600	1
DDX5_DDX17	FAM193B_7	5	176958954	176959201	-1
DDX5_DDX17	ZMYND11_6	10	267135	267296	1
DDX5_DDX17	BBS4_9	15	73015130	73015188	1
DDX5_DDX17	RHOT2_5	16	719553	719606	1
DDX5_DDX17	GALE_11	1	24122999	24123076	-1
DDX5_DDX17	DCXR_2	17	79995326	79995423	-1
DDX5_DDX17	CAPN2_7	1	223936741	223936824	1
DDX5_DDX17	TMEM63A_14	1	226048560	226048697	-1
DDX5_DDX17	MED16_2	19	890963	891149	-1
DDX5_DDX17	KDM1B_2	6	18156114	18156157	1
DDX5_DDX17	PIP5K1C_15	19	3642905	3642937	-1
DDX5_DDX17	TTC31_3	2	74717152	74717254	1
DDX5_DDX17	ANK2_40	4	114269432	114269464	1
DDX5_DDX17	RBM4_3	11	66410921	66411611	1
DDX5_DDX17	TRAIP_2	3	49885576	49885633	-1
DDX5_DDX17	NPRL2_3	3	50387096	50387264	-1
DDX5_DDX17	HEATR7A_12	8	145246618	145246758	1
DDX5_DDX17	CROCC_24	1	17279797	17279976	1
DDX5_DDX17	TECPR2_9	14	102898133	102898465	1
DDX5_DDX17	DPYSL4_12	10	134016150	134016329	1
DDX5_DDX17	SENP6_6	6	76350400	76350420	1
DDX5_DDX17	TRAF3_2	14	103296671	103296809	1
DDX5_DDX17	CCM2_9	7	45108042	45108178	1
DDX5_DDX17	NF2_9	22	30057194	30057328	1
DDX5_DDX17	SETD1B_5	12	122246114	122246226	1
DDX5_DDX17	HIATL1_10	9	97218522	97218619	1
DDX5_DDX17	C11orf17_2	11	8932991	8933218	1
DDX5_DDX17	DUS2L_14	16	68109258	68109407	1
DDX5_DDX17	ATAD3A_15	1	1461841	1461911	1
DDX5_DDX17	PLEKHG2_16	19	39911715	39911753	1
DDX5_DDX17	SLC37A1_24	21	43999846	43999910	1
DDX5_DDX17	C20orf194_10	20	3324323	3324378	-1
DDX5_DDX17	RANBP10_12	16	67763583	67763731	-1
DDX5_DDX17	CRIM1_2	2	36623757	36623930	1
DDX5_DDX17	MAPT_8	17	44067244	44067441	1
DDX5_DDX17	IDE_14	10	94267332	94267423	-1
DDX5_DDX17	CREBBP_14	16	3820571	3820987	-1
DDX5_DDX17	CTD-2017F17.1_14	15	65219100	65219198	1
DDX5_DDX17	OCIAD2_6	4	48894789	48894906	-1
DDX5_DDX17	ARAP2_33	4	36075311	36075445	-1
DDX5_DDX17	RPAP1_15	15	41817189	41817346	-1
DDX5_DDX17	AMDHD2_6	16	2577774	2577986	1
DDX5_DDX17	FBXO28_4	1	224340844	224341039	1
DDX5_DDX17	HOMER3_8	19	19042785	19042941	-1
DDX5_DDX17	ZNF445_5	3	44492806	44492974	-1
DDX5_DDX17	PHLDB1_10	11	118498021	118499366	1
DDX5_DDX17	ZNF140_2	12	133657859	133657915	1
DDX5_DDX17	KIAA1984_9	9	139699809	139699909	1
DDX5_DDX17	STK19_3	6	31940398	31940534	1
DDX5_DDX17	OPHN1_26	X	67268258	67268299	-1
DDX5_DDX17	PDDC1_3	11	774008	774113	-1
DDX5_DDX17	NCOR2_42	12	124819681	124819826	-1
DDX5_DDX17	USP31_12	16	23093759	23093878	-1
DDX5_DDX17	GARNL3_18	9	130111203	130111314	1
DDX5_DDX17	SFXN5_12	2	73227560	73227616	-1
DDX5_DDX17	INSRR_18	1	156812190	156812300	-1
DDX5_DDX17	PCID2_11	13	113835444	113835544	-1
DDX5_DDX17	AQP1_17	7	30897377	30898940	1
DDX5_DDX17	IL13RA1_3	X	117880917	117881055	1
DDX5_DDX17	ARHGEF40_17	14	21551994	21552209	1
DDX5_DDX17	CRTC1_14	19	18885710	18885796	1
DDX5_DDX17	OGDH_8	7	44713386	44713540	1
DDX5_DDX17	LAMA5_42	20	60901733	60901816	-1
DDX5_DDX17	PDGFRB_14	5	149504290	149504394	-1
DDX5_DDX17	LIMCH1_32	4	41678396	41678479	1
DDX5_DDX17	ARFGAP1_10	20	61915203	61915232	1
DDX5_DDX17	CABIN1_33	22	24561498	24561594	1
DDX5_DDX17	PLXNB2_9	22	50725540	50725693	-1
DDX5_DDX17	COX10_4	17	14005435	14005559	1
DDX5_DDX17	RTTN_25	18	67794738	67794977	-1
DDX5_DDX17	EHBP1_27	2	63272201	63272315	1
DDX5_DDX17	MRPS18C_3	4	84379499	84379582	1
DDX5_DDX17	TSC2_27	16	2127599	2127727	1
DDX5_DDX17	STK16_5	2	220111835	220111968	1
DDX5_DDX17	CARD10_16	22	37893026	37893185	-1
DDX5_DDX17	CDAN1_7	15	43026424	43026544	-1
DDX5_DDX17	MTA1_9	14	105924607	105924709	1
DDX5_DDX17	CNPY3_4	6	42903150	42903211	1
DDX5_DDX17	WDR4_8	21	44275792	44275890	-1
DDX5_DDX17	EPB41L1_27	20	34802279	34802362	1
DDX5_DDX17	FAM36A_2	1	245005246	245005360	1
DDX5_DDX17	SEMA6C_14	1	151108067	151108240	-1
DDX5_DDX17	ZNF384_10	12	6781516	6781698	-1
DDX5_DDX17	C18orf45_9	18	20951386	20951434	-1
DDX5_DDX17	PIK3R2_2	19	18266267	18267011	1
DDX5_DDX17	C19orf55_2	19	36250275	36250371	1
DDX5_DDX17	NCAPG2_28	7	158443524	158443664	-1
DDX5_DDX17	HDAC7_13	12	48188543	48188716	-1
DDX5_DDX17	LSS_2	21	47648348	47648513	-1
DDX5_DDX17	PHRF1_12	11	605605	605724	1
DDX5_DDX17	MAP3K4_22	6	161528931	161529001	1
DDX5_DDX17	RASA3_7	13	114806476	114806570	-1
DDX5_DDX17	INMT_20	7	30897377	30898940	1
DDX5_DDX17	AKR1A1_2	1	46018108	46018235	1
DDX5_DDX17	NEK3_4	13	52728215	52728308	-1
DDX5_DDX17	CAPRIN2_5	12	30886563	30886645	-1
DDX5_DDX17	C6orf170_16	6	121577230	121577431	-1
DDX5_DDX17	TMPRSS2_15	21	42842575	42842670	-1
DDX5_DDX17	KPNA6_15	1	32635483	32635661	1
DDX5_DDX17	MOCS1_11	6	39876816	39876878	-1
DDX5_DDX17	STARD9_32	15	43010175	43010377	1
DDX5_DDX17	FNIP1_7	5	131046271	131046354	-1
DDX5_DDX17	ZNF335_3	20	44598090	44598330	-1
DDX5_DDX17	C19orf55_7	19	36255935	36256077	1
DDX5_DDX17	SETX_27	9	135144790	135144876	-1
DDX5_DDX17	TCERG1_6	5	145847904	145847966	1
DDX5_DDX17	MNX1_3	7	156799173	156799333	-1
DDX5_DDX17	ORC1L_12	1	52849502	52849609	-1
DDX5_DDX17	KIAA0664_24	17	2595655	2595776	-1
DDX5_DDX17	ARHGEF18_20	19	7533711	7534017	1
DDX5_DDX17	PSMC3_5	11	47445980	47446042	-1
DDX5_DDX17	AKR1B1_3	7	134135538	134135654	-1
DDX5_DDX17	RALGAPA2_31	20	20505050	20505187	-1
DDX5_DDX17	MOV10_3	1	113229588	113229728	1
DDX5_DDX17	UBTF_15	17	42288160	42288315	-1
DDX5_DDX17	KREMEN2_4	16	3016326	3016450	1
DDX5_DDX17	ATP8B2_26	1	154317798	154318021	1
DDX5_DDX17	KIAA1529_33	9	100090302	100090428	1
DDX5_DDX17	PRKCZ_3	1	1987923	1988012	1
DDX5_DDX17	ESPL1_18	12	53679708	53680696	1
DDX5_DDX17	NIPAL3_2	1	24745781	24746130	1
DDX5_DDX17	FBXL20_7	17	37441731	37441826	-1
DDX5_DDX17	MFI2_14	3	196735528	196735595	-1
DDX5_DDX17	CAP2_9	6	17539500	17539689	1
DDX5_DDX17	COG4_16	16	70515995	70516078	-1
DDX5_DDX17	SLC37A4_8	11	118897216	118897398	-1
DDX5_DDX17	SECISBP2_11	9	91954779	91954868	1
DDX5_DDX17	DPP3_34	11	66297290	66297423	1
DDX5_DDX17	EBF4_9	20	2730047	2730164	1
DDX5_DDX17	AACS_14	12	125609448	125609570	1
DDX5_DDX17	SS18L1_7	20	60738514	60738678	1
DDX5_DDX17	MPV17_4	2	27535861	27535976	-1
DDX5_DDX17	VWCE_18	11	61034934	61035016	-1
DDX5_DDX17	HIP1R_24	12	123343608	123343744	1
DDX5_DDX17	DKK3_9	11	11987356	11987512	-1
DDX5_DDX17	BAT2L_28	9	134363243	134363483	1
DDX5_DDX17	DRG2_12	17	18009747	18009800	1
DDX5_DDX17	ATG2A_16	11	64676463	64676622	-1
DDX5_DDX17	FZR1_7	19	3527629	3527812	1
DDX5_DDX17	TMEM63B_13	6	44114584	44114664	1
DDX5_DDX17	L3MBTL_19	20	42165049	42165098	1
DDX5_DDX17	PRMT3_2	11	20409565	20409700	1
DDX5_DDX17	OPA1_7	3	193343881	193343991	1
DDX5_DDX17	ZMYM3_24	X	70462020	70462274	-1
DDX5_DDX17	QARS_9	3	49139053	49139138	-1
DDX5_DDX17	SREBF2_18	22	42293056	42293165	1
DDX5_DDX17	DOT1L_22	19	2217771	2217917	1
DDX5_DDX17	PLD3_11	19	40877580	40877780	1
DDX5_DDX17	KIF7_2	15	90195834	90196185	-1
DDX5_DDX17	TET2_3	4	106111517	106111662	1
DDX5_DDX17	ISL2_3	15	76630593	76630855	1
DDX5_DDX17	ZSCAN23_3	6	28403237	28403384	-1
DDX5_DDX17	TNRC6A_9	16	24804794	24804970	1
DDX5_DDX17	PVRL3_6	3	110852482	110854798	1
DDX5_DDX17	ATG9A_13	2	220086772	220086889	-1
DDX5_DDX17	CLCN2_22	3	184069801	184069905	-1
DDX5_DDX17	AZI1_11	17	79172677	79172771	-1
DDX5_DDX17	C3orf63_7	3	56700288	56700412	-1
DDX5_DDX17	C17orf80_5	17	71238383	71238490	1
DDX5_DDX17	PLCG1_28	20	39802060	39802174	1
DDX5_DDX17	MYH14_13	19	50750261	50750379	1
DDX5_DDX17	BCR_25	22	23656155	23656260	1
DDX5_DDX17	UBE2F_22	2	238991889	238991995	1
DDX5_DDX17	TEAD4_6	12	3126564	3126692	1
DDX5_DDX17	MYSM1_19	1	59131171	59131303	-1
DDX5_DDX17	MKNK1_16	1	47025906	47025949	-1
DDX5_DDX17	ZNRF1_5	16	75140380	75140469	1
DDX5_DDX17	FBP1_6	9	97369097	97369234	-1
DDX5_DDX17	ACSF2_14	17	48549789	48549940	1
DDX5_DDX17	MAPK10_9	4	87024339	87024397	-1
DDX5_DDX17	EPHX1_8	1	226030067	226030175	1
DDX5_DDX17	KIAA1033_33	12	105558419	105558518	1
DDX5_DDX17	GGA1_8	22	38016820	38016920	1
DDX5_DDX17	SACM1L_15	3	45776727	45776865	1
DDX5_DDX17	DTX3_2	12	57999127	57999514	1
DDX5_DDX17	NENF_2	1	212615907	212615967	1
DDX5_DDX17	PCBP4_9	3	51993911	51994039	-1
DDX5_DDX17	ADAM22_26	7	87808250	87808357	1
DDX5_DDX17	FYCO1_6	3	46014580	46014723	-1
DDX5_DDX17	UBA1_7	X	47060293	47060399	1
DDX5_DDX17	C19orf40_2	19	33464090	33464208	1
DDX5_DDX17	GDAP1L1_3	20	42887017	42887247	1
DDX5_DDX17	STAT5B_8	17	40370741	40370896	-1
DDX5_DDX17	KRBA1_15	7	149427518	149427803	1
DDX5_DDX17	INPP4A_18	2	99175926	99175958	1
DDX5_DDX17	AGXT2L2_13	5	177642277	177643990	-1
DDX5_DDX17	HIRIP3_4	16	30005227	30006164	-1
DDX5_DDX17	MSH5_2	6	31708231	31708390	1
DDX5_DDX17	WNK2_22	9	96051070	96051902	1
DDX5_DDX17	BMP1_20	8	22064367	22064494	1
DDX5_DDX17	SLC2A12_3	6	134327950	134328072	-1
DDX5_DDX17	PRPF40B_13	12	50028882	50029046	1
DDX5_DDX17	YIF1A_7	11	66052852	66053007	-1
DDX5_DDX17	PIK3C2B_17	1	204418978	204419145	-1
DDX5_DDX17	UPF3A_2	13	115047496	115047602	1
DDX5_DDX17	TGFB3_6	14	76427266	76427419	-1
DDX5_DDX17	DGCR6L_5	22	20303642	20303742	-1
DDX5_DDX17	GPR137C_4	14	53080389	53080436	1
DDX5_DDX17	TCEAL4_4	X	102840787	102841229	1
DDX5_DDX17	LLGL1_14	17	18140795	18141087	1
DDX5_DDX17	HPS1_10	10	100189548	100189646	-1
DDX5_DDX17	UBXN11_9	1	26623410	26623486	-1
DDX5_DDX17	FMNL2_19	2	153486170	153486238	1
DDX5_DDX17	SPTBN2_27	11	66458755	66459129	-1
DDX5_DDX17	KIAA0892_6	19	19451655	19451682	1
DDX5_DDX17	LZTR1_26	22	21343078	21343161	1
DDX5_DDX17	GLI4_3	8	144356046	144357179	1
DDX5_DDX17	XPNPEP1_18	10	111630489	111630662	-1
DDX5_DDX17	C3orf37_5	3	129009522	129009647	1
DDX5_DDX17	SUMF2_5	7	56142279	56142429	1
DDX5_DDX17	FSD1_9	19	4318343	4318502	1
DDX5_DDX17	CBX2_4	17	77755495	77755600	1
DDX5_DDX17	C13orf38_2	13	36869915	36869994	-1
DDX5_DDX17	FLOT2_3	17	27211243	27211333	-1
DDX5_DDX17	CCDC138_2	2	109404488	109404545	1
DDX5_DDX17	FIG4_7	6	110059528	110059656	1
DDX5_DDX17	C3orf63_17	3	56672734	56672793	-1
DDX5_DDX17	TMEM181_9	6	159026299	159026379	1
DDX5_DDX17	PRR14_9	16	30665950	30666535	1
DDX5_DDX17	RBAK_7	7	5035106	5035213	1
DDX5_DDX17	MPRIP_24	17	17083921	17083983	1
DDX5_DDX17	TTC38_10	22	46682970	46683051	1
DDX5_DDX17	SMUG1_3	12	54582295	54582380	-1
DDX5_DDX17	EIF2C1_6	1	36359275	36359411	1
DDX5_DDX17	C20orf11_4	20	61574847	61575044	1
DDX5_DDX17	C12orf49_2	12	117160872	117161028	-1
DDX5_DDX17	SH3BP2_10	4	2826853	2826923	1
DDX5_DDX17	KIAA1715_4	2	176858862	176859008	-1
DDX5_DDX17	PHF8_15	X	54020034	54020336	-1
DDX5_DDX17	SOHLH2_2	13	36869915	36869994	-1
DDX5_DDX17	BTF3L4_4	1	52549012	52549213	1
DDX5_DDX17	ATP11C_21	X	138845475	138845577	-1
DDX5_DDX17	DPP9_11	19	4700228	4700289	-1
DDX5_DDX17	AP2A1_13	19	50304218	50304315	1
DDX5_DDX17	DLG5_31	10	79556209	79556352	-1
DDX5_DDX17	CPT1A_7	11	68564324	68564401	-1
DDX5_DDX17	TTC13_9	1	231075132	231075242	-1
DDX5_DDX17	ZYG11A_3	1	53322670	53323421	1
DDX5_DDX17	NEURL4_30	17	7218278	7218438	-1
DDX5_DDX17	ZNF23_3	16	71515985	71516046	-1
DDX5_DDX17	HSD3B7_6	16	30998161	30998323	1
DDX5_DDX17	MTFP1_3	22	30823158	30823390	1
DDX5_DDX17	AMFR_4	16	56441876	56442028	-1
DDX5_DDX17	UBE2Q2_4	15	76152219	76152323	1
DDX5_DDX17	WDFY3_16	4	85729487	85729570	-1
DDX5_DDX17	CSAD_10	12	53566306	53566432	-1
DDX5_DDX17	SMARCC2_18	12	56566721	56566813	-1
DDX5_DDX17	STK11_7	19	1221948	1222005	1
DDX5_DDX17	TNIP1_18	5	150413041	150413360	-1
DDX5_DDX17	OGDHL_21	10	50945832	50945904	-1
DDX5_DDX17	ST5_16	11	8737150	8737365	-1
DDX5_DDX17	IFT122_24	3	129223162	129223264	1
DDX5_DDX17	ZNHIT6_9	1	86123530	86123654	-1
DDX5_DDX17	PAQR3_2	4	79856275	79856437	-1
DDX5_DDX17	RALGPS2_15	1	178861365	178861442	1
DDX5_DDX17	KDELR3_3	22	38875598	38875756	1
DDX5_DDX17	ZFP64_3	20	50782403	50782564	-1
DDX5_DDX17	MCAT_3	22	43533087	43533304	-1
DDX5_DDX17	GHDC_9	17	40342203	40342377	-1
DDX5_DDX17	MYO9A_15	15	72244043	72244237	-1
DDX5_DDX17	LDLR_17	19	11238684	11238761	1
DDX5_DDX17	PITPNA_11	17	1424873	1424939	-1
DDX5_DDX17	NSMCE1_9	16	27237047	27237167	-1
DDX5_DDX17	GAK_29	4	858910	859032	-1
DDX5_DDX17	JMJD7-PLA2G4B_8	15	42128979	42129138	1
DDX5_DDX17	ABCB8_17	7	150738186	150738319	1
DDX5_DDX17	SSH3_3	11	67072244	67072478	1
DDX5_DDX17	CYGB_3	17	74527061	74527224	-1
DDX5_DDX17	SCAMP2_2	15	75146922	75146990	-1
DDX5_DDX17	SRBD1_16	2	45715379	45715470	-1
DDX5_DDX17	RIMS4_4	20	43386311	43386412	-1
DDX5_DDX17	C14orf17_2	14	19923013	19923123	-1
DDX5_DDX17	DAPK3_6	19	3963641	3963667	-1
DDX5_DDX17	CBWD5_23	9	70434347	70434415	-1
DDX5_DDX17	THOC2_39	X	122735731	122737599	-1
DDX5_DDX17	RNPEP_4	1	201958511	201958659	1
DDX5_DDX17	SLC29A1_5	6	44193798	44193904	1
DDX5_DDX17	OSBPL8_7	12	76853639	76853675	-1
DDX5_DDX17	GOLGA4_7	3	37327505	37327552	1
DDX5_DDX17	FAM100A_2	16	4660189	4660556	-1
DDX5_DDX17	AP3B2_13	15	83346423	83346555	-1
DDX5_DDX17	PNPLA6_11	19	7605809	7605937	1
DDX5_DDX17	PRPF40A_9	2	153535570	153535623	-1
DDX5_DDX17	KIAA0922_34	4	154556584	154556723	1
DDX5_DDX17	CD164_6	6	109691614	109691670	-1
DDX5_DDX17	LRWD1_4	7	102107786	102107926	1
DDX5_DDX17	XRCC1_2	19	44079062	44079154	-1
DDX5_DDX17	DDX42_6	17	61876949	61876985	1
DDX5_DDX17	KIAA1109_15	4	123128696	123128793	1
DDX5_DDX17	KIAA0430_7	16	15724189	15724361	-1
DDX5_DDX17	AC002126.5_4	19	19296843	19296907	-1
DDX5_DDX17	GIPC1_4	19	14593501	14593818	-1
DDX5_DDX17	DMTF1_3	7	86783544	86783594	1
DDX5_DDX17	RTN4IP1_8	6	107035554	107035737	-1
DDX5_DDX17	SCYL3_13	1	169824937	169825098	-1
DDX5_DDX17	SMAD3_10	15	67477065	67477202	1
DDX5_DDX17	LYPLA2_7	1	24120350	24120420	1
DDX5_DDX17	AL117209.2_23	14	103420535	103420612	-1
DDX5_DDX17	MTMR12_12	5	32242163	32242233	-1
DDX5_DDX17	PLBD2_2	12	113806921	113807014	1
DDX5_DDX17	OPA1_20	3	193365859	193365923	1
DDX5_DDX17	GARNL3_22	9	130118708	130118784	1
DDX5_DDX17	SPEG_39	2	220353220	220353387	1
DDX5_DDX17	ARMCX2_4	X	100913447	100913555	-1
DDX5_DDX17	MYCBP2_53	13	77700453	77700677	-1
DDX5_DDX17	ITGB8_8	7	20421350	20421508	1
DDX5_DDX17	TYK2_21	19	10464204	10464322	-1
DDX5_DDX17	CUL2_23	10	35300776	35300892	-1
DDX5_DDX17	NDST1_14	5	149927780	149927950	1
DDX5_DDX17	APPL2_20	12	105570654	105570794	-1
DDX5_DDX17	FIBP_4	11	65653793	65653893	-1
DDX5_DDX17	DNMT3B_6	20	31374308	31374433	1
DDX5_DDX17	OS9_13	12	58113882	58114046	1
DDX5_DDX17	ZNF395_5	8	28218402	28218699	-1
DDX5_DDX17	ANKRD52_5	12	56649568	56649768	-1
DDX5_DDX17	KLHDC10_2	7	129736761	129736847	1
DDX5_DDX17	PTBP2_12	1	97271975	97272008	1
DDX5_DDX17	PLBD2_4	12	113812279	113812379	1
DDX5_DDX17	COL23A1_19	5	177679545	177679598	-1
DDX5_DDX17	BCS1L_4	2	219525030	219525144	1
DDX5_DDX17	RWDD4A_2	4	184577034	184577114	-1
DDX5_DDX17	BRCC3_2	X	154300602	154300618	1
DDX5_DDX17	LYPLA1_7	8	54965215	54965316	-1
DDX5_DDX17	WDR90_18	16	706302	706537	1
DDX5_DDX17	SEMA4B_10	15	90766791	90766972	1
DDX5_DDX17	SLC43A2_12	17	1489207	1489345	-1
DDX5_DDX17	AC012621.2_15	16	19559837	19559922	1
DDX5_DDX17	CCNYL1_5	2	208598671	208598771	1
DDX5_DDX17	TRAP1_6	16	3727499	3727659	-1
DDX5_DDX17	NUCB2_11	11	17312787	17312912	1
DDX5_DDX17	MAST1_6	19	12954343	12954421	1
DDX5_DDX17	GAS6_6	13	114542701	114542823	-1
DDX5_DDX17	GPCPD1_5	20	5566840	5566915	-1
DDX5_DDX17	JOSD2_2	19	51013543	51013705	-1
DDX5_DDX17	KATNB1_4	16	57778306	57778423	1
DDX5_DDX17	MEIS2_5	15	37388490	37388631	-1
DDX5_DDX17	MFN2_14	1	12064882	12064984	1
DDX5_DDX17	TMEM43_9	3	14176658	14176732	1
DDX5_DDX17	SUN1_5	7	878435	878623	1
DDX5_DDX17	ACTR1B_3	2	98277034	98277109	-1
DDX5_DDX17	ADAMTS4_7	1	161163003	161163178	-1
DDX5_DDX17	ZNF229_6	19	44935942	44936541	-1
DDX5_DDX17	FAM188A_13	10	15828560	15828647	-1
DDX5_DDX17	POLR3F_9	20	18462263	18462454	1
DDX5_DDX17	NECAB2_9	16	84030821	84030874	1
DDX5_DDX17	DBF4B_7	17	42809546	42809633	1
DDX5_DDX17	SMARCC1_3	3	47814307	47814426	-1
DDX5_DDX17	COMMD4_7	15	75632043	75632219	1
DDX5_DDX17	KIF1A_26	2	241696736	241697011	-1
DDX5_DDX17	ATF7_14	12	53910799	53911138	-1
DDX5_DDX17	MTSS1L_8	16	70711695	70711802	-1
DDX5_DDX17	ARID4B_18	1	235377084	235377341	-1
DDX5_DDX17	AS3MT_8	10	104629841	104629968	1
DDX5_DDX17	SNX14_19	6	86248556	86248582	-1
DDX5_DDX17	ZCCHC17_4	1	31791014	31791083	1
DDX5_DDX17	CEP192_12	18	13037236	13037300	1
DDX5_DDX17	WDR8_8	1	3551724	3551858	-1
DDX5_DDX17	ADCY9_9	16	4027483	4027631	-1
DDX5_DDX17	AD000671.3_14	19	36217137	36217254	1
DDX5_DDX17	PLEKHG3_8	14	65198079	65198261	1
DDX5_DDX17	BEX4_2	X	102470610	102470692	1
DDX5_DDX17	PEX11A_2	15	90229662	90229777	-1
DDX5_DDX17	C2orf84_13	2	24384376	24384483	1
DDX5_DDX17	SNAPIN_2	1	153631614	153631660	1
DDX5_DDX17	LCOR_6	10	98703870	98704002	1
DDX5_DDX17	RPS6KA4_9	11	64132773	64132937	1
DDX5_DDX17	ABCA5_19	17	67281529	67281561	-1
DDX5_DDX17	SHCBP1_6	16	46638140	46638373	-1
DDX5_DDX17	PSMG4_5	6	3264443	3264559	1
DDX5_DDX17	FCHSD2_12	11	72611302	72611373	-1
DDX5_DDX17	ESYT1_25	12	56536069	56536209	1
DDX5_DDX17	RNF123_30	3	49751171	49751258	1
DDX5_DDX17	LARP4_2	12	50806188	50806236	1
DDX5_DDX17	SMARCD1_5	12	50481146	50481268	1
DDX5_DDX17	CRADD_4	12	94243746	94244529	1
DDX5_DDX17	FLCN_11	17	17119694	17119817	-1
DDX5_DDX17	ELN_25	7	73474706	73474831	1
DDX5_DDX17	BPTF_18	17	65920663	65920705	1
DDX5_DDX17	CC2D1A_13	19	14030631	14030764	1
DDX5_DDX17	NFRKB_2	11	129764254	129764333	-1
DDX5_DDX17	CYB561D1_2	1	110037142	110037245	1
DDX5_DDX17	PGAP3_4	17	37830870	37830932	-1
DDX5_DDX17	CXorf23_4	X	19973509	19973684	-1
DDX5_DDX17	GEMIN8_2	X	14044171	14044340	-1
DDX5_DDX17	OSBPL2_14	20	60864263	60864386	1
DDX5_DDX17	USP54_25	10	75264608	75264748	-1
DDX5_DDX17	EPS8L2_13	11	722091	722165	1
DDX5_DDX17	GPR124_18	8	37698278	37698367	1
DDX5_DDX17	WASH3P_14	15	102515869	102516195	1
DDX5_DDX17	GREB1_5	2	11702589	11702708	1
DDX5_DDX17	DDX54_13	12	113603607	113603837	-1
DDX5_DDX17	TMEM126B_3	11	85342189	85342360	1
DDX5_DDX17	TMEM161A_2	19	19245593	19245696	-1
DDX5_DDX17	DPP7_8	9	140007197	140007257	-1
DDX5_DDX17	UBN2_14	7	138966751	138966801	1
DDX5_DDX17	RANBP3_9	19	5931415	5931542	-1
DDX5_DDX17	DNASE1L1_2	X	153637754	153638011	-1
DDX5_DDX17	INTS3_12	1	153732002	153732089	1
DDX5_DDX17	NOTCH1_7	9	139412589	139412744	-1
DDX5_DDX17	ITGA8_8	10	15713602	15713646	-1
DDX5_DDX17	TMC4_10	19	54667385	54667619	-1
DDX5_DDX17	VEZT_18	12	95692638	95692719	1
DDX5_DDX17	ZNF528_8	19	52917457	52917621	1
DDX5_DDX17	HM13_8	20	30142549	30142632	1
DDX5_DDX17	PTPRN_11	2	220164422	220164508	-1
DDX5_DDX17	TWF2_7	3	52263936	52264086	-1
DDX5_DDX17	IGHMBP2_4	11	68676002	68676099	1
DDX5_DDX17	UPF1_14	19	18967686	18967829	1
DDX5_DDX17	TTC39A_12	1	51771649	51771748	-1
DDX5_DDX17	PTCH1_13	9	98239829	98239984	-1
DDX5_DDX17	TBCD_32	17	80881528	80881609	1
DDX5_DDX17	PPHLN1_8	12	42778742	42778798	1
DDX5_DDX17	RPS6KA4_2	11	64126850	64126921	1
DDX5_DDX17	FNBP4_12	11	47753669	47753771	-1
DDX5_DDX17	AMDHD2_10	16	2578995	2579096	1
DDX5_DDX17	CASKIN1_7	16	2237354	2237462	-1
DDX5_DDX17	SPRYD3_6	12	53467070	53467255	-1
DDX5_DDX17	GCN1L1_35	12	120588949	120589195	-1
DDX5_DDX17	SPNS1_11	16	28995107	28995278	1
DDX5_DDX17	WHSC1L1_10	8	38173935	38175556	-1
DDX5_DDX17	PPARG_10	3	12458203	12458653	1
DDX5_DDX17	TRAPPC10_17	21	45504003	45504144	1
DDX5_DDX17	DTNB_9	2	25799707	25799873	-1
DDX5_DDX17	SLC29A2_5	11	66136531	66136670	-1
DDX5_DDX17	LARS2_13	3	45533009	45533292	1
DDX5_DDX17	WWC1_17	5	167868687	167868854	1
DDX5_DDX17	CDAN1_11	15	43023818	43024023	-1
DDX5_DDX17	CELSR3_11	3	48689870	48689986	-1
DDX5_DDX17	DENND5A_20	11	9164950	9165032	-1
DDX5_DDX17	ARHGEF12_6	11	120280103	120280159	1
DDX5_DDX17	WDR62_25	19	36591650	36591777	1
DDX5_DDX17	MBD3_4	19	1582621	1582711	-1
DDX5_DDX17	SUMF1_3	3	4490950	4491024	-1
DDX5_DDX17	TNFAIP1_2	17	26666434	26666752	1
DDX5_DDX17	PPP2R1A_5	19	52714513	52714745	1
DDX5_DDX17	ATRIP_13	3	48505981	48506061	1
DDX5_DDX17	RAB13_5	1	153955195	153955284	-1
DDX5_DDX17	HIATL1_6	9	97207246	97207464	1
DDX5_DDX17	RNF44_11	5	175956289	175956388	-1
DDX5_DDX17	USP53_19	4	120212320	120212416	1
DDX5_DDX17	DVL1_4	1	1277743	1277864	-1
DDX5_DDX17	CHD3_28	17	7808939	7809024	1
DDX5_DDX17	TTC17_25	11	43513570	43513713	1
DDX5_DDX17	KDM4B_3	19	5032877	5033042	1
DDX5_DDX17	CREB3L2_4	7	137612896	137613112	-1
DDX5_DDX17	RAGE_3	14	102732160	102732249	-1
DDX5_DDX17	DLL1_2	6	170598600	170598896	-1
DDX5_DDX17	C16orf59_2	16	2510284	2510382	1
DDX5_DDX17	STAP2_4	19	4333970	4334041	-1
DDX5_DDX17	CAMTA2_17	17	4875527	4875831	-1
DDX5_DDX17	DHX38_4	16	72131576	72131680	1
DDX5_DDX17	ELMOD3_9	2	85596862	85596953	1
DDX5_DDX17	ADAT1_5	16	75652484	75652596	-1
DDX5_DDX17	OSBPL5_14	11	3122833	3122929	-1
DDX5_DDX17	SCFD2_7	4	53773624	53773758	-1
DDX5_DDX17	MTMR14_14	3	9729505	9729575	1
DDX5_DDX17	TPCN2_8	11	68834971	68835073	1
DDX5_DDX17	C21orf70_4	21	46386949	46387096	1
DDX5_DDX17	XXbac-B461K10.4_38	22	18291610	18291703	-1
DDX5_DDX17	RHBDD3_6	22	29656691	29656857	-1
DDX5_DDX17	CUX2_21	12	111772245	111772514	1
DDX5_DDX17	MAP4K2_28	11	64557866	64557934	-1
DDX5_DDX17	GIN1_3	5	102442420	102442613	-1
DDX5_DDX17	RBM43_3	2	152109269	152109369	-1
DDX5_DDX17	LAMA5_3	20	60928190	60928307	-1
DDX5_DDX17	RBM19_9	12	114387888	114387959	-1
DDX5_DDX17	LTBR_10	12	6499278	6499506	1
DDX5_DDX17	ADA_8	20	43251229	43251293	-1
DDX5_DDX17	KIF1C_3	17	4903515	4903647	1
DDX5_DDX17	RAG1AP1_4	1	155110037	155110198	1
DDX5_DDX17	RGS19_3	20	62708210	62708307	-1
DDX5_DDX17	JMJD7-PLA2G4B_25	15	42137836	42137973	1
DDX5_DDX17	ARFGAP1_5	20	61908557	61908657	1
DDX5_DDX17	FGFR3_16	4	1807984	1808054	1
DDX5_DDX17	TRO_3	X	54949011	54950201	1
DDX5_DDX17	GALNT6_10	12	51752916	51753116	-1
DDX5_DDX17	CC2D1A_8	19	14028883	14029007	1
DDX5_DDX17	RNF123_13	3	49737660	49737785	1
DDX5_DDX17	NUB1_16	7	151071183	151071329	1
DDX5_DDX17	MYOF_6	10	95185828	95185915	-1
DDX5_DDX17	ANKRD18A_16	9	38573081	38573126	-1
DDX5_DDX17	GATAD2A_14	19	19612778	19612852	1
DDX5_DDX17	INTS1_23	7	1524926	1525105	-1
DDX5_DDX17	BAT2L_7	9	134321788	134322029	1
DDX5_DDX17	DDR1_13	6	30860073	30860319	1
DDX5_DDX17	SELENBP1_7	1	151338751	151338929	-1
DDX5_DDX17	C9orf114_11	9	131586026	131586173	-1
DDX5_DDX17	HCFC2_5	12	104474524	104474608	1
DDX5_DDX17	MAN2B1_8	19	12769242	12769324	-1
DDX5_DDX17	UBA1_5	X	47058608	47058776	1
DDX5_DDX17	TBC1D10A_7	22	30690930	30691044	-1
DDX5_DDX17	TSC2_12	16	2110671	2110814	1
DDX5_DDX17	EFR3B_14	2	25356252	25356303	1
DDX5_DDX17	ABCC1_17	16	16177223	16177399	1
DDX5_DDX17	IFT140_8	16	1637934	1638025	-1
DDX5_DDX17	DCAF7_5	17	61660863	61661073	1
DDX5_DDX17	MEF2B_15	19	19257551	19257684	-1
DDX5_DDX17	SHC2_18	19	418923	419056	-1
DDX5_DDX17	KIAA1602_11	12	50186461	50186769	-1
DDX5_DDX17	WDR62_27	19	36592566	36592676	1
DDX5_DDX17	TMEM57_7	1	25810607	25810765	1
DDX5_DDX17	IFT122_32	3	129238411	129238575	1
DDX5_DDX17	TMEM39A_9	3	119153609	119153729	-1
DDX5_DDX17	HAPLN3_2	15	89436205	89436343	-1
DDX5_DDX17	INF2_12	14	105175957	105176042	1
DDX5_DDX17	NISCH_4	3	52492678	52492860	1
DDX5_DDX17	ADCY3_12	2	25054531	25054618	-1
DDX5_DDX17	PKD1_41	16	2142481	2142593	-1
DDX5_DDX17	DMXL1_42	5	118574684	118574775	1
DDX5_DDX17	RFT1_2	3	53159925	53160010	-1
DDX5_DDX17	NPIP_3	16	15013757	15013940	1
DDX5_DDX17	ARSD_6	X	2833597	2833733	-1
DDX5_DDX17	ZNF239_2	10	44069085	44069125	-1
DDX5_DDX17	ITPR3_7	6	33626798	33626896	1
DDX5_DDX17	ZNF436_2	1	23694466	23694558	-1
DDX5_DDX17	C18orf8_4	18	21087949	21088005	1
DDX5_DDX17	GOLGA3_21	12	133353544	133353676	-1
DDX5_DDX17	CIB2_2	15	78416047	78416081	-1
DDX5_DDX17	PML_5	15	74324913	74325056	1
DDX5_DDX17	SMC4_2	3	160118416	160118757	1
DDX5_DDX17	POLR3E_8	16	22324941	22325048	1
DDX5_DDX17	YPEL5_4	2	30378716	30378776	1
DDX5_DDX17	FAM188B_14	7	30891832	30891895	1
DDX5_DDX17	ZNF2_2	2	95841933	95842004	1
DDX5_DDX17	CCDC40_4	17	78021078	78021201	1
DDX5_DDX17	SPTAN1_52	9	131390204	131390221	1
DDX5_DDX17	ACACB_28	12	109665176	109665294	1
DDX5_DDX17	ATP9A_7	20	50310547	50310641	-1
DDX5_DDX17	CTU2_14	16	88781456	88781514	1
DDX5_DDX17	ISLR2_3	15	74422895	74422962	1
DDX5_DDX17	ATF2_14	2	175957271	175957344	-1
DDX5_DDX17	DNM1L_16	12	32890799	32890876	1
DDX5_DDX17	ADAMTS2_8	5	178581050	178581193	-1
DDX5_DDX17	TMEM62_12	15	43470805	43470909	1
DDX5_DDX17	PPFIA3_16	19	49641462	49641684	1
DDX5_DDX17	PPP2R5C_19	14	102384168	102384284	1
DDX5_DDX17	UPRT_4	X	74514398	74514455	1
DDX5_DDX17	CTD-2526A2.1_9	17	78397320	78397432	1
DDX5_DDX17	LDLR_15	19	11231046	11231198	1
DDX5_DDX17	IKBKE_3	1	206646539	206646657	1
DDX5_DDX17	RDH13_3	19	55574336	55575201	-1
DDX5_DDX17	CCDC138_4	2	109408011	109408258	1
DDX5_DDX17	KLHL2_16	4	166242464	166242527	1
DDX5_DDX17	SLC4A2_17	7	150768477	150768692	1
DDX5_DDX17	ARNTL2_7	12	27540161	27540253	1
DDX5_DDX17	ENOSF1_7	18	691204	693175	-1
DDX5_DDX17	CBX2_2	17	77752183	77752226	1
DDX5_DDX17	CLPTM1L_16	5	1320731	1320846	-1
DDX5_DDX17	MEIS3_13	19	47909717	47909783	-1
DDX5_DDX17	MKS1_11	17	56288341	56288383	-1
DDX5_DDX17	MADD_11	11	47304364	47304520	1
DDX5_DDX17	EXOSC2_4	9	133573549	133573638	1
DDX5_DDX17	AC004381.6_22	16	20856376	20856563	1
DDX5_DDX17	MAP2_9	2	210557349	210561074	1
DDX5_DDX17	ASRGL1_3	11	62123797	62123939	1
DDX5_DDX17	TMCO6_4	5	140021455	140021638	1
DDX5_DDX17	RHOBTB1_13	10	62631943	62632048	-1
DDX5_DDX17	CRTC3_7	15	91150610	91150710	1
DDX5_DDX17	LAMA3_32	18	21426261	21426472	1
DDX5_DDX17	ZNF684_2	1	40998815	40998853	1
DDX5_DDX17	FEZ2_8	2	36787928	36788008	-1
DDX5_DDX17	ADAMTSL2_6	9	136404893	136404995	1
DDX5_DDX17	PRDM10_19	11	129781980	129782120	-1
DDX5_DDX17	TELO2_10	16	1551421	1551500	1
DDX5_DDX17	DEF8_11	16	90029771	90029851	1
DDX5_DDX17	CRAMP1L_17	16	1717336	1717401	1
DDX5_DDX17	LRRC27_7	10	134155717	134155775	1
DDX5_DDX17	TRAF7_5	16	2220615	2220731	1
DDX5_DDX17	LEPREL4_8	17	39959539	39959683	-1
DDX5_DDX17	ZNF467_4	7	149466179	149466289	-1
DDX5_DDX17	PKD1_37	16	2144093	2144211	-1
DDX5_DDX17	C12orf51_48	12	112647819	112648056	-1
DDX5_DDX17	C1orf66_3	1	156702073	156702265	1
DDX5_DDX17	NADSYN1_14	11	71192402	71192450	1
DDX5_DDX17	EXOSC1_3	10	99202994	99203068	-1
DDX5_DDX17	COL18A1_35	21	46924330	46924470	1
DDX5_DDX17	INPP5A_13	10	134591175	134591286	1
DDX5_DDX17	NAGA_2	22	42466286	42466377	-1
DDX5_DDX17	AC103810.4_3	17	62820022	62820990	-1
DDX5_DDX17	PRPF38B_7	1	109240569	109240639	1
DDX5_DDX17	CENPF_13	1	214817900	214820743	1
DDX5_DDX17	RAVER1_11	19	10428905	10429048	-1
DDX5_DDX17	SLC25A35_3	17	8194651	8194803	-1
DDX5_DDX17	PET112L_12	4	152593761	152594048	-1
DDX5_DDX17	LPHN2_26	1	82452585	82452713	1
DDX5_DDX17	DDR1_15	6	30861049	30861200	1
DDX5_DDX17	C5orf4_4	5	154214185	154214288	-1
DDX5_DDX17	AIP_3	11	67256738	67256926	1
DDX5_DDX17	PLXNB1_13	3	48460986	48461666	-1
DDX5_DDX17	AC174470.1_3	17	79781288	79781389	-1
DDX5_DDX17	CRYBG3_10	3	97611704	97611837	1
DDX5_DDX17	RAPGEF1_5	9	134525516	134525629	-1
DDX5_DDX17	AGPAT2_4	9	139571037	139571132	-1
DDX5_DDX17	TGFBRAP1_10	2	105889312	105889471	-1
DDX5_DDX17	SSH1_12	12	109196098	109196144	-1
DDX5_DDX17	DDX11_29	12	31256251	31256329	1
DDX5_DDX17	TTC7A_16	2	47249001	47249118	1
DDX5_DDX17	SACS_8	13	23932474	23932620	-1
DDX5_DDX17	MFGE8_9	15	89442887	89443042	-1
DDX5_DDX17	RAP1GAP2_6	17	2865964	2866008	1
DDX5_DDX17	CD276_9	15	74003476	74003511	1
DDX5_DDX17	ARFRP1_6	20	62333182	62333252	-1
DDX5_DDX17	PPT2_2	6	32121622	32122181	1
DDX5_DDX17	SNF8_6	17	47010567	47010708	-1
DDX5_DDX17	PDCD10_3	3	167443189	167443261	-1
DDX5_DDX17	WDR27_13	6	170059547	170059614	-1
DDX5_DDX17	PFKL_7	21	45731988	45732177	1
DDX5_DDX17	GIGYF1_23	7	100279487	100279616	-1
DDX5_DDX17	FAM102A_2	9	130716084	130716204	-1
DDX5_DDX17	FAM38A_29	16	88791417	88791488	-1
DDX5_DDX17	SCUBE2_20	11	9048911	9049108	-1
DDX5_DDX17	RABL3_7	3	120409296	120409334	-1
DDX5_DDX17	TARBP2_4	12	53896811	53896996	1
DDX5_DDX17	CAMTA2_14	17	4876880	4877064	-1
DDX5_DDX17	DEPDC5_3	22	32150848	32150965	1
DDX5_DDX17	AC093668.4_9	7	102236459	102236576	-1
DDX5_DDX17	GRIPAP1_4	X	48854566	48854592	-1
DDX5_DDX17	EIF5_2	14	103800726	103800934	1
DDX5_DDX17	PAK4_5	19	39663558	39664016	1
DDX5_DDX17	MTERFD2_2	2	242038811	242039910	-1
DDX5_DDX17	CBX8_4	17	77769856	77769922	-1
DDX5_DDX17	MTA1_19	14	105933044	105933079	1
DDX5_DDX17	HLA-DQB1_4	6	32629124	32629234	-1
DDX5_DDX17	JMJD7_25	15	42137836	42137973	1
DDX5_DDX17	RP5-877J2.1_6	7	30921796	30921976	1
DDX5_DDX17	ADCY1_21	7	45750127	45750251	1
DDX5_DDX17	CEP78_15	9	80880775	80880822	1
DDX5_DDX17	RABEP2_2	16	28935724	28935936	-1
DDX5_DDX17	OCEL1_4	19	17338649	17338814	1
DDX5_DDX17	CARKD_4	13	111277537	111277625	1
DDX5_DDX17	ZNF567_3	19	37185704	37185778	1
DDX5_DDX17	RPUSD1_2	16	837556	837744	-1
DDX5_DDX17	DUS1L_4	17	80021344	80021394	-1
DDX5_DDX17	TBL1X_8	X	9621585	9621729	1
DDX5_DDX17	TOP3A_14	17	18188721	18188834	-1
DDX5_DDX17	BCL9_4	1	147083377	147083688	1
DDX5_DDX17	SGIP1_7	1	67101627	67101698	1
DDX5_DDX17	PPIL2_21	22	22049226	22049359	1
DDX5_DDX17	GIT1_2	17	27910501	27910634	-1
DDX5_DDX17	ALKBH6_6	19	36501796	36501979	-1
DDX5_DDX17	USP20_9	9	132625465	132625578	1
DDX5_DDX17	NOTCH1_9	9	139411724	139411837	-1
DDX5_DDX17	SSH1_14	12	109192776	109192976	-1
DDX5_DDX17	ARHGDIG_2	16	331746	331925	1
DDX5_DDX17	MFI2_10	3	196742236	196742387	-1
DDX5_DDX17	C3orf1_2	3	119219542	119219707	1
DDX5_DDX17	PRDM15_30	21	43230510	43230685	-1
DDX5_DDX17	EDEM2_3	20	33732782	33732821	-1
DDX5_DDX17	USPL1_6	13	31211881	31211994	1
DDX5_DDX17	CNTN4_20	3	3076316	3076474	1
DDX5_DDX17	FUBP3_18	9	133507589	133507665	1
DDX5_DDX17	VPS13D_51	1	12418515	12418657	1
DDX5_DDX17	ZNF570_3	19	37961206	37961289	1
DDX5_DDX17	ZNF643_3	1	40919875	40919960	1
DDX5_DDX17	SRC_14	20	36030005	36030081	1
DDX5_DDX17	PUS7_11	7	105111135	105111295	-1
DDX5_DDX17	VPS16_2	20	2840365	2840453	1
DDX5_DDX17	C9orf86_28	9	139731798	139732114	1
DDX5_DDX17	PLXNB1_10	3	48462637	48462793	-1
DDX5_DDX17	PPP3CC_14	8	22396982	22397011	1
DDX5_DDX17	MBD6_6	12	57919131	57920171	1
DDX5_DDX17	BLZF1_6	1	169351300	169351519	1
DDX5_DDX17	MKNK1_14	1	47028321	47028515	-1
DDX5_DDX17	RP11-724O16.1_3	2	170343579	170343644	1
DDX5_DDX17	MAP2K2_7	19	4099199	4099412	-1
DDX5_DDX17	SUN1_12	7	891021	891119	1
DDX5_DDX17	PIKFYVE_36	2	209212583	209212747	1
DDX5_DDX17	RPS6KA2_7	6	166952156	166952272	-1
DDX5_DDX17	CCDC33_6	15	74564044	74564135	1
DDX5_DDX17	SRA1_3	5	139931567	139931769	-1
DDX5_DDX17	HSF4_2	16	67196751	67197755	1
DDX5_DDX17	TANC1_8	2	160019794	160020057	1
DDX5_DDX17	CLASP1_30	2	122166600	122166623	-1
DDX5_DDX17	CEP164_15	11	117244467	117244547	1
DDX5_DDX17	ALKBH8_7	11	107420479	107420549	-1
DDX5_DDX17	UTRN_67	6	145148484	145148522	1
DDX5_DDX17	AC006116.3_7	19	56886055	56886194	1
DDX5_DDX17	ZNF821_9	16	71895679	71896177	-1
DDX5_DDX17	DDB2_7	11	47256308	47256485	1
DDX5_DDX17	AGXT2L2_15	5	177639974	177640104	-1
DDX5_DDX17	SLC25A39_6	17	42399068	42399135	-1
DDX5_DDX17	DNPEP_13	2	220247853	220247936	-1
DDX5_DDX17	EPS15L1_22	19	16487933	16488065	-1
DDX5_DDX17	PWP2_9	21	45538644	45538714	1
DDX5_DDX17	TNRC6B_10	22	40666126	40666284	1
DDX5_DDX17	DAZAP1_7	19	1425877	1425959	1
DDX5_DDX17	OBSCN_75	1	228526554	228526727	1
DDX5_DDX17	RNF123_9	3	49736188	49736255	1
DDX5_DDX17	SETBP1_7	18	42618450	42618620	1
DDX5_DDX17	SGSH_6	17	78187603	78187684	-1
DDX5_DDX17	ACOT8_5	20	44472166	44472360	-1
DDX5_DDX17	DOLPP1_7	9	131848418	131848546	1
DDX5_DDX17	TCTN3_12	10	97442408	97442561	-1
DDX5_DDX17	ATP13A1_16	19	19764593	19764703	-1
DDX5_DDX17	NINL_5	20	25493470	25493642	-1
DDX5_DDX17	MEF2B_4	19	19296843	19296907	-1
DDX5_DDX17	MYO9A_41	15	72139756	72139809	-1
DDX5_DDX17	TNS1_13	2	218758162	218758284	-1
DDX5_DDX17	ATXN7L1_12	7	105279934	105280016	-1
DDX5_DDX17	GPBP1_8	5	56532940	56532999	1
DDX5_DDX17	KLRG2_2	7	139164892	139164993	-1
DDX5_DDX17	LLGL2_17	17	73566044	73566336	1
DDX5_DDX17	TCIRG1_9	11	67811599	67811811	1
DDX5_DDX17	LAMA5_78	20	60885475	60885628	-1
DDX5_DDX17	NAGA_4	22	42463769	42463940	-1
DDX5_DDX17	COL18A1_28	21	46914459	46914485	1
DDX5_DDX17	ASAP2_23	2	9531191	9531325	1
DDX5_DDX17	RAPGEFL1_10	17	38347568	38347746	1
DDX5_DDX17	XPNPEP1_4	10	111652770	111652833	-1
DDX5_DDX17	ZNF280D_21	15	56946583	56946701	-1
DDX5_DDX17	RAB15_4	14	65418321	65418381	-1
DDX5_DDX17	ANXA9_2	1	150954963	150955059	1
DDX5_DDX17	LGTN_5	1	206778753	206778860	-1
DDX5_DDX17	ISOC2_3	19	55967003	55967212	-1
DDX5_DDX17	DCAF8_8	1	160231075	160231148	-1
DDX5_DDX17	TH1L_7	20	57564913	57565043	1
DDX5_DDX17	LIG1_7	19	48654489	48654642	-1
DDX5_DDX17	WDR45_9	X	48935302	48935406	-1
DDX5_DDX17	NOTCH3_29	19	15278060	15278222	-1
DDX5_DDX17	ZNF81_2	X	47702049	47702167	1
DDX5_DDX17	ATE1_9	10	123658356	123658484	-1
DDX5_DDX17	PFKL_6	21	45730889	45730966	1
DDX5_DDX17	UBXN11_14	1	26610633	26610772	-1
DDX5_DDX17	B3GALNT2_4	1	235652473	235652573	-1
DDX5_DDX17	ZNF434_4	16	3440423	3440517	-1
DDX5_DDX17	XPC_13	3	14190062	14190231	-1
DDX5_DDX17	CBX4_4	17	77809445	77809511	-1
DDX5_DDX17	IL17RC_7	3	9962609	9962653	1
DDX5_DDX17	POLDIP3_3	22	42997976	42998113	-1
DDX5_DDX17	KCNK5_3	6	39162370	39162536	-1
DDX5_DDX17	ZNF324_3	19	58980547	58980673	1
DDX5_DDX17	MICAL1_18	6	109768560	109768643	-1
DDX5_DDX17	CEP164_25	11	117263720	117263842	1
DDX5_DDX17	DAP3_7	1	155691308	155691409	1
DDX5_DDX17	VTA1_7	6	142525122	142525202	1
DDX5_DDX17	VPS18_2	15	41188136	41188277	1
DDX5_DDX17	CDC42BPA_13	1	227300372	227300614	-1
DDX5_DDX17	MPHOSPH9_22	12	123646662	123646765	-1
DDX5_DDX17	RNF220_16	1	45115555	45115629	1
DDX5_DDX17	C2CD2L_10	11	118983410	118983584	1
DDX5_DDX17	DCBLD1_5	6	117846525	117846597	1
DDX5_DDX17	AKAP10_8	17	19844200	19844323	-1
DDX5_DDX17	NRCAM_30	7	107807366	107807518	-1
DDX5_DDX17	CTDP1_9	18	77477535	77477676	1
DDX5_DDX17	LRSAM1_21	9	130253494	130253574	1
DDX5_DDX17	MAN2A2_11	15	91453320	91453522	1
DDX5_DDX17	WDR62_8	19	36562458	36562618	1
DDX5_DDX17	SLIT3_29	5	168113984	168114121	-1
DDX5_DDX17	EYA3_13	1	28324795	28324862	-1
DDX5_DDX17	NCOR2_26	12	124839978	124840117	-1
DDX5_DDX17	CTTN_11	11	70267576	70267686	1
DDX5_DDX17	AD000671.3_29	19	36224498	36224587	1
DDX5_DDX17	NFYC_15	1	41223793	41223966	1
DDX5_DDX17	CRY2_6	11	45883611	45883699	1
DDX5_DDX17	ATP9A_21	20	50235201	50235345	-1
DDX5_DDX17	DDX51_14	12	132624180	132624314	-1
DDX5_DDX17	SLC2A10_4	20	45357992	45358127	1
DDX5_DDX17	CPT1C_15	19	50210775	50210880	1
DDX5_DDX17	ARMCX1_2	X	100805954	100806007	1
DDX5_DDX17	ANK2_51	4	114295920	114296102	1
DDX5_DDX17	STK25_10	2	242437650	242437764	-1
DDX5_DDX17	KDM1A_3	1	23370920	23370979	1
DDX5_DDX17	TUFT1_6	1	151537001	151537090	1
DDX5_DDX17	EPHA2_2	1	16477391	16477458	-1
DDX5_DDX17	MMEL1_29	1	2518530	2518734	-1
DDX5_DDX17	GALNS_13	16	88898406	88898509	-1
DDX5_DDX17	ACCN3_6	7	150748259	150748406	1
DDX5_DDX17	DHRS1_4	14	24765944	24766087	-1
DDX5_DDX17	STAP2_14	19	4324452	4324664	-1
DDX5_DDX17	MBNL2_10	13	98017390	98017425	1
DDX5_DDX17	TPPP3_4	16	67424382	67424535	-1
DDX5_DDX17	PLXNA3_28	X	153698031	153698127	1
DDX5_DDX17	ASL_3	7	65546465	65546984	1
DDX5_DDX17	LPIN3_7	20	39978695	39979037	1
DDX5_DDX17	ILF3_9	19	10791022	10791119	1
DDX5_DDX17	BRMS1_10	11	66105714	66105753	-1
DDX5_DDX17	KIAA0182_4	16	85682158	85682357	1
DDX5_DDX17	UPK3BL_21	7	102236459	102236576	-1
DDX5_DDX17	PLEKHH1_7	14	68028854	68029611	1
DDX5_DDX17	RAD52_12	12	1023577	1023698	-1
DDX5_DDX17	ABCB6_8	2	220081374	220081554	-1
DDX5_DDX17	MAPK12_29	22	50686121	50686205	-1
DDX5_DDX17	NAV1_29	1	201781593	201781789	1
DDX5_DDX17	GPR124_6	8	37687369	37687532	1
DDX5_DDX17	NFKBIL2_8	8	145666349	145666494	-1
DDX5_DDX17	GNL1_2	6	30523332	30523497	-1
DDX5_DDX17	CUX2_12	12	111742014	111742118	1
DDX5_DDX17	IPP_8	1	46179918	46180138	-1
DDX5_DDX17	VPS13D_41	1	12398288	12398362	1
DDX5_DDX17	MED20_5	6	41877007	41877260	-1
DDX5_DDX17	DGKQ_17	4	956560	956708	-1
DDX5_DDX17	CXorf15_4	X	16846217	16846387	1
DDX5_DDX17	ATG4D_4	19	10657515	10657791	1
DDX5_DDX17	GLG1_18	16	74502844	74502961	-1
DDX5_DDX17	ALG1_13	16	5133683	5133758	1
DDX5_DDX17	ADAMTS7_17	15	79063504	79063645	-1
DDX5_DDX17	DAGLA_3	11	61488151	61488362	1
DDX5_DDX17	TJP3_3	19	3728422	3728478	1
DDX5_DDX17	DMXL2_32	15	51756872	51757073	-1
DDX5_DDX17	EEF1D_6	8	144668389	144668460	-1
DDX5_DDX17	SLIT3_33	5	168098203	168098488	-1
DDX5_DDX17	TDRD7_2	9	100190742	100190954	1
DDX5_DDX17	FAM60A_3	12	31457916	31458066	-1
DDX5_DDX17	ARIH2_16	3	49017786	49017929	1
DDX5_DDX17	FBRSL1_15	12	133158327	133158410	1
DDX5_DDX17	QPRT_2	16	29705985	29706520	1
DDX5_DDX17	NOL12_29	22	38165035	38165194	1
DDX5_DDX17	TFDP1_13	13	114291935	114292211	1
DDX5_DDX17	TMEM206_7	1	212550904	212551048	-1
DDX5_DDX17	RCOR3_12	1	211477425	211477482	1
DDX5_DDX17	PIP4K2C_4	12	57989671	57989814	1
DDX5_DDX17	NDRG2_6	14	21491023	21491064	-1
DDX5_DDX17	GFOD2_2	16	67719360	67719705	-1
DDX5_DDX17	UBE2I_4	16	1362348	1362668	1
DDX5_DDX17	TECPR2_17	14	102918731	102918964	1
DDX5_DDX17	AP4B1_3	1	114445260	114445484	-1
DDX5_DDX17	PLAGL1_9	6	144269115	144269597	-1
DDX5_DDX17	MLF1IP_12	4	185621974	185622035	-1
DDX5_DDX17	DDX23_7	12	49231307	49231440	-1
DDX5_DDX17	PKN3_16	9	131479026	131479202	1
DDX5_DDX17	ZNF692_7	1	249150483	249150621	-1
DDX5_DDX17	ANKRD13A_5	12	110454193	110454238	1
DDX5_DDX17	CES3_2	16	66997082	66997286	1
DDX5_DDX17	MSH5_5	6	31710885	31710947	1
DDX5_DDX17	QSOX1_11	1	180163348	180163527	1
DDX5_DDX17	HECTD1_27	14	31597818	31598654	-1
DDX5_DDX17	TNRC18_17	7	5401225	5401353	-1
DDX5_DDX17	ADARB1_16	21	46604389	46604508	1
DDX5_DDX17	DAB2IP_15	9	124532825	124533003	1
DDX5_DDX17	RBM6_9	3	50036873	50036946	1
DDX5_DDX17	C10orf119_15	10	121595052	121595216	-1
DDX5_DDX17	RNF115_8	1	145683575	145683647	1
DDX5_DDX17	ALS2CR8_17	2	203846278	203846408	1
DDX5_DDX17	COL24A1_37	1	86355243	86355296	-1
DDX5_DDX17	MOCS1_6	6	39881518	39881579	-1
DDX5_DDX17	ABTB1_7	3	127395810	127395926	1
DDX5_DDX17	PLXNB1_34	3	48451314	48451486	-1
DDX5_DDX17	NARG2_3	15	60770136	60770268	-1
DDX5_DDX17	NFXL1_20	4	47864863	47864932	-1
DDX5_DDX17	CAP2_6	6	17507872	17507957	1
DDX5_DDX17	STRN4_9	19	47231875	47232034	-1
DDX5_DDX17	TNKS1BP1_3	11	57087539	57088186	-1
DDX5_DDX17	CHEK1_9	11	125507344	125507439	1
DDX5_DDX17	PREB_8	2	27354540	27354699	-1
DDX5_DDX17	USP40_26	2	234399813	234399907	-1
DDX5_DDX17	GPSM1_5	9	139231898	139232021	1
DDX5_DDX17	SH3TC1_8	4	8218684	8218894	1
DDX5_DDX17	KIAA1310_25	2	97268490	97268599	-1
DDX5_DDX17	PPPDE2_2	22	42003844	42003865	-1
DDX5_DDX17	NAT9_2	17	72771761	72771846	-1
DDX5_DDX17	AC073624.1_2	17	77016088	77016318	-1
DDX5_DDX17	DDX31_11	9	135526462	135526503	-1
DDX5_DDX17	SEZ6L2_2	16	29909174	29909305	-1
DDX5_DDX17	KCNT1_12	9	138651516	138651705	1
DDX5_DDX17	PRR5_21	22	45243853	45243930	1
DDX5_DDX17	ATPAF2_3	17	17931546	17931691	-1
DDX5_DDX17	SNX13_20	7	17869633	17869670	-1
DDX5_DDX17	BCL2L12_3	19	50170276	50170418	1
DDX5_DDX17	UNK_14	17	73814184	73814249	1
DDX5_DDX17	DIABLO_2	12	122710512	122711200	-1
DDX5_DDX17	TPD52L1_8	6	125578244	125578304	1
DDX5_DDX17	ASH2L_9	8	37974168	37974243	1
DDX5_DDX17	LPHN2_13	1	82418671	82418709	1
DDX5_DDX17	SHC1_2	1	154942508	154942675	-1
DDX5_DDX17	ZFYVE9_6	1	52732327	52732503	1
DDX5_DDX17	BAT3_26	6	31607277	31607423	-1
DDX5_DDX17	RPS6KL1_9	14	75375804	75375893	-1
DDX5_DDX17	ATG9A_19	2	220081374	220081554	-1
DDX5_DDX17	MBD3_5	19	1581091	1581268	-1
DDX5_DDX17	GRAMD1C_10	3	113619878	113619993	1
DDX5_DDX17	AP4B1_8	1	114440462	114440565	-1
DDX5_DDX17	CCDC106_2	19	56160124	56160443	1
DDX5_DDX17	EPN2_8	17	19216418	19216592	1
DDX5_DDX17	BZRAP1_8	17	56400311	56400400	-1
DDX5_DDX17	ACO2_15	22	41922266	41922457	1
DDX5_DDX17	ST6GALNAC6_8	9	130649763	130649870	-1
DDX5_DDX17	LZTFL1_5	3	45879419	45879543	-1
DDX5_DDX17	THAP8_2	19	36530846	36531038	-1
DDX5_DDX17	KIAA1109_22	4	123147862	123147990	1
DDX5_DDX17	PLEKHO2_14	15	65219100	65219198	1
DDX5_DDX17	BNIP1_6	5	172586936	172587054	1
DDX5_DDX17	ST8SIA6_6	10	17369013	17369125	-1
DDX5_DDX17	DCTN2_14	12	57925996	57926098	-1
DDX5_DDX17	EFCAB2_2	1	245165423	245165534	1
DDX5_DDX17	SART1_2	11	65731477	65731602	1
DDX5_DDX17	GUCA1A_5	6	42146540	42146633	1
DDX5_DDX17	TRIM8_3	10	104414837	104415070	1
DDX5_DDX17	EDA2R_4	X	65824890	65825068	-1
DDX5_DDX17	MEF2D_12	1	156437785	156438091	-1
DDX5_DDX17	ZSCAN18_3	19	58601232	58601753	-1
DDX5_DDX17	C7orf63_15	7	89915595	89915713	1
DDX5_DDX17	MTX1_4	1	155181918	155182010	1
DDX5_DDX17	C1orf126_5	1	15444823	15445400	-1
DDX5_DDX17	RNF165_3	18	44013153	44013468	1
DDX5_DDX17	TPTE_16	21	10987769	10987877	-1
DDX5_DDX17	SMYD3_13	1	246078832	246078942	-1
DDX5_DDX17	ATP11A_29	13	113532531	113532617	1
DDX5_DDX17	DECR2_11	16	461361	461578	1
DDX5_DDX17	PMFBP1_22	16	72156813	72156887	-1
DDX5_DDX17	TJP2_26	9	71864291	71864401	1
DDX5_DDX17	HSPG2_81	1	22158988	22159099	-1
DDX5_DDX17	CPSF3L_11	1	1249681	1249745	-1
DDX5_DDX17	MRPL23_3	11	1973357	1973439	1
DDX5_DDX17	LGMN_14	14	93172828	93172998	-1
DDX5_DDX17	DPY19L1_11	7	34997596	34997682	-1
DDX5_DDX17	GOPC_6	6	117892023	117892118	-1
DDX5_DDX17	FBXL19_7	16	30939788	30939951	1
DDX5_DDX17	PHACTR1_11	6	13185031	13185237	1
DDX5_DDX17	NUP210_33	3	13367295	13367431	-1
DDX5_DDX17	URB2_6	1	229781606	229781716	1
DDX5_DDX17	ORAI2_2	7	102076672	102076780	1
DDX5_DDX17	MCC_19	5	112384790	112384996	-1
DDX5_DDX17	CLN3_7	16	28498983	28499062	-1
DDX5_DDX17	C15orf38_5	15	90447009	90447215	-1
DDX5_DDX17	CDK5RAP1_6	20	31975129	31975339	-1
DDX5_DDX17	BSPRY_5	9	116130539	116130663	1
DDX5_DDX17	ULK1_15	12	132398292	132398381	1
DDX5_DDX17	RDM1_4	17	34251608	34251776	-1
DDX5_DDX17	ARMCX5_16	X	101968019	101968145	1
DDX5_DDX17	PCNT_25	21	47818149	47818169	1
DDX5_DDX17	ITPR1_53	3	4836749	4836871	1
DDX5_DDX17	PCNT_34	21	47845745	47845885	1
DDX5_DDX17	IKBKB_8	8	42166419	42166543	1
DDX5_DDX17	SS18L1_5	20	60736492	60736636	1
DDX5_DDX17	CARD10_22	22	37888442	37888557	-1
DDX5_DDX17	BTN2A1_2	6	26458835	26458946	1
DDX5_DDX17	GPS2_12	17	7218278	7218438	-1
DDX5_DDX17	ANKS1A_25	6	35051895	35052035	1
DDX5_DDX17	FPGS_12	9	130570837	130570984	1
DDX5_DDX17	GSDMB_11	17	38061679	38061749	-1
DDX5_DDX17	C4orf21_26	4	113469409	113469536	-1
DDX5_DDX17	FREM1_39	9	14740147	14740232	-1
DDX5_DDX17	KIF16B_21	20	16354902	16355054	-1
DDX5_DDX17	SNX16_6	8	82727560	82727629	-1
DDX5_DDX17	SCNN1D_8	1	1220951	1221044	1
DDX5_DDX17	NSFL1C_8	20	1426311	1426794	-1
DDX5_DDX17	IMPDH1_12	7	128036654	128036749	-1
DDX5_DDX17	SCAF1_2	19	50148278	50148391	1
DDX5_DDX17	IL17RD_13	3	57136507	57136617	-1
DDX5_DDX17	NHSL2_4	X	71356944	71357075	1
DDX5_DDX17	PPFIBP1_18	12	27827125	27827154	1
DDX5_DDX17	CIC_9	19	42794000	42794103	1
DDX5_DDX17	RBM10_4	X	47030427	47030657	1
DDX5_DDX17	EPN3_4	17	48616245	48616325	1
DDX5_DDX17	MAP3K6_28	1	27682160	27682236	-1
DDX5_DDX17	SP140L_12	2	231254634	231254738	1
DDX5_DDX17	USP31_10	16	23096906	23096983	-1
DDX5_DDX17	MIIP_2	1	12081702	12081897	1
DDX5_DDX17	GAK_17	4	871403	871597	-1
DDX5_DDX17	LMBR1L_10	12	49496670	49496734	-1
DDX5_DDX17	BAT2L_19	9	134354639	134354780	1
DDX5_DDX17	PDLIM2_9	8	22449064	22449181	1
DDX5_DDX17	ZNF598_3	16	2052992	2053121	-1
DDX5_DDX17	ABHD4_3	14	23072295	23072667	1
DDX5_DDX17	CAPS2_2	12	75784102	75784161	-1
DDX5_DDX17	ZFP41_8	8	144356046	144357179	1
DDX5_DDX17	C18orf1_8	18	13643358	13643411	1
DDX5_DDX17	MAN2B1_4	19	12775606	12775799	-1
DDX5_DDX17	SEC31B_24	10	102256892	102257037	-1
DDX5_DDX17	ARFGAP2_6	11	47195310	47195433	-1
DDX5_DDX17	CARD10_9	22	37904534	37904689	-1
DDX5_DDX17	CENPA_3	2	26997912	26998083	1
DDX5_DDX17	TSPAN18_2	11	44881879	44882020	1
DDX5_DDX17	ZDHHC9_10	X	128944881	128944977	-1
DDX5_DDX17	VASH2_9	1	213145922	213146303	1
DDX5_DDX17	DAB2IP_17	9	124536539	124536691	1
DDX5_DDX17	ANGEL2_3	1	213186435	213186760	-1
DDX5_DDX17	SF3A3_2	1	38455220	38455267	-1
DDX5_DDX17	LIG1_13	19	48640779	48641016	-1
DDX5_DDX17	TYK2_18	19	10467244	10467394	-1
DDX5_DDX17	SLC38A7_7	16	58710193	58710250	-1
DDX5_DDX17	CEP250_33	20	34095567	34095680	1
DDX5_DDX17	SDAD1_12	4	76888430	76888487	-1
DDX5_DDX17	RNF14_6	5	141354369	141354520	1
DDX5_DDX17	SIPA1_8	11	65413325	65413428	1
DDX5_DDX17	WDR18_5	19	990852	990995	1
DDX5_DDX17	FLNB_18	3	58097518	58097608	1
DDX5_DDX17	GGA1_16	22	38026910	38027106	1
DDX5_DDX17	IQSEC1_10	3	12956604	12956633	-1
DDX5_DDX17	PLCB3_22	11	64031493	64031584	1
DDX5_DDX17	FECH_7	18	55226377	55226475	-1
DDX5_DDX17	TCTN3_8	10	97445313	97445393	-1
DDX5_DDX17	TMCO6_8	5	140023149	140023260	1
DDX5_DDX17	TNFRSF12A_2	16	3071216	3071320	1
DDX5_DDX17	CHD6_15	20	40116305	40116448	-1
DDX5_DDX17	FBXO16_14	8	28218402	28218699	-1
DDX5_DDX17	TOM1L1_2	17	52981069	52981153	1
DDX5_DDX17	SH3BP1_5	22	38038546	38038744	1
DDX5_DDX17	CLDN15_5	7	100876114	100876195	-1
DDX5_DDX17	MDH2_2	7	75684148	75684316	1
DDX5_DDX17	MRPS31_5	13	41328155	41328228	-1
DDX5_DDX17	GBF1_7	10	104112215	104112275	1
DDX5_DDX17	ACOX3_3	4	8418105	8418262	-1
DDX5_DDX17	CDAN1_2	15	43028405	43028978	-1
DDX5_DDX17	FADS3_6	11	61646784	61646981	-1
DDX5_DDX17	NUDT22_2	11	63994107	63994604	1
DDX5_DDX17	PCNXL3_25	11	65396828	65396886	1
DDX5_DDX17	KIAA1529_27	9	100080745	100080864	1
DDX5_DDX17	DZIP1L_10	3	137802955	137803095	-1
DDX5_DDX17	RANGAP1_21	22	41645334	41645455	-1
DDX5_DDX17	BAGE2_16	21	11013491	11013600	-1
DDX5_DDX17	PXN_7	12	120660352	120660553	-1
DDX5_DDX17	ZDHHC16_8	10	99213556	99213603	1
DDX5_DDX17	NTRK1_9	1	156837896	156838041	1
DDX5_DDX17	GATAD2A_11	19	19606861	19607028	1
DDX5_DDX17	FBXO4_6	5	41939543	41939718	1
DDX5_DDX17	PSEN2_11	1	227077736	227077834	1
DDX5_DDX17	AMZ1_7	7	2748709	2748878	1
DDX5_DDX17	CABIN1_17	22	24462938	24463132	1
DDX5_DDX17	ARID1B_19	6	157519945	157520041	1
DDX5_DDX17	ABCC3_13	17	48745224	48745370	1
DDX5_DDX17	ARID3B_6	15	74883492	74883775	1
DDX5_DDX17	ARID4A_14	14	58813738	58813835	1
DDX5_DDX17	PITPNB_10	22	28250842	28250927	-1
DDX5_DDX17	SLC4A7_20	3	27436445	27436606	-1
DDX5_DDX17	ISCU_5	12	108960966	108961044	1
DDX5_DDX17	DLC1_11	8	12968251	12968332	-1
DDX5_DDX17	DEPDC5_28	22	32232958	32233141	1
DDX5_DDX17	DHRS12_3	13	52371962	52372044	-1
DDX5_DDX17	HR_12	8	21977855	21978020	-1
DDX5_DDX17	IFT172_31	2	27679378	27679520	-1
DDX5_DDX17	CRY2_11	11	45892393	45892485	1
DDX5_DDX17	AMOTL2_6	3	134084659	134084751	-1
DDX5_DDX17	GAS6_15	13	114524931	114525159	-1
DDX5_DDX17	ZNF483_2	9	114289548	114290087	1
DDX5_DDX17	GGA1_13	22	38021804	38021956	1
DDX5_DDX17	GATS_4	7	99821193	99821321	-1
DDX5_DDX17	DAGLB_16	7	6455890	6456385	-1
DDX5_DDX17	PHF15_13	5	133912458	133912728	1
DDX5_DDX17	SBF2_13	11	10013962	10014090	-1
DDX5_DDX17	KRBA1_10	7	149422406	149422579	1
DDX5_DDX17	GPR153_4	1	6311398	6311590	-1
DDX5_DDX17	JAKMIP1_10	4	6080666	6080725	-1
DDX5_DDX17	POU2F1_10	1	167343345	167343533	1
DDX5_DDX17	STK38_7	6	36485494	36485617	-1
DDX5_DDX17	AP001468.1_2	21	47610990	47611149	-1
DDX5_DDX17	RAB36_4	22	23494648	23494713	1
DDX5_DDX17	NBAS_52	2	15319112	15319240	-1
DDX5_DDX17	RP11-724O16.1_8	2	170354137	170354199	1
DDX5_DDX17	KIAA0427_7	18	46190818	46190922	1
DDX5_DDX17	ASXL1_11	20	31017704	31017856	1
DDX5_DDX17	B9D1_4	17	19261153	19261264	-1
DDX5_DDX17	MXRA8_5	1	1290830	1291132	-1
DDX5_DDX17	TPTE_10	21	11013471	11013600	-1
DDX5_DDX17	PCBP2_13	12	53859716	53859757	1
DDX5_DDX17	TNIP1_4	5	150444521	150444692	-1
DDX5_DDX17	KIAA1370_13	15	52879253	52879416	-1
DDX5_DDX17	GPSM2_14	1	109466622	109466836	1
DDX5_DDX17	SOCS7_10	17	36552101	36552251	1
DDX5_DDX17	WDR74_12	11	62601090	62601146	-1
DDX5_DDX17	OBSL1_11	2	220422906	220423181	-1
DDX5_DDX17	ETFB_5	19	51850154	51850312	-1
DDX5_DDX17	PTPRS_14	19	5229502	5229695	-1
DDX5_DDX17	PPM1F_2	22	22300215	22300480	-1
DDX5_DDX17	RECQL5_5	17	73657686	73657788	-1
DDX5_DDX17	EDEM2_11	20	33706401	33706522	-1
DDX5_DDX17	NOTCH3_5	19	15302556	15302678	-1
DDX5_DDX17	USP53_15	4	120189423	120189575	1
DDX5_DDX17	DOT1L_23	19	2220107	2220221	1
DDX5_DDX17	PACS2_6	14	105833550	105833712	1
DDX5_DDX17	TEX261_5	2	71216045	71216147	-1
DDX5_DDX17	ARHGEF10_29	8	1877452	1877609	1
DDX5_DDX17	USP8_13	15	50776472	50776558	1
DDX5_DDX17	RPS6KB1_13	17	58013576	58013638	1
DDX5_DDX17	SEMA4D_16	9	91996089	91996261	-1
DDX5_DDX17	MTMR14_2	3	9695305	9695453	1
DDX5_DDX17	NRG2_4	5	139251306	139251426	-1
DDX5_DDX17	FRS3_6	6	41739554	41739702	-1
DDX5_DDX17	GPR172A_2	8	145582650	145582725	1
DDX5_DDX17	HSF4_15	16	67203182	67203251	1
DDX5_DDX17	MPZL1_5	1	167745301	167745403	1
DDX5_DDX17	EVI5L_3	19	7912618	7912807	1
DDX5_DDX17	TRIM16L_11	17	18634383	18634548	1
DDX5_DDX17	KIAA1468_24	18	59947007	59947089	1
DDX5_DDX17	ZFP106_14	15	42720216	42720332	-1
DDX5_DDX17	CDC25A_6	3	48222211	48222330	-1
DDX5_DDX17	FAM48A_19	13	37599457	37599574	-1
DDX5_DDX17	DIP2A_16	21	47958396	47958515	1
DDX5_DDX17	OXCT1_13	5	41794779	41794851	-1
DDX5_DDX17	NAGK_2	2	71297632	71297716	1
DDX5_DDX17	POLG_11	15	89867338	89867458	-1
DDX5_DDX17	GREB1_38	2	11778797	11778935	1
DDX5_DDX17	IRF3_6	19	50164707	50165585	-1
DDX5_DDX17	AKAP11_12	13	42887183	42887266	1
DDX5_DDX17	TARS2_15	1	150477108	150477209	1
DDX5_DDX17	ATP2B4_9	1	203676137	203676351	1
DDX5_DDX17	FAM169A_9	5	74130251	74130422	-1
DDX5_DDX17	PHF21B_14	22	45281743	45281818	-1
DDX5_DDX17	GNPDA1_3	5	141387364	141387465	-1
DDX5_DDX17	AUH_10	9	93978341	93978388	-1
DDX5_DDX17	LRRC20_5	10	72083619	72083786	-1
DDX5_DDX17	PLCG2_22	16	81957090	81957199	1
DDX5_DDX17	ABI1_10	10	27044584	27044670	-1
DDX5_DDX17	RGP1_2	9	35749734	35749868	1
DDX5_DDX17	ODF2_5	9	131219477	131219716	1
DDX5_DDX17	ZNF598_10	16	2048966	2049122	-1
DDX5_DDX17	CHD8_37	14	21859622	21859801	-1
DDX5_DDX17	KIAA1602_3	12	50197705	50197863	-1
DDX5_DDX17	RECQL5_17	17	73625788	73625922	-1
DDX5_DDX17	PLEKHA4_19	19	49342462	49342520	-1
DDX5_DDX17	ERCC1_4	19	45923582	45923685	-1
DDX5_DDX17	ATP6V1E2_3	2	46763750	46763842	-1
DDX5_DDX17	PBXIP1_3	1	154926147	154926233	-1
DDX5_DDX17	FAM172A_6	5	93294482	93294673	-1
DDX5_DDX17	NCOR2_37	12	124825148	124825297	-1
DDX5_DDX17	CCDC85C_5	14	99983425	99983520	-1
DDX5_DDX17	OGFOD2_7	12	123462528	123462746	1
DDX5_DDX17	SMG5_11	1	156236332	156236469	-1
DDX5_DDX17	SMEK2_12	2	55805383	55805478	-1
DDX5_DDX17	PRDM10_15	11	129788434	129788613	-1
DDX5_DDX17	ZNF512B_3	20	62598734	62598876	-1
DDX5_DDX17	ZRANB2_10	1	71531361	71531435	-1
DDX5_DDX17	B3GALNT2_10	1	235621911	235622094	-1
DDX5_DDX17	AC004381.6_20	16	20855256	20855348	1
DDX5_DDX17	KIF1A_16	2	241708550	241708625	-1
DDX5_DDX17	MYO5B_18	18	47455882	47455968	-1
DDX5_DDX17	ANGEL2_8	1	213174128	213174254	-1
DDX5_DDX17	PMP22_3	17	15163967	15164078	-1
DDX5_DDX17	PLEKHA4_2	19	49370794	49370883	-1
DDX5_DDX17	DMPK_9	19	46280585	46280848	-1
DDX5_DDX17	EPOR_6	19	11492368	11492525	-1
DDX5_DDX17	ARRB2_2	17	4618308	4618338	1
DDX5_DDX17	ZNF33A_5	10	38323254	38323328	1
DDX5_DDX17	COL18A1_20	21	46909400	46909435	1
DDX5_DDX17	TNFSF12-TNFSF13_6	17	7456904	7457142	1
DDX5_DDX17	PARD3_14	10	34661426	34661464	-1
DDX5_DDX17	GTF3C1_36	16	27473615	27473807	-1
DDX5_DDX17	C11orf30_18	11	76250643	76250684	1
DDX5_DDX17	ADCY3_10	2	25057663	25057805	-1
DDX5_DDX17	RALGDS_15	9	135984060	135984253	-1
DDX5_DDX17	UHRF1BP1_8	6	34803933	34804125	1
DDX5_DDX17	WWC1_10	5	167841353	167841595	1
DDX5_DDX17	TMOD1_9	9	100328130	100328237	1
DDX5_DDX17	FLNC_31	7	128490030	128490128	1
DDX5_DDX17	LONRF1_4	8	12595504	12595653	-1
DDX5_DDX17	APLP1_14	19	36368984	36369010	1
DDX5_DDX17	PNKD_8	2	219206257	219206349	1
DDX5_DDX17	C15orf17_4	15	75197323	75197400	-1
DDX5_DDX17	PCK2_7	14	24568258	24568445	1
DDX5_DDX17	SLC7A11_7	4	139106275	139106398	-1
DDX5_DDX17	C13orf23_9	13	39597189	39597267	-1
DDX5_DDX17	YLPM1_18	14	75290959	75291010	1
DDX5_DDX17	PPAN_2	19	10217177	10217347	1
DDX5_DDX17	SAMD14_5	17	48194771	48195059	-1
DDX5_DDX17	ACOT11_14	1	55064969	55065088	1
DDX5_DDX17	KIAA2026_5	9	5944871	5944960	-1
DDX5_DDX17	TOM1L2_10	17	17770190	17770238	-1
DDX5_DDX17	MYO19_14	17	34866585	34866756	-1
DDX5_DDX17	SYK_9	9	93629413	93629518	1
DDX5_DDX17	CCDC88A_27	2	55530205	55530288	-1
DDX5_DDX17	CELSR3_3	3	48693573	48693798	-1
DDX5_DDX17	KEAP1_6	19	10599868	10600044	-1
DDX5_DDX17	ARHGEF40_21	14	21555479	21555622	1
DDX5_DDX17	PYCARD_2	16	31213468	31213524	-1
DDX5_DDX17	LRP5_19	11	68201070	68201306	1
DDX5_DDX17	TBC1D16_5	17	77925249	77925396	-1
DDX5_DDX17	CABIN1_6	22	24437587	24437721	1
DDX5_DDX17	XYLT2_9	17	48434418	48434613	1
DDX5_DDX17	C17orf56_12	17	79204344	79204478	-1
DDX5_DDX17	NEK1_23	4	170428188	170428283	-1
DDX5_DDX17	MTMR12_15	5	32233879	32234040	-1
DDX5_DDX17	CEP72_8	5	639204	639339	1
DDX5_DDX17	C11orf48_3	11	62437113	62437275	-1
DDX5_DDX17	KIAA0913_5	10	75549125	75549297	1
DDX5_DDX17	INPPL1_7	11	71940707	71940796	1
DDX5_DDX17	MAP4_23	3	47894653	47894842	-1
DDX5_DDX17	NBEAL1_37	2	204022422	204022548	1
DDX5_DDX17	YKT6_6	7	44250622	44250723	1
DDX5_DDX17	FAM129B_8	9	130279391	130279495	-1
DDX5_DDX17	ADCK4_5	19	41219972	41220038	-1
DDX5_DDX17	APEH_15	3	49718534	49718672	1
DDX5_DDX17	SLC29A4_2	7	5327437	5327616	1
DDX5_DDX17	LRRC45_14	17	79987419	79987511	1
DDX5_DDX17	TNRC18_31	7	5348763	5348999	-1
DDX5_DDX17	ZNF395_7	8	28214187	28214296	-1
DDX5_DDX17	SLC36A4_8	11	92901110	92901337	-1
DDX5_DDX17	BCL2L13_7	22	18178907	18178976	1
DDX5_DDX17	FBLN2_19	3	13677945	13678068	1
DDX5_DDX17	STK25_3	2	242447421	242447550	-1
DDX5_DDX17	DOK7_7	4	3491404	3491523	1
DDX5_DDX17	MYO19_19	17	34862295	34862447	-1
DDX5_DDX17	TTLL3_9	3	9857758	9857886	1
DDX5_DDX17	CAMKK2_3	12	121711859	121712388	-1
DDX5_DDX17	LRDD_6	11	802195	802396	-1
DDX5_DDX17	CAMK2G_6	10	75612012	75612077	-1
DDX5_DDX17	ZMYM4_2	1	35761528	35761589	1
DDX5_DDX17	NCOA2_15	8	71056877	71057083	-1
DDX5_DDX17	TSC2_5	16	2103343	2103453	1
DDX5_DDX17	APAF1_18	12	99097149	99097277	1
DDX5_DDX17	RASA4B_15	7	102150626	102150739	-1
DDX5_DDX17	ARHGAP12_8	10	32128565	32128639	-1
DDX5_DDX17	OSBPL1A_23	18	21761109	21761243	-1
DDX5_DDX17	RNF123_10	3	49736413	49736538	1
DDX5_DDX17	GFM2_18	5	74026085	74026223	-1
DDX5_DDX17	ETNK2_7	1	204106232	204106377	-1
DDX5_DDX17	P4HTM_6	3	49041531	49041693	1
DDX5_DDX17	MED6_7	14	71052473	71052500	-1
DDX5_DDX17	FDFT1_10	8	11687753	11687929	1
DDX5_DDX17	KANK2_10	19	11286578	11286665	-1
DDX5_DDX17	PHF14_3	7	11021999	11022786	1
DDX5_DDX17	FUBP3_19	9	133510054	133510125	1
DDX5_DDX17	MED11_2	17	4635071	4635201	1
DDX5_DDX17	LAMC3_22	9	133952574	133952721	1
DDX5_DDX17	C22orf13_3	22	24944885	24944969	-1
DDX5_DDX17	C1orf91_2	1	32687468	32687619	-1
DDX5_DDX17	KIAA0913_10	10	75551082	75551257	1
DDX5_DDX17	WDR52_35	3	113012799	113012885	-1
DDX5_DDX17	KIAA1632_30	18	43467716	43467872	-1
DDX5_DDX17	C9orf86_9	9	139699809	139699909	1
DDX5_DDX17	LRP5_22	11	68207245	68207384	1
DDX5_DDX17	AGXT2L2_4	5	177658406	177658524	-1
DDX5_DDX17	SLC19A2_2	1	169446393	169446995	-1
DDX5_DDX17	QDPR_5	4	17493855	17493963	-1
DDX5_DDX17	TIMM50_10	19	39979179	39979285	1
DDX5_DDX17	TBC1D13_3	9	131553014	131553054	1
DDX5_DDX17	JMJD7_23	15	42137046	42137268	1
DDX5_DDX17	ARMCX5_3	X	101855848	101855960	1
DDX5_DDX17	RANBP3_8	19	5932463	5932555	-1
DDX5_DDX17	CC2D1B_24	1	52820037	52820126	-1
DDX5_DDX17	ZNF142_5	2	219516424	219516794	-1
DDX5_DDX17	RET_14	10	43614979	43615193	1
DDX5_DDX17	ARHGAP23_19	17	36646703	36646792	1
DDX5_DDX17	RANBP10_9	16	67768761	67768945	-1
DDX5_DDX17	PTGFRN_2	1	117484337	117484705	1
DDX5_DDX17	EFHD2_3	1	15753646	15753780	1
DDX5_DDX17	SUSD4_9	1	223400936	223401080	-1
DDX5_DDX17	UBA6_18	4	68506869	68506946	-1
DDX5_DDX17	FAHD2A_6	2	96076612	96076774	1
DDX5_DDX17	SERPING1_3	11	57367337	57367850	1
DDX5_DDX17	PDDC1_4	11	773428	773629	-1
DDX5_DDX17	BCOR_9	X	39922861	39923205	-1
DDX5_DDX17	IKBKB_7	8	42163861	42163950	1
DDX5_DDX17	C1orf85_2	1	156264550	156264807	-1
DDX5_DDX17	TRIO_60	5	14507231	14507369	1
DDX5_DDX17	ZZEF1_33	17	3959510	3959639	-1
DDX5_DDX17	STK11_9	19	1226453	1226662	1
DDX5_DDX17	C16orf67_2	16	31712984	31713179	1
DDX5_DDX17	MICAL3_38	22	18291610	18291703	-1
DDX5_DDX17	BID_4	22	18232871	18232940	-1
DDX5_DDX17	PLCG2_9	16	81916874	81916946	1
DDX5_DDX17	STARD10_7	11	72466746	72466798	-1
DDX5_DDX17	SYDE1_4	19	15221332	15221546	1
DDX5_DDX17	PLD3_4	19	40871625	40871837	1
DDX5_DDX17	PEX14_7	1	10684397	10684494	1
DDX5_DDX17	MATK_14	19	3778990	3779185	-1
DDX5_DDX17	ATOX1_2	5	151131265	151131340	-1
DDX5_DDX17	FAM179B_8	14	45492113	45492176	1
DDX5_DDX17	LRSAM1_26	9	130259532	130259613	1
DDX5_DDX17	SYTL4_14	X	99942064	99942242	-1
DDX5_DDX17	BTBD7_10	14	93714822	93715000	-1
DDX5_DDX17	NECAB3_3	20	32258490	32258598	-1
DDX5_DDX17	ELK4_8	1	205568953	205569053	-1
DDX5_DDX17	HMBS_4	11	118958965	118959018	1
DDX5_DDX17	ZNF688_2	16	30582331	30582444	-1
DDX5_DDX17	CPNE2_8	16	57153473	57153562	1
DDX5_DDX17	XPO4_14	13	21381596	21381773	-1
DDX5_DDX17	SOX13_5	1	204083647	204083733	1
DDX5_DDX17	JUB_5	14	23444183	23444313	-1
DDX5_DDX17	THEM4_3	1	151862459	151862690	-1
DDX5_DDX17	SLMO1_6	18	12429349	12429435	1
DDX5_DDX17	ABCA3_4	16	2376414	2376493	-1
DDX5_DDX17	HDX_2	X	83743032	83743140	-1
DDX5_DDX17	HERPUD2_4	7	35709825	35709938	-1
DDX5_DDX17	PARVA_11	11	12535544	12535612	1
DDX5_DDX17	C6orf106_3	6	34614378	34614575	-1
DDX5_DDX17	OFD1_21	X	13781864	13781974	1
DDX5_DDX17	ANKRD12_5	18	9204474	9204542	1
DDX5_DDX17	MYO5C_12	15	52553059	52553324	-1
DDX5_DDX17	TUBGCP2_18	10	135095727	135095846	-1
DDX5_DDX17	SPAG1_18	8	101251468	101251632	1
DDX5_DDX17	ZBTB17_4	1	16273430	16273618	-1
DDX5_DDX17	SFRS8_9	12	132238913	132239044	1
DDX5_DDX17	CRY2_4	11	45880282	45880424	1
DDX5_DDX17	DDX19B_7	16	70351399	70351491	1
DDX5_DDX17	APTX_6	9	32988081	32988127	-1
DDX5_DDX17	ESCO1_9	18	19120538	19120661	-1
DDX5_DDX17	PLEKHM2_17	1	16058384	16058543	1
DDX5_DDX17	MGLL_10	3	127413818	127414033	-1
DDX5_DDX17	FANCA_13	16	89858879	89858955	-1
DDX5_DDX17	SNX30_7	9	115613139	115613225	1
DDX5_DDX17	MICALCL_6	11	12348720	12348813	1
DDX5_DDX17	PODXL2_4	3	127381080	127381154	1
DDX5_DDX17	AKR1A1_7	1	46034157	46034356	1
DDX5_DDX17	PGS1_7	17	76399649	76400170	1
DDX5_DDX17	DENND3_12	8	142173432	142173528	1
DDX5_DDX17	GPC2_8	7	99769402	99769548	-1
DDX5_DDX17	ACTN1_17	14	69349590	69349772	-1
DDX5_DDX17	ERCC1_2	19	45926528	45926639	-1
DDX5_DDX17	MYO19_8	17	34870956	34871025	-1
DDX5_DDX17	GSTZ1_9	14	77796098	77796150	1
DDX5_DDX17	PRPF18_7	10	13655741	13655881	1
DDX5_DDX17	RAB36_6	22	23498155	23498219	1
DDX5_DDX17	TRAPPC10_10	21	45494205	45494351	1
DDX5_DDX17	ARHGAP1_12	11	46701755	46701832	-1
DDX5_DDX17	KIAA1522_7	1	33235481	33238042	1
DDX5_DDX17	ATAD2B_4	2	24110702	24110855	-1
DDX5_DDX17	STRADA_9	17	61784607	61784778	-1
DDX5_DDX17	OGDHL_17	10	50948756	50948883	-1
DDX5_DDX17	MATR3_9	5	138642928	138644016	1
DDX5_DDX17	PLXNA1_2	3	126710227	126710409	1
DDX5_DDX17	TBC1D20_2	20	428533	428721	-1
DDX5_DDX17	ECHDC2_10	1	53372191	53373434	-1
DDX5_DDX17	AMOTL2_10	3	134077382	134077561	-1
DDX5_DDX17	NRM_4	6	30657053	30657229	-1
DDX5_DDX17	ECHDC2_14	1	53363109	53363156	-1
DDX5_DDX17	RRBP1_7	20	17617222	17617374	-1
DDX5_DDX17	FBLIM1_6	1	16093871	16094058	1
DDX5_DDX17	TTYH2_13	17	72249220	72249405	1
DDX5_DDX17	SLC9A3R2_4	16	2086325	2086504	1
DDX5_DDX17	PRKAG1_3	12	49399526	49399637	-1
DDX5_DDX17	XYLB_12	3	38415953	38415993	1
DDX5_DDX17	NBEAL2_22	3	47039557	47039716	1
DDX5_DDX17	XYLT2_4	17	48432215	48432417	1
DDX5_DDX17	AC099524.1_15	16	81730165	81730272	1
DDX5_DDX17	ADCK2_5	7	140386790	140387041	1
DDX5_DDX17	IQSEC1_15	3	12944273	12944322	-1
DDX5_DDX17	C2orf56_2	2	37459249	37459409	1
DDX5_DDX17	PABPC1L_9	20	43560983	43561826	1
DDX5_DDX17	CADM4_8	19	44128266	44128394	-1
DDX5_DDX17	POPDC2_4	3	119373352	119373460	-1
DDX5_DDX17	RALY_6	20	32663680	32663846	1
DDX5_DDX17	JMJD7_8	15	42128979	42129138	1
DDX5_DDX17	EXOC6_16	10	94700484	94700581	1
DDX5_DDX17	OCEL1_2	19	17337502	17337678	1
DDX5_DDX17	CYFIP2_24	5	156766065	156766264	1
DDX5_DDX17	TBCD_23	17	80865637	80865697	1
DDX5_DDX17	ANXA9_11	1	150960567	150960662	1
DDX5_DDX17	ARPC4_11	3	9857758	9857886	1
DDX5_DDX17	USP24_53	1	55558494	55558589	-1
DDX5_DDX17	MDC1_9	6	30675343	30676134	-1
DDX5_DDX17	DST_40	6	56482784	56485513	-1
DDX5_DDX17	AC093668.4_3	7	102249788	102249901	-1
DDX5_DDX17	C9orf140_5	9	139959315	139959431	-1
DDX5_DDX17	SIKE1_2	1	115322731	115322836	-1
DDX5_DDX17	XRRA1_7	11	74638436	74638533	-1
DDX5_DDX17	PCOLCE_6	7	100203299	100203435	1
DDX5_DDX17	SLC29A4_6	7	5334491	5334565	1
DDX5_DDX17	HERC2_66	15	28421833	28421914	-1
DDX5_DDX17	CASC4_11	15	44695085	44695387	1
DDX5_DDX17	SHPK_3	17	3527342	3527525	-1
DDX5_DDX17	ALG13_6	X	110951255	110951621	1
DDX5_DDX17	PI4KB_14	1	151266885	151267017	-1
DDX5_DDX17	KCTD17_7	22	37456863	37456962	1
DDX5_DDX17	HACL1_7	3	15626755	15626849	-1
DDX5_DDX17	NARFL_9	16	781565	781702	-1
DDX5_DDX17	EME2_3	16	1824261	1824353	1
DDX5_DDX17	GATA4_7	8	11607620	11607745	1
DDX5_DDX17	NHSL1_6	6	138763120	138763251	-1
DDX5_DDX17	NUFIP2_2	17	27613010	27614734	-1
DDX5_DDX17	ARHGEF11_4	1	156950229	156950278	-1
DDX5_DDX17	DPP9_16	19	4689582	4689734	-1
DDX5_DDX17	TMC6_3	17	76122858	76122987	-1
DDX5_DDX17	FUK_7	16	70501277	70501374	1
DDX5_DDX17	ARHGAP17_17	16	24950685	24950918	-1
DDX5_DDX17	GTPBP1_9	22	39123218	39123353	1
DDX5_DDX17	ZMYND8_28	20	45848909	45848975	-1
DDX5_DDX17	KCTD20_3	6	36442566	36442839	1
DDX5_DDX17	PRDM15_14	21	43267199	43267300	-1
DDX5_DDX17	DHRS1_6	14	24761827	24761990	-1
DDX5_DDX17	XPNPEP3_22	22	41363803	41363888	1
DDX5_DDX17	SLC4A7_14	3	27450847	27451021	-1
DDX5_DDX17	RD3_2	1	211654462	211654771	-1
DDX5_DDX17	CAPN13_8	2	30985948	30986022	-1
DDX5_DDX17	USF1_7	1	161011441	161011636	-1
DDX5_DDX17	GYS1_12	19	49477470	49477596	-1
DDX5_DDX17	ASAP3_12	1	23765654	23765723	-1
DDX5_DDX17	SYMPK_11	19	46341719	46341873	-1
DDX5_DDX17	HIRIP3_2	16	30006664	30006784	-1
DDX5_DDX17	CMTM3_4	16	66643338	66643433	1
DDX5_DDX17	ARHGEF1_27	19	42409327	42409413	1
DDX5_DDX17	LTBP4_33	19	41132880	41133260	1
DDX5_DDX17	PEX6_3	6	42941741	42941824	-1
DDX5_DDX17	KIAA0556_28	16	27788931	27789091	1
DDX5_DDX17	C1orf9_13	1	172546679	172546699	1
DDX5_DDX17	CUL9_17	6	43170454	43170559	1
DDX5_DDX17	TMEM194A_6	12	57457854	57457968	-1
DDX5_DDX17	TROVE2_3	1	193038164	193038764	1
DDX5_DDX17	MEMO1_12	2	32108455	32108531	-1
DDX5_DDX17	COQ6_4	14	74422154	74422212	1
DDX5_DDX17	CELF5_11	19	3285940	3286023	1
DDX5_DDX17	CCNT2_6	2	135703459	135703545	1
DDX5_DDX17	HAUS4_7	14	23417077	23417222	-1
DDX5_DDX17	PSTPIP2_3	18	43604575	43604652	-1
[truncated: 15,069 more rows]

## Sheet: GC- and AT-exons
exon type	gene_symbol	chromosome	start	stop	strand
AT-exons	FAM133B	7	92195324	92195375	-1
AT-exons	SEC23IP	10	121689119	121689274	1
AT-exons	ZMIZ1	10	80921810	80921890	1
AT-exons	DHRS12	13	52371962	52372044	-1
AT-exons	KNTC1	12	123042147	123042236	1
AT-exons	RG9MTD3	9	37776279	37776402	1
AT-exons	PBRM1	3	52677264	52677359	-1
AT-exons	USP38	4	144134734	144136096	1
AT-exons	DCAF17	2	172330376	172330485	1
AT-exons	OCIAD1	4	48858431	48859382	1
AT-exons	SNX1	15	64426863	64427006	1
AT-exons	NR2C1	12	95453682	95453760	-1
AT-exons	CLASP1	2	122184980	122185006	-1
AT-exons	RARS2	6	88229301	88229425	-1
AT-exons	CREBBP	16	3841982	3842095	-1
AT-exons	TRIP4	15	64698529	64698658	1
AT-exons	NAPRT1	8	144657792	144657872	-1
AT-exons	ARHGEF12	11	120280103	120280159	1
AT-exons	ATP2B4	1	203676137	203676351	1
AT-exons	KYNU	2	143718193	143718339	1
AT-exons	C18orf45	18	21010595	21010641	-1
AT-exons	SIRT1	10	69672231	69672788	1
AT-exons	PEX2	8	77900543	77900574	-1
AT-exons	PKP2	12	32949043	32949232	-1
AT-exons	NBN	8	90994181	90994230	-1
AT-exons	CRHR1	17	43911080	43911215	1
AT-exons	IL6ST	5	55264104	55264224	-1
AT-exons	SLC25A11	17	4842355	4842507	-1
AT-exons	FAM185A	7	102427782	102427916	1
AT-exons	MED4	13	48657507	48657564	-1
AT-exons	BUB1	2	111417555	111417613	-1
AT-exons	HNRNPUL2	11	62483336	62483409	-1
AT-exons	SCLT1	4	129886382	129886473	-1
AT-exons	LCOR	10	98703870	98704002	1
AT-exons	SUZ12	17	30274636	30274704	1
AT-exons	STX18	4	4426891	4426949	-1
AT-exons	PPP2R5A	1	212502477	212502673	1
AT-exons	ITCH	20	32996457	32996598	1
AT-exons	MAP3K15	X	19398238	19398395	-1
AT-exons	FAM178A	10	102676327	102677057	1
AT-exons	NUP85	17	73204622	73204715	1
AT-exons	CDC6	17	38447310	38447591	1
AT-exons	MTRR	5	7873486	7873639	1
AT-exons	UCP2	11	73686536	73686716	-1
AT-exons	GPBP1	5	56517203	56517223	1
AT-exons	PIGB	15	55642897	55643110	1
AT-exons	TPD52L2	20	62517369	62517395	1
AT-exons	LRRC40	1	70652948	70653021	-1
AT-exons	KLHL20	1	173702852	173703425	1
AT-exons	MELK	9	36642994	36643080	1
AT-exons	OSBPL3	7	24846395	24846521	-1
AT-exons	AP4E1	15	51226733	51226894	1
AT-exons	AHSA2	2	61413752	61414685	1
AT-exons	KIAA1257	3	128696888	128697028	-1
AT-exons	PCSK6	15	101938609	101938781	-1
AT-exons	RAB2A	8	61504417	61504528	1
AT-exons	GOLPH3L	1	150634290	150634404	-1
AT-exons	SYDE2	1	85655740	85656435	-1
AT-exons	NLN	5	65054394	65054653	1
AT-exons	AKD1	6	109996832	109996959	-1
AT-exons	HACE1	6	105178178	105178291	-1
AT-exons	TBC1D22A	22	47370186	47370295	1
AT-exons	FAM83A	8	124204043	124204210	1
AT-exons	CREB3L4	1	153941406	153941652	1
AT-exons	TBC1D15	12	72278591	72278801	1
AT-exons	GULP1	2	189405908	189406045	1
AT-exons	RNF216L	7	5023302	5023404	1
AT-exons	SHC3	9	91652908	91653203	-1
AT-exons	KIAA0232	4	6860152	6860233	1
AT-exons	PPP4R1	18	9577062	9577189	-1
AT-exons	PAPD4	5	78952781	78952824	1
AT-exons	ZMYM5	13	20411796	20411961	-1
AT-exons	AKAP9	7	91708393	91709466	1
AT-exons	CNOT7	8	17102545	17102760	-1
AT-exons	PIGG	4	524225	524534	1
AT-exons	SEPSECS	4	25128886	25128979	-1
AT-exons	CHD2	15	93472260	93472321	1
AT-exons	CEP68	2	65305002	65305098	1
AT-exons	HECTD3	1	45475658	45475793	-1
AT-exons	PER1	17	8049276	8049455	-1
AT-exons	ETFDH	4	159620139	159620282	1
AT-exons	FDXACB1	11	111711378	111711532	-1
AT-exons	UNC5C	4	96143361	96143417	-1
AT-exons	KLHDC4	16	87790005	87790083	-1
AT-exons	E2F7	12	77449635	77449910	-1
AT-exons	RNF144A	2	7137047	7137192	1
AT-exons	SDHC	1	161298186	161298287	1
AT-exons	FLVCR2	14	76090955	76091095	1
AT-exons	STX8	17	9471688	9471787	-1
AT-exons	SNX6	14	35050767	35050806	-1
AT-exons	THRB	3	24174807	24174953	-1
AT-exons	KIAA0562	1	3755528	3755683	-1
AT-exons	MTFP1	22	30823158	30823390	1
AT-exons	CUL1	7	148457425	148457588	1
AT-exons	NUP210	3	13381736	13381798	-1
AT-exons	ATP2A2	12	110729825	110729929	1
AT-exons	PPIL4	6	149862078	149862195	-1
AT-exons	SNCG	10	88719758	88719885	1
AT-exons	SRPK2	7	104766229	104766321	-1
AT-exons	ARMC8	3	137928659	137928735	1
AT-exons	TRIM33	1	114973420	114973534	-1
AT-exons	TMTC2	12	83424577	83424658	1
AT-exons	PCGF6	10	105073943	105074029	-1
AT-exons	CHD1	5	98236890	98237039	-1
AT-exons	SDSL	12	113866965	113867104	1
AT-exons	TRIM6-TRIM34	11	5625764	5626027	1
AT-exons	WDR60	7	158698680	158698782	1
AT-exons	CCDC111	4	185578236	185578474	1
AT-exons	MARK1	1	220823962	220824062	1
AT-exons	TBL1X	X	9621585	9621729	1
AT-exons	QSER1	11	32987846	32987983	1
AT-exons	RNGTT	6	89650790	89650899	-1
AT-exons	C7orf28B	7	6852607	6852668	-1
AT-exons	FLOT1	6	30709391	30709481	-1
AT-exons	KLC4	6	43039590	43039660	1
AT-exons	LARP4	12	50806188	50806236	1
AT-exons	EPN3	17	48617565	48617695	1
AT-exons	BRCC3	X	154300602	154300618	1
AT-exons	PKP1	1	201291106	201291261	1
AT-exons	SMPDL3A	6	123122455	123122551	1
AT-exons	ZNF609	15	64791492	64792365	1
AT-exons	DUS2L	16	68100469	68100539	1
AT-exons	CKAP2L	2	113518290	113518341	-1
AT-exons	PPP2R3C	14	35579025	35579137	-1
AT-exons	NAP1L1	12	76462689	76462774	-1
AT-exons	MEI1	22	42180612	42180787	1
AT-exons	DDX43	6	74125836	74125974	1
AT-exons	CEP290	12	88502843	88502958	-1
AT-exons	ANKS3	16	4776980	4777178	-1
AT-exons	LLGL1	17	18144765	18145029	1
AT-exons	SECISBP2L	15	49311615	49311749	-1
AT-exons	SYCP2	20	58443468	58443623	-1
AT-exons	TMEM48	1	54301173	54301293	-1
AT-exons	IFT46	11	118416124	118416209	-1
AT-exons	SFRS7	2	38976040	38976488	-1
AT-exons	VAMP7	X	155149477	155149544	1
AT-exons	MCCC2	5	70922467	70922580	1
AT-exons	CHD2	15	93487645	93487745	1
AT-exons	CTBP1	4	1235113	1235307	-1
AT-exons	FAM13A	4	89930102	89930229	-1
AT-exons	ZC3H14	14	89068268	89068427	1
AT-exons	NCOA7	6	126176166	126176386	1
AT-exons	TTLL5	14	76243048	76243193	1
AT-exons	CSPP1	8	68015272	68015370	1
AT-exons	BTAF1	10	93716285	93716414	1
AT-exons	SFT2D1	6	166744873	166744895	-1
AT-exons	FAM188A	10	15863655	15863725	-1
AT-exons	CCDC41	12	94805473	94805623	-1
AT-exons	TAPT1	4	16172276	16172352	-1
AT-exons	KIAA1797	9	20740235	20740339	1
AT-exons	ADH6	4	100134763	100134904	-1
AT-exons	DYNC1LI1	3	32587341	32587457	-1
AT-exons	MYCBP2	13	77635304	77635436	-1
AT-exons	SIPA1L1	14	72054288	72056087	1
AT-exons	FCHSD1	5	141022568	141022655	-1
AT-exons	TM7SF3	12	27132717	27132869	-1
AT-exons	MYCBP2	13	77870734	77870809	-1
AT-exons	ANKRD44	2	197946369	197946449	-1
AT-exons	ARHGAP18	6	129950498	129950667	-1
AT-exons	TNIP3	4	122075706	122075834	-1
AT-exons	THSD4	15	72037445	72037574	1
AT-exons	TJAP1	6	43445825	43445970	1
AT-exons	SYTL2	11	85428526	85428769	-1
AT-exons	ASAH2B	10	52504888	52505034	1
AT-exons	KIAA0564	13	42303678	42303813	-1
AT-exons	HEATR5B	2	37229449	37229715	-1
AT-exons	KIF15	3	44884617	44884726	1
AT-exons	AKAP9	7	91624917	91625114	1
AT-exons	KBTBD8	3	67053619	67054733	1
AT-exons	TET2	4	106111517	106111662	1
AT-exons	UBR7	14	93676170	93676303	1
AT-exons	KIAA1704	13	45578440	45578572	1
AT-exons	C3orf67	3	58792121	58792182	-1
AT-exons	ZNF260	19	37016057	37016275	-1
AT-exons	SLC25A14	X	129480518	129480665	1
AT-exons	VAPB	20	57014001	57014081	1
AT-exons	SPAG9	17	49109042	49109083	-1
AT-exons	RNF2	1	185067204	185067476	1
AT-exons	PPFIA1	11	70183471	70183533	1
AT-exons	PAPOLA	14	97026986	97027048	1
AT-exons	RAB3IP	12	70178500	70178595	1
AT-exons	SMC1A	X	53426511	53426652	-1
AT-exons	SUZ12	17	30322583	30322781	1
AT-exons	CHEK1	11	125526101	125526230	1
AT-exons	SP140L	2	231226329	231226412	1
AT-exons	DNAL1	14	74125550	74125659	1
AT-exons	RIPK1	6	3089815	3089891	1
AT-exons	C6orf97	6	151894309	151894626	1
AT-exons	CKMT1B	15	43889574	43890525	1
AT-exons	CEP57	11	95555035	95555142	1
AT-exons	ZMYM5	13	20436539	20436606	-1
AT-exons	TDRD9	14	104436878	104436958	1
AT-exons	EXOC5	14	57706313	57706377	-1
AT-exons	PCF11	11	82888756	82888861	1
AT-exons	PPP6C	9	127923120	127923185	-1
AT-exons	PDS5A	4	39928395	39928481	-1
AT-exons	CASP2	7	143001767	143001876	1
AT-exons	RABEP1	17	5280411	5280600	1
AT-exons	THUMPD3	3	9422187	9422302	1
AT-exons	AKT2	19	40745952	40746017	-1
AT-exons	ACER3	11	76696687	76696768	1
AT-exons	GPR137B	1	236368426	236368550	1
AT-exons	ARNT	1	150790396	150790506	-1
AT-exons	SYCP2	20	58496365	58496508	-1
AT-exons	AMDHD1	12	96348689	96348753	1
AT-exons	CDCA7	2	174223983	174224219	1
AT-exons	PEX11A	15	90229662	90229777	-1
AT-exons	PTPRH	19	55697593	55697727	-1
AT-exons	ZNF239	10	44063347	44063469	-1
AT-exons	DDX50	10	70693955	70694116	1
AT-exons	ROCK2	2	11347852	11348036	-1
AT-exons	APLP1	19	36368984	36369010	1
AT-exons	PARP12	7	139737515	139737656	-1
AT-exons	PRPSAP2	17	18770595	18770647	1
AT-exons	CSPP1	8	68004038	68004118	1
AT-exons	KIAA1033	12	105558419	105558518	1
AT-exons	ABCG5	2	44052028	44052157	-1
AT-exons	USP9X	X	41047245	41047370	1
AT-exons	HP1BP3	1	21106838	21107033	-1
AT-exons	TMEM145	19	42821861	42822033	1
AT-exons	RNF219	13	79218997	79219132	-1
AT-exons	TTC7A	2	47249001	47249118	1
AT-exons	AC103810.4	17	62820022	62820990	-1
AT-exons	RC3H2	9	125627628	125627936	-1
AT-exons	OSBPL7	17	45888138	45888201	-1
AT-exons	VPS13C	15	62176327	62176468	-1
AT-exons	POLR2F	22	38355353	38355483	1
AT-exons	CTDP1	18	77488907	77489069	1
AT-exons	IFT172	2	27699508	27699593	-1
AT-exons	KATNA1	6	149925797	149925918	-1
AT-exons	CCDC90B	11	82989769	82989872	-1
AT-exons	C10orf4	10	95457893	95457938	-1
AT-exons	DLG1	3	197023217	197023348	-1
AT-exons	SP140L	2	231223679	231223847	1
AT-exons	ZWILCH	15	66832436	66832548	1
AT-exons	SEC24C	10	75521856	75521924	1
AT-exons	WDR35	2	20162056	20162088	-1
AT-exons	TMEM161B	5	87501571	87501771	-1
AT-exons	RFC1	4	39328183	39328260	-1
AT-exons	CAB39L	13	49913813	49913878	-1
AT-exons	TET2	4	106162496	106162586	1
AT-exons	FCHO2	5	72302272	72302376	1
AT-exons	ITGA10	1	145538980	145539093	1
AT-exons	ROCK2	2	11351807	11351966	-1
AT-exons	METTL4	18	2563796	2563858	-1
AT-exons	PGS1	17	76396758	76396936	1
AT-exons	FBXO9	6	52943597	52943696	1
AT-exons	KIF20B	10	91492660	91492813	1
AT-exons	ZDHHC6	10	114194055	114194222	-1
AT-exons	BARD1	2	215645284	215646233	-1
AT-exons	MLPH	2	238449445	238449600	1
AT-exons	EML6	2	55193859	55194016	1
AT-exons	CELF1	11	47522413	47522484	-1
AT-exons	SCFD2	4	54139993	54140168	-1
AT-exons	STAT5A	17	40443990	40444079	1
AT-exons	TMF1	3	69077051	69077143	-1
AT-exons	ARHGAP10	4	148778704	148778805	1
AT-exons	KHK	2	27317342	27317479	1
AT-exons	RBM28	7	127965871	127965944	-1
AT-exons	TMCO3	13	114154273	114154464	1
AT-exons	AKAP9	7	91712484	91712969	1
AT-exons	HSF2	6	122743295	122743443	1
AT-exons	CTNNAL1	9	111761347	111761536	-1
AT-exons	OTUD3	1	20220861	20220973	1
AT-exons	ZWILCH	15	66801084	66801230	1
AT-exons	XRCC2	7	152357786	152357867	-1
AT-exons	PELI1	2	64331835	64331964	-1
AT-exons	DTL	1	212216335	212216460	1
AT-exons	TAB3	X	30852168	30852269	-1
AT-exons	KEL	7	142640363	142640430	-1
AT-exons	WSB1	17	25628814	25628982	1
AT-exons	TRIP11	14	92469763	92472792	-1
AT-exons	GTDC1	2	144714762	144714906	-1
AT-exons	ASH2L	8	37993186	37993284	1
AT-exons	ZMAT5	22	30150738	30150852	-1
AT-exons	MS4A3	11	59829941	59830078	1
AT-exons	ZNF680	7	64004684	64004810	-1
AT-exons	SSX2IP	1	85127881	85128058	-1
AT-exons	AHCYL1	1	110558047	110558153	1
AT-exons	USP40	2	234471382	234471449	-1
AT-exons	WDR45L	17	80588797	80588898	-1
AT-exons	ERBB2IP	5	65339965	65340138	1
AT-exons	CENPP	9	95094452	95094633	1
AT-exons	ANXA11	10	81940697	81941211	-1
AT-exons	EEF2K	16	22261975	22262012	1
AT-exons	PEX3	6	143793297	143793465	1
AT-exons	CEP63	3	134251620	134251742	1
AT-exons	HSD17B4	5	118811519	118811565	1
AT-exons	VPS52	6	33237776	33237828	-1
AT-exons	MYT1	20	62899240	62899363	1
AT-exons	TP53I3	2	24302314	24302510	-1
AT-exons	C1orf58	1	222895761	222895856	1
AT-exons	LIMK2	22	31644315	31644755	1
AT-exons	ANO10	3	43641876	43642073	-1
AT-exons	C5orf58	5	169661119	169661202	1
AT-exons	FANK1	10	127685989	127686054	1
AT-exons	FNBP4	11	47765505	47765715	-1
AT-exons	TMEM62	15	43426455	43426566	1
AT-exons	BRD1	22	50181038	50181535	-1
AT-exons	RCAN3	1	24857708	24857881	1
AT-exons	ANK2	4	114269432	114269464	1
AT-exons	HPS5	11	18320339	18320517	-1
AT-exons	CCDC159	19	11462582	11462649	1
AT-exons	KIF14	1	200583446	200583533	-1
AT-exons	STAT2	12	56742947	56743045	-1
AT-exons	RAB3GAP2	1	220338075	220338141	-1
AT-exons	STX6	1	180971742	180971830	-1
AT-exons	NUB1	7	151052854	151053036	1
AT-exons	MTRR	5	7886728	7886816	1
AT-exons	ABLIM1	10	116207639	116207785	-1
AT-exons	COL12A1	6	75848036	75848056	-1
AT-exons	ABCA5	17	67286003	67286178	-1
AT-exons	TRERF1	6	42203943	42204149	-1
AT-exons	BPHL	6	3138275	3138413	1
AT-exons	TSEN2	3	12574161	12574272	1
AT-exons	RPS6KB1	17	57991996	57992064	1
AT-exons	SPG11	15	44905628	44905734	-1
AT-exons	YTHDC1	4	69198512	69198565	-1
AT-exons	VPS39	15	42481312	42481406	-1
AT-exons	SENP7	3	101086674	101086855	-1
AT-exons	LIG3	17	33317982	33318133	1
AT-exons	STXBP4	17	53068186	53068318	1
AT-exons	MEN1	11	64573704	64573840	-1
AT-exons	FANCD2	3	10135973	10136047	1
AT-exons	C8orf44	8	67716610	67716682	1
AT-exons	PTK2B	8	27303311	27303436	1
AT-exons	PTPRC	1	198678816	198678953	1
AT-exons	MLST8	16	2258211	2258335	1
AT-exons	CAMK2D	4	114680476	114680570	-1
AT-exons	STK33	11	8462225	8462300	-1
AT-exons	ZFP106	15	42749156	42749765	-1
AT-exons	MYSM1	1	59147457	59148217	-1
AT-exons	MCCC2	5	70948496	70948581	1
AT-exons	HPS5	11	18305342	18305448	-1
AT-exons	UBA6	4	68492078	68492195	-1
AT-exons	SESN3	11	94918420	94918656	-1
AT-exons	SIRT1	10	69665920	69666044	1
AT-exons	C13orf38	13	36857606	36857646	-1
AT-exons	REV1	2	100027157	100027329	-1
AT-exons	PFKFB2	1	207245549	207245877	1
AT-exons	SFRS12IP1	5	64060805	64060948	-1
AT-exons	ST6GALNAC6	9	130660235	130660289	-1
AT-exons	SLC13A5	17	6590848	6590985	-1
AT-exons	NUF2	1	163307810	163307883	1
AT-exons	RNASE1	14	21270408	21270490	-1
AT-exons	RCBTB1	13	50126314	50126421	-1
AT-exons	B4GALT1	9	33115989	33116111	-1
AT-exons	PBX2	6	32156500	32156573	-1
AT-exons	PCMTD2	20	62891295	62891625	1
AT-exons	UGT1A8	2	234678177	234678310	1
AT-exons	IFNAR2	21	34648901	34649058	1
AT-exons	HNRNPC	14	21679565	21679725	-1
AT-exons	RAF1	3	12647700	12647798	-1
AT-exons	FES	15	91436884	91437041	1
AT-exons	PBRM1	3	52597299	52597509	-1
AT-exons	DIS3	13	73354984	73355141	-1
AT-exons	COCH	14	31348017	31348150	1
AT-exons	JMJD1C	10	64979638	64979743	-1
AT-exons	DFNA5	7	24745803	24745995	-1
AT-exons	ABI2	2	204259423	204259569	1
AT-exons	AP001011.3	18	2760650	2760737	1
AT-exons	C3orf64	3	69047162	69047265	-1
AT-exons	RAB3GAP2	1	220369592	220369740	-1
AT-exons	TPP2	13	103287937	103288052	1
AT-exons	AC135983.5	15	32816708	32816801	-1
AT-exons	SERBP1	1	67885692	67885869	-1
AT-exons	ANKRD12	18	9216756	9216898	1
AT-exons	PPIL5	14	50070270	50070336	1
AT-exons	AKAP11	13	42871184	42871318	1
AT-exons	MICAL2	11	12159937	12160011	1
AT-exons	WWC1	5	167868687	167868854	1
AT-exons	ATF7IP	12	14576843	14578407	1
AT-exons	SMC2	9	106858429	106858578	1
AT-exons	PLD3	19	40871460	40871492	1
AT-exons	UPF3A	13	115048312	115048418	1
AT-exons	C18orf45	18	21001331	21001408	-1
AT-exons	STAG2	X	123155217	123155281	1
AT-exons	ABCC4	13	95899229	95899349	-1
AT-exons	THRB	3	24338717	24338864	-1
AT-exons	COPS4	4	83986213	83986308	1
AT-exons	SLAIN1	13	78317151	78317300	1
AT-exons	RTCD1	1	100740380	100740521	1
AT-exons	UBFD1	16	23578308	23578390	1
AT-exons	BAZ2B	2	160287374	160287667	-1
AT-exons	SMYD4	17	1703151	1704318	-1
AT-exons	ZBTB44	11	130130751	130131824	-1
AT-exons	RUFY3	4	71656942	71659257	1
AT-exons	SLC25A32	8	104417004	104417089	-1
AT-exons	FAM21A	10	51851922	51851993	1
AT-exons	ZNF75A	16	3358360	3358836	1
AT-exons	C3orf37	3	129007697	129007840	1
AT-exons	RASSF4	10	45479389	45479561	1
AT-exons	GSTZ1	14	77794255	77794380	1
AT-exons	ZNF467	7	149466179	149466289	-1
AT-exons	INTS7	1	212190228	212190365	-1
AT-exons	PRPF39	14	45577618	45577725	1
AT-exons	MDM2	12	69202797	69202866	1
AT-exons	AGR3	7	16901608	16901684	-1
AT-exons	ITM2C	2	231738132	231738272	1
AT-exons	RB1	13	48936951	48937093	1
AT-exons	C11orf49	11	47178574	47178769	1
AT-exons	CENPE	4	104068513	104068803	-1
AT-exons	ALCAM	3	105270988	105271026	1
AT-exons	CEP57	11	95550951	95551067	1
AT-exons	CYP2R1	11	14901682	14902314	-1
AT-exons	ATG9A	2	220082392	220082529	-1
AT-exons	ZFYVE9	1	52805798	52805903	1
AT-exons	PFDN1	5	139661034	139661118	-1
AT-exons	SYNJ1	21	34048642	34048665	-1
AT-exons	ZMYND11	10	294843	295028	1
AT-exons	CXorf15	X	16857944	16858039	1
AT-exons	C22orf39	22	19365392	19365589	-1
AT-exons	USP30	12	109519139	109519198	1
AT-exons	DYNC1I2	2	172569277	172569336	1
AT-exons	KIAA0564	13	42357931	42358037	-1
AT-exons	C10orf4	10	95443813	95443855	-1
AT-exons	MPDZ	9	13196120	13196229	-1
AT-exons	TROVE2	1	193038164	193038764	1
AT-exons	MPHOSPH6	16	82185029	82185119	-1
AT-exons	NIF3L1	2	201761799	201761937	1
AT-exons	PTCD3	2	86352578	86352638	1
AT-exons	ZNF280D	15	56950622	56950684	-1
AT-exons	ITPA	20	3193904	3194029	1
AT-exons	BRIP1	17	59926490	59926617	-1
AT-exons	AHSG	3	186336325	186336426	1
AT-exons	RAD51	15	40998375	40998492	1
AT-exons	VLDLR	9	2648204	2648347	1
AT-exons	CAP2	6	17507872	17507957	1
AT-exons	MRE11A	11	94189442	94189504	-1
AT-exons	STAM2	2	152982740	152982893	-1
AT-exons	USP53	4	120212320	120212416	1
AT-exons	NEK4	3	52775427	52775515	-1
AT-exons	SLC3A2	11	62638217	62638309	1
AT-exons	SH3GLB1	1	87181407	87181548	1
AT-exons	PNPLA6	19	7606870	7606953	1
AT-exons	NPC1L1	7	44556302	44556533	-1
AT-exons	PHC3	3	169824620	169824734	-1
AT-exons	METTL8	2	172195694	172196064	-1
AT-exons	CRELD1	3	9984497	9984580	1
AT-exons	ZNF700	19	12058329	12058389	1
AT-exons	MEAF6	1	37962308	37962337	-1
AT-exons	UBE2L3	22	21947150	21947249	1
AT-exons	METTL6	3	15466462	15466596	-1
AT-exons	DMXL1	5	118482944	118483165	1
AT-exons	RUFY2	10	70164428	70164601	-1
AT-exons	NOC3L	10	96104172	96104272	-1
AT-exons	SCFD2	4	53773624	53773758	-1
AT-exons	BRMS1L	14	36304050	36304129	1
AT-exons	CEP350	1	179959642	179959756	1
AT-exons	ZNF227	19	44733886	44733969	1
AT-exons	SF3B3	16	70573007	70573110	1
AT-exons	HM13	20	30154013	30154098	1
AT-exons	RBM10	X	47034418	47034491	1
AT-exons	NCOA6	20	33315063	33315211	-1
AT-exons	SEC11A	15	85230856	85231005	-1
AT-exons	C1QTNF3	5	34004679	34004839	-1
AT-exons	TBCE	1	235564818	235564902	1
AT-exons	TBC1D4	13	75880449	75880607	-1
AT-exons	FBXL4	6	99365250	99365595	-1
AT-exons	C16orf87	16	46843515	46843697	-1
AT-exons	HEXA	15	72641420	72641600	-1
AT-exons	ISY1	3	128852917	128853038	-1
AT-exons	EFTUD2	17	42971785	42971893	-1
AT-exons	ENPP4	6	46107288	46108146	1
AT-exons	SLC19A2	1	169446393	169446995	-1
AT-exons	GK	X	30745583	30745669	1
AT-exons	SMARCD3	7	150936482	150936583	-1
AT-exons	TCERG1	5	145889630	145889723	1
AT-exons	TASP1	20	13539655	13539761	-1
AT-exons	FGD4	12	32734259	32735401	1
AT-exons	TRPC4AP	20	33632308	33632515	-1
AT-exons	ACSL4	X	108939352	108939425	-1
AT-exons	GSTCD	4	106755618	106755751	1
AT-exons	BBS2	16	56534766	56534937	-1
AT-exons	SETD8	12	123888120	123888179	1
AT-exons	C11orf1	11	111753860	111753926	1
AT-exons	DTNA	18	32259432	32259556	1
AT-exons	NOC3L	10	96100181	96100253	-1
AT-exons	MPP5	14	67768689	67768835	1
AT-exons	AQR	15	35236489	35236629	-1
AT-exons	TMX3	18	66367642	66367722	-1
AT-exons	ATXN7L1	7	105289854	105290007	-1
AT-exons	TBCEL	11	120925761	120926017	1
AT-exons	ATAD2B	2	24011382	24011517	-1
AT-exons	C1GALT1	7	7277886	7278553	1
AT-exons	CASP8AP2	6	90566803	90567072	1
AT-exons	FURIN	15	91420757	91420845	1
AT-exons	MRPS31	13	41340882	41341169	-1
AT-exons	UGDH	4	39512281	39512481	-1
AT-exons	XRCC1	19	44065062	44065172	-1
AT-exons	SLC39A9	14	69919958	69920026	1
AT-exons	HELZ	17	65184435	65184732	-1
AT-exons	C3orf31	3	11874477	11874625	-1
AT-exons	ZC3H15	2	187370178	187370324	1
AT-exons	C6orf150	6	74155251	74155470	-1
AT-exons	STRBP	9	125999109	125999245	-1
AT-exons	ZNF195	11	3381950	3382018	-1
AT-exons	CEP135	4	56840912	56841135	1
AT-exons	PINX1	8	10677703	10677779	-1
AT-exons	TXLNA	1	32650126	32650217	1
AT-exons	SRBD1	2	45778264	45778421	-1
AT-exons	TTC8	14	89341370	89341453	1
AT-exons	DNAJC11	1	6712889	6713011	-1
AT-exons	TNS3	7	47520701	47520739	-1
AT-exons	ZFX	X	24227017	24227216	1
AT-exons	SLBP	4	1705323	1705427	-1
AT-exons	ZNF252	8	146221893	146221993	-1
AT-exons	KIF14	1	200571024	200571196	-1
AT-exons	CSPP1	8	68062018	68062170	1
AT-exons	TXNDC16	14	53004317	53004390	-1
AT-exons	GBP3	1	89478868	89479110	-1
AT-exons	LNX2	13	28133979	28134122	-1
AT-exons	CDYL2	16	80646523	80646733	-1
AT-exons	AP3M2	8	42019799	42019936	1
AT-exons	UBAP1	9	34241183	34242106	1
AT-exons	C7orf63	7	89933283	89933420	1
AT-exons	ATPAF1	1	47119489	47119539	-1
AT-exons	SASH1	6	148835460	148835592	1
AT-exons	NOL10	2	10824693	10824738	-1
AT-exons	MGAT5	2	135102501	135102635	1
AT-exons	USP4	3	49348947	49350046	-1
AT-exons	PIAS2	18	44435308	44435398	-1
AT-exons	TNPO1	5	72171442	72171564	1
AT-exons	RBL1	20	35695636	35695700	-1
AT-exons	SLC25A25	9	130864359	130864394	1
AT-exons	RPS6KA1	1	26882028	26882116	1
AT-exons	AGAP1	2	236839409	236839567	1
AT-exons	OCIAD2	4	48901846	48901942	-1
AT-exons	TTC14	3	180322640	180322795	1
AT-exons	CENPT	16	67863668	67863991	-1
AT-exons	INSIG2	2	118864666	118864765	1
AT-exons	ATG4B	2	242594686	242594758	1
AT-exons	TAF11	6	34850607	34850857	-1
AT-exons	ST6GALNAC2	17	74574838	74574898	-1
AT-exons	BRE	2	28467647	28467729	1
AT-exons	CHAC2	2	53999044	53999079	1
AT-exons	NIT2	3	100064429	100064522	1
AT-exons	PTPRG	3	62267238	62267384	1
AT-exons	MTDH	8	98731277	98731417	1
AT-exons	ZNF695	1	247159323	247159483	-1
AT-exons	VPS13A	9	79952171	79952453	1
AT-exons	PEX16	11	45937019	45937119	-1
AT-exons	REPIN1	7	150066760	150066957	1
AT-exons	TTC3	21	38466305	38466390	1
AT-exons	USP33	1	78204950	78205102	-1
AT-exons	DRAM1	12	102313887	102313979	1
AT-exons	MEF2D	1	156446286	156446306	-1
AT-exons	TMEM219	16	29983363	29983461	1
AT-exons	FANCL	2	58459189	58459247	-1
AT-exons	KIFC2	8	145697744	145697867	1
AT-exons	PCYT2	17	79866752	79867197	-1
AT-exons	CCDC138	2	109473250	109473426	1
AT-exons	USP12	13	27645208	27645286	-1
AT-exons	MEF2C	5	88026028	88026051	-1
AT-exons	UQCC	20	33961987	33962059	-1
AT-exons	SERGEF	11	18014478	18014540	-1
AT-exons	SRPK1	6	35838058	35838271	-1
AT-exons	KIAA0196	8	126079834	126079961	-1
AT-exons	BPNT1	1	220253069	220253196	-1
AT-exons	ZNF516	18	74082483	74082550	-1
AT-exons	ATR	3	142185166	142185375	-1
AT-exons	PMS1	2	190728469	190729012	1
AT-exons	ZNF687	1	151257682	151258550	1
AT-exons	PALLD	4	169819644	169819865	1
AT-exons	CCDC91	12	28605411	28605587	1
AT-exons	FAM49B	8	130916745	130916832	-1
AT-exons	NCOA6	20	33328167	33331145	-1
AT-exons	ANK3	10	61959887	61960021	-1
AT-exons	KIF21A	12	39709726	39709772	-1
AT-exons	OMA1	1	58971732	58971881	-1
AT-exons	TAL1	1	47691115	47691561	-1
AT-exons	DGKH	13	42733402	42733508	1
AT-exons	FAM120AOS	9	96210651	96210771	-1
AT-exons	MLH1	3	37050305	37050396	1
AT-exons	TEX2	17	62238161	62238293	-1
AT-exons	USP4	3	49323531	49323758	-1
AT-exons	TMCO7	16	68964141	68964198	1
AT-exons	GON4L	1	155786003	155786053	-1
AT-exons	CRLS1	20	5996007	5996136	1
AT-exons	FGGY	1	60139711	60139805	1
AT-exons	MCEE	2	71351336	71351673	-1
AT-exons	NIPBL	5	37058993	37059267	1
AT-exons	IL10RB	21	34660409	34660566	1
AT-exons	HCK	20	30667577	30667680	1
AT-exons	TPR	1	186308774	186308904	-1
AT-exons	NPHP3	3	132405995	132406070	-1
AT-exons	ELP2	18	33722789	33722929	1
AT-exons	NANS	9	100818682	100819222	1
AT-exons	ZFYVE16	5	79768580	79768742	1
AT-exons	MYO5B	18	47390511	47390750	-1
AT-exons	FAM164A	8	79588022	79588098	1
AT-exons	CBWD2	2	114196597	114196694	1
AT-exons	C4orf23	4	8451396	8451615	1
AT-exons	EEA1	12	93251051	93251116	-1
AT-exons	DOPEY1	6	83845338	83845597	1
AT-exons	NCOR1	17	15990486	15990659	-1
AT-exons	WDR48	3	39107302	39107380	1
AT-exons	CENPE	4	104103919	104104048	-1
AT-exons	YLPM1	14	75290959	75291010	1
AT-exons	PDCD6	5	306717	306875	1
AT-exons	CRIM1	2	36668401	36668643	1
AT-exons	RWDD4A	4	184577034	184577114	-1
AT-exons	GMIP	19	19745316	19745512	-1
AT-exons	WDR66	12	122392026	122392240	1
AT-exons	STAU2	8	74621267	74621397	-1
AT-exons	SLC25A30	13	45985868	45986073	-1
AT-exons	RPAP3	12	48063890	48064128	-1
AT-exons	ENTPD5	14	74442639	74442718	-1
AT-exons	SAR1B	5	133967767	133967885	-1
AT-exons	SKA2	17	57196680	57196856	-1
AT-exons	KRIT1	7	91873316	91873463	-1
AT-exons	IL10RB	21	34648901	34649058	1
AT-exons	PHF20	20	34450935	34451322	1
AT-exons	PPP1CC	12	111159940	111160074	-1
AT-exons	MKLN1	7	131154749	131157442	1
AT-exons	MIOS	7	7629036	7629194	1
AT-exons	PFKFB2	1	207244533	207244595	1
AT-exons	OSBPL1A	18	21757977	21758159	-1
AT-exons	FNBP4	11	47767608	47767946	-1
AT-exons	FCHSD2	11	72851075	72851173	-1
AT-exons	MAGEA12	X	151901709	151901814	-1
AT-exons	SIK2	11	111491063	111491126	1
AT-exons	ILKAP	2	239092294	239092381	-1
AT-exons	MDM4	1	204513663	204513812	1
AT-exons	LRBA	4	151729472	151729550	-1
AT-exons	BDP1	5	70779669	70779723	1
AT-exons	MPP5	14	67736418	67736500	1
AT-exons	DHX32	10	127542530	127542772	-1
AT-exons	TUT1	11	62348578	62348678	-1
AT-exons	WDR48	3	39108237	39108366	1
AT-exons	C6orf72	6	149899958	149900109	1
AT-exons	PPM1D	17	58734293	58734403	1
AT-exons	TM2D3	15	102182054	102182847	-1
AT-exons	AC012621.2	16	19557734	19557796	1
AT-exons	REV3L	6	111643772	111643881	-1
AT-exons	DUS4L	7	107214149	107214328	1
AT-exons	CASP10	2	202052429	202052522	1
AT-exons	CHN1	2	175673633	175673770	-1
AT-exons	VPS13A	9	79968325	79968557	1
AT-exons	CEP350	1	179972309	179972422	1
AT-exons	ABCG1	21	43697005	43697055	1
AT-exons	RP11-431I8.2	3	160025451	160025569	-1
AT-exons	WDR67	8	124094942	124095057	1
AT-exons	ANKZF1	2	220099548	220100034	1
AT-exons	PHF20	20	34487292	34487570	1
AT-exons	C16orf62	16	19661704	19661781	1
AT-exons	SIP1	14	39584033	39584117	1
AT-exons	ZW10	11	113628384	113628575	-1
AT-exons	AC099759.1	7	22532943	22533455	-1
AT-exons	HIATL1	9	97207246	97207464	1
AT-exons	DPY19L3	19	32945845	32945946	1
AT-exons	ZCCHC4	4	25347170	25347242	1
AT-exons	PARP8	5	50090041	50090166	1
AT-exons	RBM28	7	127957712	127957786	-1
AT-exons	EEA1	12	93170620	93170718	-1
AT-exons	PAM	5	102353038	102353137	1
AT-exons	MYEF2	15	48444431	48444481	-1
AT-exons	ANKRD52	12	56637569	56637660	-1
AT-exons	PCNT	21	47864607	47864734	1
AT-exons	POLR3D	8	22105667	22105791	1
AT-exons	TNK2	3	195608911	195609199	-1
AT-exons	SPTA1	1	158587829	158587846	-1
AT-exons	VPS13C	15	62299507	62299678	-1
AT-exons	PKNOX1	21	44430163	44430334	1
AT-exons	C5orf4	5	154217691	154217738	-1
AT-exons	CSNK2A2	16	58208355	58208414	-1
AT-exons	SYK	9	93629413	93629518	1
AT-exons	RALGAPA2	20	20569912	20570009	-1
AT-exons	FTSJ2	7	2277650	2278572	-1
AT-exons	TRIM37	17	57126539	57126754	-1
AT-exons	MTERFD3	12	107378893	107380655	-1
AT-exons	CHEK2	22	29126408	29126536	-1
AT-exons	FKBP15	9	115946031	115946125	-1
AT-exons	RIF1	2	152313092	152313134	1
AT-exons	KIF1B	1	10342380	10342591	1
AT-exons	CUEDC1	17	55946483	55946554	-1
AT-exons	NLGN2	17	7315476	7315526	1
AT-exons	RBAK	7	5023302	5023404	1
AT-exons	HIRA	22	19365392	19365589	-1
AT-exons	CCDC90A	6	13801520	13801621	-1
AT-exons	SKP2	5	36166621	36166764	1
AT-exons	ARMC2	6	109179402	109179474	1
AT-exons	WDR35	2	20160315	20160375	-1
AT-exons	CCDC112	5	114605400	114605495	-1
AT-exons	RALGPS2	1	178790747	178790839	1
AT-exons	FGGY	1	60019796	60019899	1
AT-exons	C15orf42	15	90135278	90135407	1
AT-exons	MARK3	14	103871413	103871604	1
AT-exons	DDX27	20	47859131	47859218	1
AT-exons	CECR5	22	17630432	17630635	-1
AT-exons	EDEM2	20	33732782	33732821	-1
AT-exons	PCM1	8	17820610	17820800	1
AT-exons	IFT57	3	107938257	107938419	-1
AT-exons	SPG11	15	44914418	44914545	-1
AT-exons	HAT1	2	172803228	172803303	1
AT-exons	ST6GALNAC2	17	74564795	74564878	-1
AT-exons	DCAF17	2	172314882	172314987	1
AT-exons	CSGALNACT2	10	43650345	43651258	1
AT-exons	SLC44A5	1	75670160	75672404	-1
AT-exons	PLAA	9	26917095	26917163	-1
AT-exons	PDLIM5	4	95506137	95506154	1
AT-exons	SYTL5	X	37981333	37981468	1
AT-exons	MKNK1	1	47046202	47046299	-1
AT-exons	CBWD2	2	114214642	114214786	1
AT-exons	VPS35	16	46715991	46716087	-1
AT-exons	EPB41	1	29319842	29320054	1
AT-exons	GTF2I	7	74150842	74151025	1
AT-exons	WDFY2	13	52249306	52249379	1
AT-exons	ATL1	14	51096713	51096727	1
AT-exons	LBR	1	225602980	225603034	-1
AT-exons	LARP1B	4	129012156	129012299	1
AT-exons	NMRAL1	16	4513661	4513851	-1
AT-exons	MAGT1	X	77084056	77084732	-1
AT-exons	ETFDH	4	159606253	159606371	1
AT-exons	DYNC2LI1	2	44014316	44014389	1
AT-exons	C2orf67	2	210962810	210962931	-1
AT-exons	PAK4	19	39663558	39664016	1
AT-exons	AQP1	7	30921796	30921976	1
AT-exons	HECTD2	10	93247439	93247535	1
AT-exons	PION	7	76941158	76941257	-1
AT-exons	GOSR2	17	45008465	45008573	1
AT-exons	SPAG1	8	101251468	101251632	1
AT-exons	CCDC18	1	93671067	93671188	1
AT-exons	KIAA0586	14	59010601	59010685	1
AT-exons	FAM175A	4	84393375	84393441	-1
AT-exons	RAB3GAP2	1	220326527	220326748	-1
AT-exons	MBTD1	17	49280062	49280296	-1
AT-exons	ZNF567	19	37209850	37211463	1
AT-exons	C16orf73	16	1904101	1904201	-1
AT-exons	L3MBTL2	22	41625544	41625660	1
AT-exons	HACL1	3	15628032	15628109	-1
AT-exons	PQLC1	18	77709519	77709655	-1
AT-exons	CENPI	X	100416517	100416558	1
AT-exons	TRIM5	11	5688919	5688941	-1
AT-exons	PKN2	1	89206671	89206971	1
AT-exons	IWS1	2	128255716	128255813	-1
AT-exons	NARS2	11	78204109	78204242	-1
AT-exons	FIG4	6	110048312	110048468	1
AT-exons	SOCS4	14	55498581	55498709	1
AT-exons	BTF3L4	1	52525507	52525573	1
AT-exons	SNX14	6	86223518	86223613	-1
AT-exons	ITGA3	17	48165589	48165730	1
AT-exons	AGK	7	141315271	141315365	1
AT-exons	TAF1	X	70679000	70679101	1
AT-exons	CHD1	5	98205458	98205586	-1
AT-exons	PIK3CB	3	138423285	138423335	-1
AT-exons	MYO5C	15	52538153	52538239	-1
AT-exons	SLTM	15	59205698	59205895	-1
AT-exons	SPINT1	15	41146258	41146284	1
AT-exons	ERP44	9	102769860	102769971	-1
AT-exons	WDSUB1	2	160114456	160114496	-1
AT-exons	PABPC1L	20	43545397	43545512	1
AT-exons	SORBS1	10	97181947	97181973	-1
AT-exons	GPR126	6	142704897	142704980	1
AT-exons	DPP8	15	65792944	65793117	-1
AT-exons	PHF14	7	11021999	11022786	1
AT-exons	FANCD2	3	10076379	10076482	1
AT-exons	CXorf38	X	40495785	40495964	-1
AT-exons	KIAA0586	14	58926561	58926788	1
AT-exons	GNL3L	X	54578265	54578407	1
AT-exons	CCDC138	2	109455641	109455757	1
AT-exons	AC012652.1	15	41535865	41535937	1
AT-exons	IL21R	16	27454283	27454437	1
AT-exons	CASD1	7	94164621	94164835	1
AT-exons	SRD5A3	4	56230241	56230438	1
AT-exons	PLSCR1	3	146246401	146246618	-1
AT-exons	ZNF638	2	71591084	71591382	1
AT-exons	BAZ2A	12	57011179	57011316	-1
AT-exons	HEATR5A	14	31763097	31763310	-1
AT-exons	C11orf54	11	93488376	93488552	1
AT-exons	KIF13B	8	28981541	28981640	-1
AT-exons	ENTPD5	14	74439587	74439727	-1
AT-exons	AKAP9	7	91660826	91660918	1
AT-exons	CNOT6	5	179994849	179995003	1
AT-exons	ASH1L	1	155385535	155385714	-1
AT-exons	CLASP1	2	122176198	122176305	-1
AT-exons	PREP	6	105781189	105781380	-1
AT-exons	C13orf34	13	73305419	73305525	1
AT-exons	PSMG1	21	40553698	40553804	-1
AT-exons	C6orf70	6	170166734	170166763	1
AT-exons	FAM172A	5	93294482	93294673	-1
AT-exons	DCAF4	14	73409702	73409804	1
AT-exons	NIN	14	51288592	51288795	-1
AT-exons	IFI27L1	14	94568160	94568321	1
AT-exons	ZCCHC10	5	132358533	132358598	-1
AT-exons	DNA2	10	70179560	70179649	-1
AT-exons	SPAG1	8	101226047	101226146	1
AT-exons	HLTF	3	148782578	148782653	-1
AT-exons	DPY19L4	8	95777939	95778037	1
AT-exons	MCM6	2	136602115	136602254	-1
AT-exons	UBE4A	11	118255547	118255660	1
AT-exons	APITD1	1	10502322	10502872	1
AT-exons	CD53	1	111440431	111440514	1
AT-exons	MUM1	19	1367159	1367219	1
AT-exons	EIF4G3	1	21219112	21219222	-1
AT-exons	LONRF3	X	118140084	118140198	1
AT-exons	ATXN7L1	7	105516258	105516326	-1
AT-exons	DDX43	6	74117683	74117824	1
AT-exons	KIAA0100	17	26943907	26944013	-1
AT-exons	NT5C2	10	104865115	104865138	-1
AT-exons	STX3	11	59564756	59564869	1
AT-exons	C3orf19	3	14708931	14709025	1
AT-exons	TMF1	3	69073206	69073331	-1
AT-exons	CTU2	16	88776346	88776424	1
AT-exons	GOPC	6	117892023	117892118	-1
AT-exons	SHOX2	3	157822847	157822918	-1
AT-exons	TGS1	8	56695307	56695371	1
AT-exons	TRIM33	1	114940562	114940612	-1
AT-exons	RFESD	5	94988821	94988918	1
AT-exons	ZFAND6	15	80390758	80390920	1
AT-exons	MPHOSPH6	16	82182914	82183008	-1
AT-exons	ST3GAL4	11	126276838	126276918	1
AT-exons	NDRG3	20	35284763	35284814	-1
AT-exons	KIAA1524	3	108295118	108295193	-1
AT-exons	KIF1A	2	241696736	241697011	-1
AT-exons	NHLRC2	10	115618287	115618439	1
AT-exons	ATG5	6	106756239	106756366	-1
AT-exons	MIER1	1	67438580	67438674	1
AT-exons	ZNF346	5	176477704	176477937	1
AT-exons	ARHGAP18	6	129905133	129905257	-1
AT-exons	CEP192	18	13071038	13071211	1
AT-exons	GTSE1	22	46704047	46704104	1
AT-exons	HEATR5A	14	31765115	31765269	-1
AT-exons	GTPBP8	3	112711873	112711971	1
AT-exons	GSPT1	16	11990415	11990642	-1
AT-exons	GMPR2	14	24703313	24703447	1
AT-exons	DHX38	16	72131576	72131680	1
AT-exons	WDR44	X	117570665	117570787	1
AT-exons	FRYL	4	48502047	48502237	-1
AT-exons	UBE2W	8	74737382	74737484	-1
AT-exons	GNPNAT1	14	53247397	53247458	-1
AT-exons	TROVE2	1	193044950	193045170	1
AT-exons	ZFAND3	6	38050168	38050233	1
AT-exons	UBA2	19	34949674	34949829	1
AT-exons	DUS2L	16	68059318	68059397	1
AT-exons	TWF1	12	44196089	44196267	-1
AT-exons	C14orf145	14	81405729	81405884	-1
AT-exons	RAD18	3	8955328	8955404	-1
AT-exons	TSPAN5	4	99407889	99408035	-1
AT-exons	SLC25A30	13	45983062	45983209	-1
AT-exons	DPYD	1	98348820	98348930	-1
AT-exons	ATF1	12	51203239	51203372	1
AT-exons	MCM6	2	136603807	136603962	-1
AT-exons	GLRX3	10	131958244	131958333	1
AT-exons	CEP192	18	13042203	13042333	1
AT-exons	DARS2	1	173797471	173797537	1
AT-exons	CYP20A1	2	204111478	204111644	1
AT-exons	BANP	16	88008654	88008809	1
AT-exons	DBR1	3	137882620	137882700	-1
AT-exons	SQLE	8	126021213	126021326	1
AT-exons	DMXL2	15	51751795	51751857	-1
AT-exons	CHD1L	1	146726525	146726631	1
AT-exons	FAM38A	16	88787024	88787156	-1
AT-exons	RAP1GDS1	4	99273627	99273752	1
AT-exons	C12orf4	12	4626227	4626355	-1
AT-exons	NRCAM	7	107880403	107880616	-1
AT-exons	MED13	17	60112824	60112969	-1
AT-exons	TRPM7	15	50878589	50878685	-1
AT-exons	PAICS	4	57319769	57319927	1
AT-exons	CLIP4	2	29383199	29383333	1
AT-exons	HEATR5B	2	37217791	37217942	-1
AT-exons	INTS6	13	51963455	51963580	-1
AT-exons	ANKRD28	3	15756085	15756163	-1
AT-exons	USP49	6	41859532	41859613	-1
AT-exons	ZNF69	19	12014430	12014514	1
AT-exons	CSNK1D	17	80203852	80203915	-1
AT-exons	TFB2M	1	246720683	246720836	-1
AT-exons	ARHGAP12	10	32128565	32128639	-1
AT-exons	FASTKD2	2	207631368	207632194	1
AT-exons	PDCD7	15	65412056	65412292	-1
AT-exons	AC009533.2	12	9455219	9455298	1
AT-exons	PIGF	2	46815214	46815318	-1
AT-exons	PSMC6	14	53175027	53175106	1
AT-exons	PYROXD1	12	21598281	21598400	1
AT-exons	TJP2	9	71865951	71866280	1
AT-exons	ECD	10	74914014	74914206	-1
AT-exons	VWDE	7	12393441	12394113	-1
AT-exons	HTT	4	3224114	3224214	1
AT-exons	RHCE	1	25712202	25712335	-1
AT-exons	MLL	11	118353137	118353210	1
AT-exons	STRADA	17	61800658	61800686	-1
AT-exons	IQCB1	3	121527763	121527856	-1
AT-exons	ELAC2	17	12914980	12915099	-1
AT-exons	LARP4	12	50847243	50847455	1
AT-exons	KBTBD2	7	32919047	32919554	-1
AT-exons	PGBD1	6	28265672	28265768	1
AT-exons	C11orf80	11	66563752	66563835	1
AT-exons	UBE2Z	17	46990196	46990383	1
AT-exons	KIAA1009	6	84879047	84879152	-1
AT-exons	TNFSF13B	13	108939151	108939207	1
AT-exons	NOL6	9	33467689	33467866	-1
AT-exons	SLC35D2	9	99122436	99122503	-1
AT-exons	GOLIM4	3	167728531	167728611	-1
AT-exons	WDR60	7	158677255	158677310	1
AT-exons	TRIM37	17	57161363	57161450	-1
AT-exons	PAIP1	5	43533840	43533894	-1
AT-exons	WDR52	3	113127953	113128169	-1
AT-exons	URGCP	7	43927389	43927415	-1
AT-exons	MARCH8	10	46048560	46048652	-1
AT-exons	MAN2A1	5	109155921	109156043	1
AT-exons	DDHD1	14	53518562	53518645	-1
AT-exons	C2orf43	2	20990015	20990158	-1
AT-exons	RAPGEF6	5	130897671	130897740	-1
AT-exons	BTBD10	11	13427206	13427403	-1
AT-exons	RASSF3	12	65081996	65082233	1
AT-exons	MCAT	22	43533087	43533304	-1
AT-exons	SNX6	14	35077236	35077346	-1
AT-exons	CTNNAL1	9	111734955	111735113	-1
AT-exons	PIK3C3	18	39620641	39620705	1
AT-exons	SWAP70	11	9746205	9746432	1
AT-exons	PMM2	16	8898624	8898700	1
AT-exons	ACTR6	12	100606034	100606132	1
AT-exons	OFD1	X	13776456	13776567	1
AT-exons	VPS4B	18	61074665	61074732	-1
AT-exons	C11orf75	11	93232442	93232514	-1
AT-exons	PTAR1	9	72365697	72365866	-1
AT-exons	THOC2	X	122735731	122737599	-1
AT-exons	MYOF	10	95137080	95137186	-1
AT-exons	CASP8	2	202137621	202137665	1
AT-exons	STAU2	8	74651991	74652103	-1
AT-exons	RUFY2	10	70123347	70123441	-1
AT-exons	INSIG1	7	155095535	155095605	1
AT-exons	SOS2	14	50611888	50612050	-1
AT-exons	ORC4L	2	148705620	148705793	-1
AT-exons	USP37	2	219425543	219425606	-1
AT-exons	PDCD11	10	105160154	105160285	1
AT-exons	MBD1	18	47801740	47801814	-1
AT-exons	EXOSC1	10	99198427	99198460	-1
AT-exons	IQCB1	3	121507131	121507279	-1
AT-exons	HPS4	22	26875231	26875321	-1
AT-exons	KIN	10	7825044	7825138	-1
AT-exons	KIAA1468	18	59894831	59894922	1
AT-exons	PRKRIP1	7	102047881	102047945	1
AT-exons	TTC21B	2	166797537	166797694	-1
AT-exons	GPR107	9	132837915	132838028	1
AT-exons	TNRC6A	16	24762047	24762134	1
AT-exons	C12orf4	12	4645183	4645385	-1
AT-exons	C14orf153	14	104159890	104160290	1
AT-exons	NVL	1	224495693	224495965	-1
AT-exons	FAM49B	8	130891635	130891719	-1
AT-exons	PUF60	8	144906483	144906569	-1
AT-exons	SLC25A20	3	48896525	48896634	-1
AT-exons	ATXN2	12	111953958	111954167	-1
AT-exons	LONRF3	X	118120888	118121043	1
AT-exons	GPBP1L1	1	46151248	46151292	-1
AT-exons	SLC10A7	4	147204344	147204417	-1
AT-exons	CTNS	17	3552141	3552225	1
AT-exons	WARS	14	100840473	100840602	-1
AT-exons	CCDC34	11	27371879	27371986	-1
AT-exons	CHD3	17	7798657	7798860	1
AT-exons	REST	4	57793781	57793830	1
AT-exons	PLEKHM1	17	43555266	43555513	-1
AT-exons	SFRS12	5	65466413	65466775	1
AT-exons	TAF4B	18	23915139	23915195	1
AT-exons	HPS5	11	18339298	18339454	-1
AT-exons	C1orf112	1	169770024	169770112	1
AT-exons	NSUN2	5	6605386	6605521	-1
AT-exons	STRBP	9	125898320	125898460	-1
AT-exons	ARMC10	7	102737724	102737795	1
AT-exons	SGSM2	17	2276625	2276807	1
AT-exons	AMPD3	11	10508782	10508911	1
AT-exons	PIAS2	18	44409697	44409830	-1
AT-exons	C18orf45	18	20951386	20951434	-1
AT-exons	CDC42BPA	1	227239582	227239686	-1
AT-exons	TTC39B	9	15214137	15214247	-1
AT-exons	NEK4	3	52799903	52800010	-1
AT-exons	FAM73A	1	78248923	78249036	1
AT-exons	IFT80	3	160166514	160166583	-1
AT-exons	FIP1L1	4	54257597	54257665	1
AT-exons	HHAT	1	210573812	210574006	1
AT-exons	SUMF1	3	4490950	4491024	-1
AT-exons	XRN1	3	142066076	142066184	-1
AT-exons	CXorf26	X	75396716	75396827	1
AT-exons	PLEKHA8	7	30101513	30101643	1
AT-exons	TRMT61B	2	29087883	29087985	-1
AT-exons	ESF1	20	13753161	13753261	-1
AT-exons	ZCCHC8	12	122975009	122975114	-1
AT-exons	PLEKHA5	12	19499928	19500116	1
AT-exons	DNA2	10	70206053	70206170	-1
AT-exons	ZNF23	16	71489975	71490024	-1
AT-exons	ODF2	9	131231462	131231632	1
AT-exons	CSAD	12	53554911	53554975	-1
AT-exons	UTP20	12	101727079	101727222	1
AT-exons	FAM102B	1	109171299	109171426	1
AT-exons	C12orf24	12	110924130	110924263	1
AT-exons	MTO1	6	74207459	74207619	1
AT-exons	DTNB	2	25818955	25819109	-1
AT-exons	NUDT9	4	88370294	88370405	1
AT-exons	FAM168A	11	73179450	73179537	-1
AT-exons	LUC7L3	17	48815498	48815560	1
AT-exons	LRRC40	1	70639305	70639392	-1
AT-exons	SMC4	3	160137146	160137331	1
AT-exons	ZNF529	19	37063235	37063294	-1
AT-exons	C20orf194	20	3340163	3340240	-1
AT-exons	RGS22	8	100990145	100990303	-1
AT-exons	AGRN	1	976045	976260	1
AT-exons	C13orf31	13	44464250	44464410	1
AT-exons	IL18	11	112023722	112024326	-1
AT-exons	NBAS	2	15319112	15319240	-1
AT-exons	PPFIA1	11	70211479	70212073	1
AT-exons	CLEC16A	16	11268011	11268134	1
AT-exons	EXOC5	14	57710883	57711077	-1
AT-exons	NCAPG	4	17816897	17816981	1
AT-exons	SEMA4C	2	97533515	97533660	-1
AT-exons	SFRS18	6	99853907	99854044	-1
AT-exons	VPS28	8	145651258	145651446	-1
AT-exons	RGS22	8	100999686	100999847	-1
AT-exons	APOOL	X	84301452	84301556	1
AT-exons	LMO7	13	76412276	76412332	1
AT-exons	ACIN1	14	23562688	23562753	-1
AT-exons	CEP78	9	80880775	80880822	1
AT-exons	C18orf45	18	20979530	20979611	-1
AT-exons	AC091565.3	15	23306734	23306791	-1
AT-exons	WNK1	12	968411	968630	1
AT-exons	KIAA0090	1	19565289	19565351	-1
AT-exons	GDA	9	74863188	74863322	1
AT-exons	MKKS	20	10393178	10394579	-1
AT-exons	RNMT	18	13730626	13730754	1
AT-exons	TXNDC11	16	11785146	11785938	-1
AT-exons	ERBB2IP	5	65320134	65320278	1
AT-exons	ATAD2B	2	23980288	23980971	-1
AT-exons	PON3	7	94996674	94996800	-1
AT-exons	RAD51C	17	56783239	56783383	1
AT-exons	ERI3	1	44818522	44818597	-1
AT-exons	FBXL13	7	102572328	102572380	-1
AT-exons	APLP2	11	130007151	130007186	1
AT-exons	STK32C	10	134041481	134041693	-1
AT-exons	MLL5	7	104745886	104746140	1
AT-exons	ISYNA1	19	18548409	18548570	-1
AT-exons	CCM2	7	45077852	45078025	1
AT-exons	ZMYM4	1	35884044	35884173	1
AT-exons	SMPD4	2	130930852	130930927	-1
AT-exons	PRPF4B	6	4062791	4062867	1
AT-exons	IFT140	16	1642177	1642319	-1
AT-exons	EPB41L1	20	34797410	34797820	1
AT-exons	CEP290	12	88534733	88534810	-1
AT-exons	SREBF2	22	42293056	42293165	1
AT-exons	GNE	9	36236829	36236981	-1
AT-exons	FDXACB1	11	111749280	111749436	-1
AT-exons	YIPF4	2	32517246	32517417	1
AT-exons	ROD1	9	115038124	115038293	-1
AT-exons	IGF2R	6	160450582	160450687	1
AT-exons	PPP2R1B	11	111608605	111612336	-1
AT-exons	MYO19	17	34854110	34854403	-1
AT-exons	KIF1B	1	10386169	10386417	1
AT-exons	EFTUD2	17	42930664	42930758	-1
AT-exons	DDX18	2	118586525	118586581	1
AT-exons	STK25	2	242440155	242440211	-1
AT-exons	ANKRD13C	1	70736539	70736639	-1
AT-exons	NAP1L4	11	3010359	3010501	-1
AT-exons	PRLR	5	35072677	35072846	-1
AT-exons	RSF1	11	77458081	77458173	-1
AT-exons	ZNF192	6	28112109	28112202	1
AT-exons	DEPDC1	1	68947729	68948580	-1
AT-exons	AXIN1	16	396148	397106	-1
AT-exons	DPH5	1	101479266	101479374	-1
AT-exons	DNAJC1	10	22193451	22193541	-1
AT-exons	CLCN3	4	170638943	170639018	1
AT-exons	IFNAR2	21	34660409	34660566	1
AT-exons	GALNT13	2	155115534	155115651	1
AT-exons	PCCA	13	100755137	100755214	1
AT-exons	CAST	5	96082046	96082129	1
AT-exons	AP001011.3	18	2674014	2674144	1
AT-exons	PRKD3	2	37505009	37505132	-1
AT-exons	KIAA1712	4	175219117	175219213	1
AT-exons	STYXL1	7	75643060	75643205	-1
AT-exons	PIBF1	13	73547729	73547813	1
AT-exons	CDC5L	6	44394219	44394461	1
AT-exons	STAMBP	2	74057972	74058186	1
AT-exons	NCOR1	17	16029396	16029523	-1
AT-exons	ADRBK2	22	26040559	26040632	1
AT-exons	RIC8B	12	107245228	107245372	1
AT-exons	GIT1	17	27905980	27906006	-1
AT-exons	ELF2	4	139988838	139988924	-1
AT-exons	ZC3H7A	16	11856527	11856603	-1
AT-exons	C21orf59	21	33979959	33980026	-1
AT-exons	DMTF1	7	86795799	86795921	1
AT-exons	PRRG1	X	37285093	37285253	1
AT-exons	UGGT2	13	96684143	96684225	-1
AT-exons	HMMR	5	162894707	162894754	1
AT-exons	ABHD5	3	43756439	43756550	1
AT-exons	SMURF1	7	98654828	98654893	-1
AT-exons	NCF2	1	183533140	183533165	-1
AT-exons	MAPK8	10	49533940	49534008	1
AT-exons	INSR	19	7150508	7150543	-1
AT-exons	CHKA	11	67831992	67832098	-1
AT-exons	UGGT2	13	96553061	96553192	-1
AT-exons	TBK1	12	64891748	64891819	1
AT-exons	N6AMT1	21	30252192	30252275	-1
AT-exons	TAPT1	4	16215391	16215521	-1
AT-exons	CPB2	13	46641442	46641552	-1
AT-exons	KIF23	15	69738622	69738703	1
AT-exons	SMARCC2	12	56558087	56558152	-1
AT-exons	PGM2	4	37845985	37846174	1
AT-exons	ASPH	8	62594998	62595042	-1
AT-exons	VAV3	1	108315357	108315465	-1
AT-exons	WBP11	12	14949741	14949937	-1
AT-exons	TMEM161B	5	87521586	87521683	-1
AT-exons	THOC2	X	122747250	122747407	-1
AT-exons	ARHGEF1	19	42396096	42396194	1
AT-exons	ELP3	8	27957345	27957483	1
AT-exons	MARK3	14	103915256	103915304	1
AT-exons	AC103686.3	8	48845580	48845732	-1
AT-exons	GLIPR2	9	36150869	36150946	1
AT-exons	NUBP1	16	10846467	10846535	1
AT-exons	MYEF2	15	48441229	48441280	-1
AT-exons	RHBDD1	2	227704125	227704343	1
AT-exons	NUSAP1	15	41667910	41668026	1
AT-exons	KIF21A	12	39711875	39712003	-1
AT-exons	TMEM66	8	29931393	29931571	-1
AT-exons	C10orf76	10	103699620	103699695	-1
AT-exons	GTDC1	2	144764749	144765102	-1
AT-exons	CDC16	13	115030625	115030715	1
AT-exons	FAM135A	6	71195870	71195947	1
AT-exons	CNST	1	246823501	246823636	1
AT-exons	C9orf46	9	5431897	5431983	-1
AT-exons	MBTD1	17	49272575	49272722	-1
AT-exons	SSFA2	2	182785324	182785389	1
AT-exons	SH3BGR	21	40871749	40871841	1
AT-exons	KIAA0146	8	48308936	48309186	1
AT-exons	PRKCQ	10	6472772	6472900	-1
AT-exons	DPP8	15	65766547	65766626	-1
AT-exons	NLN	5	65083945	65084311	1
AT-exons	RABL4	22	37162182	37162241	-1
AT-exons	C3orf23	3	44441847	44442079	1
AT-exons	GDAP1	8	75274119	75274213	1
AT-exons	SCHIP1	3	159605497	159605694	1
AT-exons	UGT1A9	2	234678177	234678310	1
AT-exons	WDR52	3	113146034	113146186	-1
AT-exons	HELZ	17	65163579	65163912	-1
AT-exons	NCK2	2	106497784	106498505	1
AT-exons	UGGT2	13	96579282	96579380	-1
AT-exons	SEC61A2	10	12197777	12197930	1
AT-exons	PNPO	17	46022925	46022978	1
AT-exons	SDCCAG1	14	50280706	50280768	-1
AT-exons	EVI5	1	93073138	93073284	-1
AT-exons	LSS	21	47647466	47647604	-1
AT-exons	TANC1	2	160005653	160005783	1
AT-exons	BSCL2	11	62458752	62458893	-1
AT-exons	AGAP3	7	150817074	150817232	1
AT-exons	ADD1	4	2928369	2928402	1
AT-exons	CA8	8	61144843	61144938	-1
AT-exons	CBLB	3	105572258	105572508	-1
AT-exons	SPIRE1	18	12512453	12512530	-1
AT-exons	SMG1	16	18881176	18881316	-1
AT-exons	KIAA0895L	16	67215461	67215600	-1
AT-exons	CHD2	15	93499689	93499879	1
AT-exons	PPFIA1	11	70197100	70197129	1
AT-exons	NPAT	11	108031607	108032741	-1
AT-exons	KCNT2	1	196342270	196342378	-1
AT-exons	SBF2	11	9867112	9867287	-1
AT-exons	N4BP2	4	40119489	40119644	1
AT-exons	TPD52L2	20	62507169	62507228	1
AT-exons	GPATCH8	17	42501717	42501860	-1
AT-exons	MYST4	10	76744838	76744999	1
AT-exons	ARMC8	3	137991809	137991958	1
AT-exons	IL17RC	3	9974504	9974542	1
AT-exons	ATP2B1	12	90028774	90029028	-1
AT-exons	ZCCHC11	1	52928152	52929449	-1
AT-exons	PLEK2	14	67859043	67859144	-1
AT-exons	MAP4K4	2	102475458	102475544	1
AT-exons	MCM5	22	35799200	35799326	1
AT-exons	CDC16	13	115027362	115027423	1
AT-exons	NXF1	11	62568566	62568673	-1
AT-exons	HIVEP1	6	12129992	12130125	1
AT-exons	AC005076.1	7	86795799	86795921	1
AT-exons	RP5-877J2.1	7	30921796	30921976	1
AT-exons	BPTF	17	65920663	65920705	1
AT-exons	MIPEP	13	24455838	24455926	-1
AT-exons	NUP62CL	X	106436259	106436302	-1
AT-exons	TCERG1	5	145883387	145883569	1
AT-exons	CHIC1	X	72899161	72899217	1
AT-exons	C1orf86	1	2125437	2125572	-1
AT-exons	USP30	12	109510110	109510155	1
AT-exons	APOL1	22	36653129	36653182	1
AT-exons	RNF181	2	85823642	85823772	1
AT-exons	NR2C1	12	95418926	95419031	-1
AT-exons	ACAT1	11	108012332	108012427	1
AT-exons	CCDC45	17	62517520	62517645	1
AT-exons	SCYL2	12	100731165	100731284	1
AT-exons	SKA3	13	21732061	21732264	-1
AT-exons	SP140	2	231134247	231134333	1
AT-exons	UBE2Q2	15	76165769	76165909	1
AT-exons	PLEKHA8	7	30090050	30090090	1
AT-exons	DMXL1	5	118580054	118580271	1
AT-exons	ZNF669	1	247265033	247265093	-1
AT-exons	RGS10	10	121285544	121285630	-1
AT-exons	GALK2	15	49574184	49574282	1
AT-exons	INTS12	4	106624805	106624966	-1
AT-exons	USP16	21	30412930	30413008	1
AT-exons	SRFBP1	5	121309891	121309979	1
AT-exons	SGCE	7	94217090	94217124	-1
AT-exons	FAM107B	10	14595321	14595386	-1
AT-exons	MIB1	18	19379802	19379935	1
AT-exons	USP25	21	17181128	17181204	1
AT-exons	KIAA0319L	1	35940406	35940507	-1
AT-exons	SMU1	9	33071738	33071890	-1
AT-exons	B3GALNT2	1	235621911	235622094	-1
AT-exons	GPR98	5	90101101	90101275	1
AT-exons	PXMP2	12	133294296	133294384	1
AT-exons	POMT1	9	134381501	134381607	1
AT-exons	TPRKB	2	73957687	73957863	-1
AT-exons	AP002956.3	11	119066134	119066209	-1
AT-exons	C1orf25	1	185108499	185108711	-1
AT-exons	RP11-528L24.3	5	54522404	54522495	-1
AT-exons	XPO4	13	21442735	21442840	-1
AT-exons	MRPL39	21	26965124	26965277	-1
AT-exons	DEPDC1	1	68960113	68960378	-1
AT-exons	AC005076.1	7	86808861	86809018	1
AT-exons	PRPF3	1	150318494	150318612	1
AT-exons	MLEC	12	121132898	121132955	1
AT-exons	DGKZ	11	46391491	46391559	1
AT-exons	PTPN4	2	120677645	120677817	1
AT-exons	CTNND1	11	57556509	57556627	1
AT-exons	AP1AR	4	113186165	113186223	1
AT-exons	SDCCAG1	14	50300141	50300214	-1
AT-exons	CACNA2D2	3	50410496	50410516	-1
AT-exons	TTC15	2	3481466	3481566	1
AT-exons	ARHGAP19	10	98989521	98989631	-1
AT-exons	FAM188A	10	15858834	15858914	-1
AT-exons	ITPR1	3	4829631	4829823	1
AT-exons	GNPTAB	12	102151350	102151435	-1
AT-exons	AZIN1	8	103862227	103862372	-1
AT-exons	PABPC1L	20	43560983	43561826	1
AT-exons	FIGNL1	7	50515666	50515682	-1
AT-exons	CALB1	8	91090601	91090675	-1
AT-exons	RPRD1A	18	33620770	33620828	-1
AT-exons	CAPZA1	1	113196220	113196283	1
AT-exons	DNAJC16	1	15855583	15855767	1
AT-exons	RCSD1	1	167654658	167654747	1
AT-exons	GOLGA5	14	93303731	93303794	1
AT-exons	MAP4	3	47894653	47894842	-1
AT-exons	OXSR1	3	38284234	38284269	1
AT-exons	SRBD1	2	45812747	45812913	-1
AT-exons	KDM1B	6	18163066	18163155	1
AT-exons	C1orf58	1	222904699	222904858	1
AT-exons	DISC1	1	231665001	231665105	1
AT-exons	KIF13A	6	17779823	17779915	-1
AT-exons	SUV420H1	11	67957384	67957619	-1
AT-exons	APBA2	15	29386481	29386516	1
AT-exons	REV3L	6	111680025	111680217	-1
AT-exons	FAM35A	10	88935646	88935852	1
AT-exons	RABGGTB	1	76254844	76255041	1
AT-exons	FAM119A	2	208486530	208486641	-1
AT-exons	SLC38A9	5	55007280	55007327	-1
AT-exons	FAM104A	17	71208817	71208879	-1
AT-exons	ANK2	4	114274201	114280455	1
AT-exons	SLC23A1	5	138713091	138713186	-1
AT-exons	COPS2	15	49431725	49431850	-1
AT-exons	C3orf32	3	8671350	8671412	-1
AT-exons	TYW3	1	75204374	75204472	1
AT-exons	DIS3L	15	66604062	66604238	1
AT-exons	MPHOSPH9	12	123661235	123661336	-1
AT-exons	ATRX	X	76845304	76845410	-1
AT-exons	COX15	10	101478103	101478257	-1
AT-exons	RP5-972B16.2	X	37285093	37285253	1
AT-exons	APEH	3	49713811	49713948	1
AT-exons	RASEF	9	85615348	85615485	-1
AT-exons	TBC1D12	10	96282101	96282210	1
AT-exons	BAT2L	9	134353861	134354006	1
AT-exons	SIRT5	6	13588563	13588696	1
AT-exons	TULP3	12	3029929	3030088	1
AT-exons	FBXL13	7	102603980	102604112	-1
AT-exons	SKIV2L2	5	54637509	54637599	1
AT-exons	NEIL2	8	11637107	11637459	1
AT-exons	UBE2A	X	118715470	118715563	1
AT-exons	PRMT10	4	148591792	148591894	-1
AT-exons	TDG	12	104376914	104376996	1
AT-exons	CYP20A1	2	204150335	204150455	1
AT-exons	UGT1A7	2	234678177	234678310	1
AT-exons	APOO	X	23874419	23874499	-1
AT-exons	ZDHHC7	16	85022369	85022479	-1
AT-exons	SGTB	5	65004316	65004385	-1
AT-exons	RIT1	1	155874522	155874595	-1
AT-exons	FAM48A	13	37584689	37584792	-1
AT-exons	N4BP2	4	40124747	40124832	1
AT-exons	CWC27	5	64272962	64273065	1
AT-exons	NETO2	16	47120137	47120250	-1
AT-exons	TDG	12	104370696	104370838	1
AT-exons	LONP2	16	48290521	48290652	1
AT-exons	FRYL	4	48712536	48712715	-1
AT-exons	ABCA7	19	1041830	1041971	1
AT-exons	VPS13C	15	62226418	62226530	-1
AT-exons	ECHDC1	6	127651954	127652175	-1
AT-exons	CENPE	4	104116271	104116390	-1
AT-exons	FANCI	15	89849238	89849425	1
AT-exons	TRAPPC2L	16	88925753	88926158	1
AT-exons	ILVBL	19	15235736	15235880	-1
AT-exons	UBE3A	15	25657055	25657118	-1
AT-exons	AGL	1	100350125	100350259	1
AT-exons	NBAS	2	15618350	15618413	-1
AT-exons	CAMLG	5	134079677	134079742	1
AT-exons	WNK3	X	54255147	54255176	-1
AT-exons	FAM184A	6	119295593	119295739	-1
AT-exons	PPP1R13B	14	104230200	104230816	-1
AT-exons	ANKRD28	3	15793257	15793327	-1
AT-exons	RALGAPB	20	37182510	37182719	1
AT-exons	SENP7	3	101136437	101136634	-1
AT-exons	DLG4	17	7095212	7095321	-1
AT-exons	CCDC104	2	55750857	55750958	1
AT-exons	RSF1	11	77411766	77413540	-1
AT-exons	LIAS	4	39463816	39463909	1
AT-exons	AGK	7	141255253	141255367	1
AT-exons	METTL8	2	172248553	172248707	-1
AT-exons	NRCAM	7	107838400	107838543	-1
AT-exons	NUDT6	4	123818779	123818833	-1
AT-exons	BRWD2	10	122626578	122626681	1
AT-exons	EPB41L1	20	34783251	34783286	1
AT-exons	CTAGE5	14	39763204	39763275	1
AT-exons	CGGBP1	3	88106341	88106442	-1
AT-exons	UTRN	6	144837365	144837523	1
AT-exons	TBK1	12	64853969	64854109	1
AT-exons	PBRM1	3	52588740	52588895	-1
AT-exons	C15orf40	15	83677300	83677427	-1
AT-exons	AKT2	19	40771129	40771258	-1
AT-exons	C1orf128	1	24112805	24112913	1
AT-exons	CLASP2	3	33543144	33546942	-1
AT-exons	CENPE	4	104084636	104084710	-1
AT-exons	C10orf118	10	115895650	115895736	-1
AT-exons	HMGN5	X	80375287	80375316	-1
AT-exons	CRYZL1	21	34959828	34959908	-1
AT-exons	SEL1L	14	81970545	81970650	-1
AT-exons	CHD1	5	98199112	98199290	-1
AT-exons	NEO1	15	73585731	73585889	1
AT-exons	ADAMTS14	10	72468344	72468534	1
AT-exons	MLL	11	118355577	118355690	1
AT-exons	AP001011.3	18	2700733	2700916	1
AT-exons	KCTD7	7	66261763	66261879	1
AT-exons	TBC1D5	3	17469942	17470011	-1
AT-exons	CEP57	11	95546068	95546275	1
AT-exons	CTNNA1	5	138118866	138119061	1
AT-exons	DYNLL2	17	56164443	56164583	1
AT-exons	USP34	2	61463296	61463371	-1
AT-exons	WDR19	4	39187346	39187437	1
AT-exons	CD2AP	6	47580209	47580272	1
AT-exons	TESC	12	117494611	117494691	-1
AT-exons	MYST1	16	31138510	31138674	1
AT-exons	EIF3J	15	44843629	44843720	1
AT-exons	RPS6KL1	14	75374138	75374233	-1
AT-exons	FAM172A	5	93386436	93386536	-1
AT-exons	SMEK2	2	55800755	55800913	-1
AT-exons	MRPS35	12	27888380	27888489	1
AT-exons	DHX33	17	5358480	5358591	-1
AT-exons	ELP3	8	27954736	27954835	1
AT-exons	NUP155	5	37307399	37307534	-1
AT-exons	TARS2	1	150464074	150464138	1
AT-exons	SLC22A18	11	2943332	2943433	1
AT-exons	RABEP1	17	5253746	5253924	1
AT-exons	PTPRA	20	2846045	2846141	1
AT-exons	EXTL2	1	101354309	101354420	-1
AT-exons	KIAA1731	11	93428663	93428839	1
AT-exons	ARVCF	22	19964229	19964246	-1
AT-exons	PIP5K2B	17	36940496	36940592	-1
AT-exons	PRPF3	1	150316852	150317023	1
AT-exons	EPS8L1	19	55595135	55596010	1
AT-exons	NBN	8	90960052	90960120	-1
AT-exons	MAST4	5	66385990	66386072	1
AT-exons	CAPN10	2	241536098	241536359	1
AT-exons	ZNF638	2	71635252	71635909	1
AT-exons	C8orf41	8	33364747	33364839	-1
AT-exons	KIAA0562	1	3743272	3743308	-1
AT-exons	ANK3	10	62029889	62029987	-1
AT-exons	AHI1	6	135811761	135811885	-1
AT-exons	MPDZ	9	13113930	13114020	-1
AT-exons	USP25	21	17172076	17172162	1
AT-exons	TMED6	16	69381691	69381839	-1
AT-exons	CCDC75	2	37317824	37317865	1
AT-exons	ATR	3	142242835	142243041	-1
AT-exons	DENND4C	9	19336684	19336830	1
AT-exons	SFRS12	5	65473342	65473486	1
AT-exons	KCNG1	20	49628896	49628953	-1
AT-exons	AMBRA1	11	46534277	46534363	-1
AT-exons	C3orf63	3	56672734	56672793	-1
AT-exons	DST	6	56463274	56463507	-1
AT-exons	POC1B	12	89818938	89819156	-1
AT-exons	KLHL24	3	183354009	183354099	1
AT-exons	RPH3AL	17	183550	183725	-1
AT-exons	GTF3A	13	28006868	28006941	1
AT-exons	KATNA1	6	149959522	149959696	-1
AT-exons	MINK1	17	4796581	4796604	1
AT-exons	DHX36	3	154002372	154002458	-1
AT-exons	AGGF1	5	76355441	76355568	1
AT-exons	USP34	2	61507379	61507483	-1
AT-exons	E2F6	2	11595468	11595600	-1
AT-exons	FAM105B	5	14690148	14690417	1
AT-exons	MSL3	X	11778522	11778617	1
AT-exons	PRKAR1A	17	66508543	66508720	1
AT-exons	USP24	1	55558494	55558589	-1
AT-exons	WIPF2	17	38416787	38417254	1
AT-exons	GRTP1	13	114009638	114009796	-1
AT-exons	KATNA1	6	149918199	149918325	-1
AT-exons	PLK4	4	128804417	128804512	1
AT-exons	MTERFD1	8	97258535	97258682	-1
AT-exons	MOCS2	5	52397189	52397339	-1
AT-exons	COG6	13	40273638	40273755	1
AT-exons	NOC3L	10	96106182	96106313	-1
AT-exons	SRP54	14	35492116	35492286	1
AT-exons	L3MBTL4	18	6263946	6264037	-1
AT-exons	FBXO9	6	52935855	52935945	1
AT-exons	USP33	1	78167054	78167156	-1
AT-exons	KEL	7	142658447	142658588	-1
AT-exons	NECAB1	8	91963341	91963432	1
AT-exons	PHF10	6	170110332	170110487	-1
AT-exons	ABCA7	19	1053328	1053530	1
AT-exons	MBIP	14	36777298	36777395	-1
AT-exons	TUBGCP5	15	22842048	22842183	1
AT-exons	MAP7D2	X	20068942	20069064	-1
AT-exons	WDR60	7	158726820	158726919	1
AT-exons	PPIL2	22	22024588	22024649	1
AT-exons	TCEB2	16	2825452	2825557	-1
AT-exons	CAD	2	27445062	27445204	1
AT-exons	FANCL	2	58390001	58390082	-1
AT-exons	CCDC52	3	113222027	113222074	-1
AT-exons	ARIH2	3	48964895	48965246	1
AT-exons	ENPP3	6	131959591	131959716	1
AT-exons	MAPKAPK5	12	112308075	112308164	1
AT-exons	TMEM68	8	56675194	56675587	-1
AT-exons	IRAK2	3	10242053	10242199	1
AT-exons	RIF1	2	152291977	152292094	1
AT-exons	DZIP3	3	108330021	108330176	1
AT-exons	C2orf29	2	101874253	101874417	1
AT-exons	SLIT1	10	98989521	98989631	-1
AT-exons	C12orf41	12	49056343	49056437	-1
AT-exons	FBXW11	5	171341347	171341409	-1
AT-exons	NUP205	7	135304171	135304438	1
AT-exons	PSTPIP2	18	43604575	43604652	-1
AT-exons	PLS1	3	142383044	142383149	1
AT-exons	LINS1	15	101120649	101121150	-1
AT-exons	C6orf204	6	118812849	118813028	-1
AT-exons	POC1A	3	52172185	52172318	-1
AT-exons	KIF1B	1	10333072	10333335	1
AT-exons	BIRC3	11	102192568	102196093	1
AT-exons	ANKZF1	2	220100196	220100307	1
AT-exons	AC009086.1	16	29580592	29580649	-1
AT-exons	CLIP1	12	122821179	122821295	-1
AT-exons	DAB2IP	9	124522164	124522718	1
AT-exons	HPS4	22	26877688	26878206	-1
AT-exons	SUGP1	19	19414533	19414852	-1
AT-exons	CAMTA2	17	4872795	4872815	-1
AT-exons	AACS	12	125609448	125609570	1
AT-exons	ALG13	X	110954903	110954953	1
AT-exons	AGTPBP1	9	88270058	88270235	-1
AT-exons	COX10	17	13980052	13980373	1
AT-exons	ETFA	15	76587932	76588078	-1
AT-exons	THOC1	18	254273	254355	-1
AT-exons	NT5DC2	3	52561845	52561947	-1
AT-exons	UGT1A5	2	234678177	234678310	1
AT-exons	STK38	6	36493368	36493419	-1
AT-exons	PYROXD1	12	21605015	21605088	1
AT-exons	BCL7B	7	72957878	72957974	-1
AT-exons	CENPJ	13	25473557	25473722	-1
AT-exons	TOP1	20	39704811	39704934	1
AT-exons	ARID1B	6	157495981	157496139	1
AT-exons	AXIN1	16	359973	360069	-1
AT-exons	IFT80	3	160025451	160025569	-1
AT-exons	ATE1	10	123659381	123659509	-1
AT-exons	OSBP2	22	31285477	31285623	1
AT-exons	DGKH	13	42752271	42752356	1
AT-exons	DOCK4	7	111424153	111424179	-1
AT-exons	SURF4	9	136231716	136231902	-1
AT-exons	BAZ1A	14	35331250	35331528	-1
AT-exons	DCUN1D2	13	114117055	114117206	-1
AT-exons	ACSS2	20	33509589	33509669	1
AT-exons	ACACA	17	35508226	35508346	-1
AT-exons	RBBP5	1	205068117	205068234	-1
AT-exons	MTDH	8	98701266	98701331	1
AT-exons	GTF2E1	3	120469370	120469847	1
AT-exons	RBL2	16	53499350	53499514	1
AT-exons	DCLRE1C	10	14976379	14976519	-1
AT-exons	ASPH	8	62550881	62550922	-1
AT-exons	OGDH	7	44687043	44687133	1
AT-exons	SORBS1	10	97173820	97174619	-1
AT-exons	INVS	9	103015189	103015418	1
AT-exons	NUP88	17	5307419	5307566	-1
AT-exons	AKAP13	15	86205619	86205684	1
AT-exons	ANKRD1	10	92678888	92679025	-1
AT-exons	CCDC125	5	68609812	68609873	-1
AT-exons	PLK4	4	128804594	128804708	1
AT-exons	VPS53	17	489510	489604	-1
AT-exons	CEP78	9	80869752	80869880	1
AT-exons	RNF38	9	36356300	36356470	-1
AT-exons	SMC3	10	112362232	112362423	1
AT-exons	LGTN	1	206772817	206772966	-1
AT-exons	RP11-121N13.3	13	36857606	36857646	-1
AT-exons	RB1CC1	8	53597959	53598080	-1
AT-exons	CPEB2	4	15042088	15042111	1
AT-exons	GPCPD1	20	5550793	5550885	-1
AT-exons	DLC1	8	12960299	12960362	-1
AT-exons	C2orf34	2	44599855	44600027	1
AT-exons	PTPN4	2	120658294	120658382	1
AT-exons	VEZT	12	95681440	95681633	1
AT-exons	OPA1	3	193335573	193335626	1
AT-exons	ATF7IP2	16	10551229	10551386	1
AT-exons	SYCP2	20	58452440	58452610	-1
AT-exons	USP47	11	11895347	11895406	1
AT-exons	RNF34	12	121840545	121840610	1
AT-exons	PKN2	1	89298427	89298534	1
AT-exons	ARHGAP10	4	148827789	148827870	1
AT-exons	CDC23	5	137527163	137527224	-1
AT-exons	PMS1	2	190708690	190708806	1
AT-exons	USP31	16	23093759	23093878	-1
AT-exons	BBX	3	107491475	107492483	1
AT-exons	FAM3A	X	153740638	153740735	-1
AT-exons	PTMA	2	232576597	232576693	1
AT-exons	XPO4	13	21437108	21437262	-1
AT-exons	MAPK12	22	50687532	50687597	-1
AT-exons	IPO11	5	61772510	61772580	1
AT-exons	AC012100.1	15	51024800	51024881	-1
AT-exons	CDK5RAP1	20	31960448	31960981	-1
AT-exons	BDP1	5	70761923	70762048	1
AT-exons	ATAD5	17	29192722	29192818	1
AT-exons	ERI1	8	8875807	8875916	1
AT-exons	DAK	11	61110814	61110930	1
AT-exons	POLQ	3	121178897	121179081	-1
AT-exons	HIF1A	14	62207223	62207345	1
AT-exons	PPP1R9A	7	94916422	94916445	1
AT-exons	PPP1R10	6	30572771	30572871	-1
AT-exons	PIKFYVE	2	209189994	209191153	1
AT-exons	ADAM9	8	38928817	38928922	1
AT-exons	MTM1	X	149767056	149767150	1
AT-exons	TPTE	21	10959741	10959800	-1
AT-exons	C5orf34	5	43502474	43502597	-1
AT-exons	MYO5C	15	52521330	52521510	-1
AT-exons	OXSM	3	25832481	25833488	1
AT-exons	SH2D4A	8	19214714	19214794	1
AT-exons	WDR8	1	3552508	3552594	-1
AT-exons	FCRL5	1	157494069	157494347	-1
AT-exons	ELF1	13	41593364	41593508	-1
AT-exons	DHX35	20	37620097	37620158	1
AT-exons	USP4	3	49321420	49321569	-1
AT-exons	GOLGA4	3	37315027	37315092	1
AT-exons	ANKHD1	5	139892413	139892508	1
AT-exons	TPD52L1	6	125573168	125574901	1
AT-exons	CBWD1	9	177723	177820	-1
AT-exons	PLAA	9	26920225	26920382	-1
AT-exons	KDM2B	12	122013686	122013764	-1
AT-exons	CCDC52	3	113172313	113172797	-1
AT-exons	EPB41L5	2	120900579	120900707	1
AT-exons	AC069234.1	12	121204066	121204175	-1
AT-exons	DYNC1I2	2	172549287	172549404	1
AT-exons	GRID1	10	87372813	87372907	-1
AT-exons	TMEM64	8	91643780	91643935	-1
AT-exons	GYPB	4	144918693	144918796	-1
AT-exons	CNOT7	8	17092225	17092369	-1
AT-exons	EVI5	1	93128276	93128422	-1
AT-exons	CDK17	12	96676287	96676377	-1
AT-exons	FANCD2	3	10074516	10074656	1
AT-exons	UBE2K	4	39779302	39779430	1
AT-exons	NME7	1	169272383	169272433	-1
AT-exons	KRIT1	7	91855034	91855141	-1
AT-exons	SAP30BP	17	73664596	73664705	1
AT-exons	COL4A3BP	5	74698797	74698883	-1
AT-exons	SEL1L	14	81993077	81993308	-1
AT-exons	LZTFL1	3	45868848	45868951	-1
AT-exons	ATG7	3	11389351	11389509	1
AT-exons	SYCP2	20	58470492	58470652	-1
AT-exons	UGGT1	2	128861506	128861588	1
AT-exons	ADSS	1	244583472	244583598	-1
AT-exons	PARP2	14	20825555	20825679	1
AT-exons	FLCN	17	17127236	17127457	-1
AT-exons	PCF11	11	82872369	82872494	1
AT-exons	ITPK1	14	93542940	93542964	-1
AT-exons	SEC23B	20	18531733	18531819	1
AT-exons	BBS9	7	33390831	33390941	1
AT-exons	BUD13	11	116628482	116628666	-1
AT-exons	ABCG5	2	44053521	44053660	-1
AT-exons	EZH2	7	148514314	148514483	-1
AT-exons	CABIN1	22	24451336	24451622	1
AT-exons	GCKR	2	27728585	27728703	1
AT-exons	TRMT2B	X	100292906	100293040	-1
AT-exons	NAA16	13	41929280	41929352	1
AT-exons	ZCCHC11	1	52975268	52975384	-1
AT-exons	NCAPG2	7	158447810	158447950	-1
AT-exons	PKHD1L1	8	110539013	110539249	1
AT-exons	MYO5C	15	52539655	52539789	-1
AT-exons	SHCBP1	16	46652117	46652284	-1
AT-exons	SH3BGR	21	40883607	40883736	1
AT-exons	C2CD3	11	73872444	73872601	-1
AT-exons	RIF1	2	152316514	152316633	1
AT-exons	EAF1	3	15473594	15473730	1
AT-exons	ARFGAP3	22	43206819	43206950	-1
AT-exons	MUTED	6	8027440	8027632	-1
AT-exons	ZCCHC17	1	31810022	31810122	1
AT-exons	TMEM161B	5	87536630	87536733	-1
AT-exons	DAPK2	15	64231431	64231560	-1
AT-exons	TECPR2	14	102898133	102898465	1
AT-exons	NARS	18	55274366	55274565	-1
AT-exons	ZCCHC2	18	60212035	60212106	1
AT-exons	XPOT	12	64838855	64838911	1
AT-exons	DDX58	9	32467760	32467930	-1
AT-exons	DMKN	19	35991280	35991321	-1
AT-exons	METT10D	17	2371055	2371170	-1
AT-exons	DPH5	1	101490865	101491022	-1
AT-exons	RPAP2	1	92789002	92789932	1
AT-exons	INTS8	8	95854575	95854716	1
AT-exons	SETD2	3	47142948	47143045	-1
AT-exons	AC135983.5	15	32819009	32819179	-1
AT-exons	FNIP1	5	130897671	130897740	-1
AT-exons	VIPAR	14	77907409	77907436	-1
AT-exons	SLC35A3	1	100464817	100464971	1
AT-exons	SNX13	7	17919055	17922566	-1
AT-exons	RSAD1	17	48561067	48561121	1
AT-exons	TRPM7	15	50920346	50920446	-1
AT-exons	KIAA0232	4	6878387	6878484	1
AT-exons	ACAD10	12	112139966	112140114	1
AT-exons	RIF1	2	152330478	152330586	1
AT-exons	LCP2	5	169693812	169693895	-1
AT-exons	RFC2	7	73663342	73663448	-1
AT-exons	OSBPL8	12	76750406	76750508	-1
AT-exons	CCDC67	11	93097326	93097460	1
AT-exons	PPFIBP1	12	27827125	27827154	1
AT-exons	THUMPD1	16	20750219	20750393	-1
AT-exons	NR2C2	3	15046064	15046120	1
AT-exons	BAGE2	21	11014938	11015102	-1
AT-exons	UBE3B	12	109961783	109961920	1
AT-exons	SACS	13	23932474	23932620	-1
AT-exons	C6orf89	6	36862280	36862379	1
AT-exons	UTP20	12	101679527	101679659	1
AT-exons	STRN3	14	31388172	31388312	-1
AT-exons	NAA35	9	88571275	88571308	1
AT-exons	NPL	1	182763491	182763574	1
AT-exons	MNAT1	14	61264805	61264878	1
AT-exons	DICER1	14	95595809	95595969	-1
AT-exons	GPATCH4	1	156567827	156567913	-1
AT-exons	TRAPPC6B	14	39627489	39627606	-1
AT-exons	HMCN1	1	185946919	185947113	1
AT-exons	PLEKHA1	10	124177416	124177484	1
AT-exons	XPO4	13	21429766	21429904	-1
AT-exons	DFNB31	9	117188491	117188693	-1
AT-exons	CD74	5	149782684	149783184	-1
AT-exons	SETDB2	13	50025689	50026045	1
AT-exons	C11orf67	11	77552065	77552106	1
AT-exons	MUM1	19	1364508	1364578	1
AT-exons	CCDC112	5	114606910	114607323	-1
AT-exons	API5	11	43356828	43356904	1
AT-exons	TSPAN6	X	99885756	99885863	-1
AT-exons	SP140	2	231226329	231226412	1
AT-exons	CCDC45	17	62527044	62527140	1
AT-exons	DYNC1LI1	3	32571953	32572012	-1
AT-exons	TASP1	20	13561544	13561628	-1
AT-exons	MTMR12	5	32235068	32235235	-1
AT-exons	ERCC5	13	103506107	103506222	1
AT-exons	EIF2B3	1	45323376	45323479	-1
AT-exons	GSTO2	10	106039128	106039229	1
AT-exons	CEP290	12	88465558	88465703	-1
AT-exons	UBAP2L	1	154207067	154207268	1
AT-exons	DUS2L	16	68083408	68083453	1
AT-exons	ME2	18	48465940	48466010	1
AT-exons	PHC3	3	169853219	169854453	-1
AT-exons	KDM6A	X	44919267	44919401	1
AT-exons	C8orf38	8	96046236	96046350	1
AT-exons	KIF15	3	44822377	44822414	1
AT-exons	UBE4B	1	10211384	10211619	1
AT-exons	DDHD2	8	38103751	38103818	1
AT-exons	AK7	14	96937815	96937943	1
AT-exons	C9orf100	9	35664749	35664847	-1
AT-exons	ZFC3H1	12	72024380	72024501	-1
AT-exons	NAA25	12	112525487	112525605	-1
AT-exons	MACC1	7	20197827	20199868	-1
AT-exons	AKAP11	13	42891664	42891824	1
AT-exons	RALGAPA2	20	20591959	20592070	-1
AT-exons	AHI1	6	135788719	135788772	-1
AT-exons	RUFY3	4	71668673	71668700	1
AT-exons	PARP8	5	50128615	50128688	1
AT-exons	LRRC28	15	99874128	99874334	1
AT-exons	C12orf76	12	110482225	110482338	-1
AT-exons	PPP1R9A	7	94740571	94740703	1
AT-exons	AKAP9	7	91694545	91694777	1
AT-exons	ASH2L	8	37971710	37971805	1
AT-exons	PIK3C3	18	39537535	39537723	1
AT-exons	YDJC	22	21983299	21983476	-1
AT-exons	ZBTB38	3	141115101	141115345	1
AT-exons	C11orf17	11	8934000	8934080	1
AT-exons	IMMT	2	86397872	86397967	-1
AT-exons	NBEAL2	3	47032896	47033178	1
AT-exons	SYCP2L	6	10959017	10959108	1
AT-exons	CCDC68	18	52605188	52605328	-1
AT-exons	COPS8	2	237998505	237998637	1
AT-exons	BCL2L11	2	111910908	111911481	1
AT-exons	OMA1	1	59004467	59004982	-1
AT-exons	SGIP1	1	67101627	67101698	1
AT-exons	PIK3R3	1	46521467	46521643	-1
AT-exons	XPO6	16	28188541	28188653	-1
AT-exons	HDAC5	17	42188097	42188171	-1
AT-exons	BMPR1A	10	88598622	88598736	1
AT-exons	BTBD7	14	93727948	93728023	-1
AT-exons	CNNM3	2	97492570	97492719	1
AT-exons	MAPK1IP1L	14	55528398	55528419	1
AT-exons	KANK2	19	11306732	11306903	-1
AT-exons	GOLGB1	3	121421328	121421442	-1
AT-exons	C9orf80	9	115451807	115451897	-1
AT-exons	ERBB4	2	212252670	212252717	-1
AT-exons	NAB1	2	191548464	191548553	1
AT-exons	AGTPBP1	9	88203213	88203393	-1
AT-exons	FANCG	9	35076429	35076580	-1
AT-exons	C10orf137	10	127441368	127441483	1
AT-exons	ITSN1	21	35140017	35140132	1
AT-exons	FGFR1OP2	12	27113448	27113561	1
AT-exons	AC009060.2	16	70266567	70266707	-1
AT-exons	SCG3	15	51974714	51974766	1
AT-exons	CALCOCO2	17	46929868	46929990	1
AT-exons	LARS2	3	45433075	45433140	1
AT-exons	PDS5B	13	33320115	33320238	1
AT-exons	ASPH	8	62430087	62430220	-1
AT-exons	ASCC2	22	30230478	30230539	-1
AT-exons	GRPEL2	5	148729217	148729298	1
AT-exons	CXorf23	X	19973509	19973684	-1
AT-exons	ZNF33A	10	38301226	38301278	1
AT-exons	SNAPC5	15	66787241	66787757	-1
AT-exons	RAB3GAP2	1	220375618	220375716	-1
AT-exons	NAA15	4	140297519	140297627	1
AT-exons	TOP1	20	39709805	39709880	1
AT-exons	IMPA2	18	12012169	12012348	1
AT-exons	PEX19	1	160231075	160231148	-1
AT-exons	CBY1	22	39067075	39067193	1
AT-exons	WDR67	8	124132295	124132428	1
AT-exons	FSD1L	9	108223801	108223896	1
AT-exons	PLCB2	15	40582226	40582283	-1
AT-exons	SLC35F5	2	114500269	114500456	-1
AT-exons	RNMT	18	13731475	13731933	1
AT-exons	ANLN	7	36456689	36456799	1
AT-exons	DLG3	X	69717030	69717071	1
AT-exons	RP11-658F2.1	11	66410921	66411611	1
AT-exons	UBR2	6	42633147	42633250	1
AT-exons	XG	X	2670939	2671041	1
AT-exons	TOP3A	17	18208426	18208534	-1
AT-exons	CHUK	10	101961845	101961906	-1
AT-exons	CGRRF1	14	54989172	54989311	1
AT-exons	C4orf29	4	128910876	128910976	1
AT-exons	PHC1	12	9068356	9068665	1
AT-exons	MCTP1	5	94259667	94259726	-1
AT-exons	PPM1A	14	60756524	60756632	1
AT-exons	FAM21C	10	46246930	46247001	1
AT-exons	ZFAT	8	135622713	135622898	-1
AT-exons	SLC46A1	17	26729256	26729339	-1
AT-exons	NFKBIZ	3	101575914	101576027	1
AT-exons	NR1H3	11	47279497	47279680	1
AT-exons	UGT1A3	2	234678177	234678310	1
AT-exons	EXOC7	17	74084141	74084203	-1
AT-exons	DMXL1	5	118505885	118506975	1
AT-exons	TBX1	22	19751678	19751849	1
AT-exons	MYO9B	19	17321142	17321189	1
AT-exons	UPF3A	13	115047496	115047602	1
AT-exons	DMXL2	15	51795003	51795230	-1
AT-exons	ITGAV	2	187540331	187540444	1
AT-exons	CCDC90B	11	82976907	82977021	-1
AT-exons	BAT2D1	1	171556787	171556890	1
AT-exons	NAPB	20	23360082	23360132	-1
AT-exons	MYST4	10	76732265	76732397	1
AT-exons	VPS13C	15	62261498	62261651	-1
AT-exons	ENPP3	6	132007016	132007047	1
AT-exons	EIF5A2	3	170612081	170612212	-1
AT-exons	NUP153	6	17669206	17669259	-1
AT-exons	NUF2	1	163298636	163298697	1
AT-exons	POLK	5	74889703	74889874	1
AT-exons	FLOT2	17	27211243	27211333	-1
AT-exons	ADAM10	15	58971323	58971481	-1
AT-exons	NFKBIL2	8	145668060	145668189	-1
AT-exons	LZTFL1	3	45872565	45872630	-1
AT-exons	UBQLN4	1	156013789	156014014	-1
AT-exons	BTRC	10	103290994	103291090	1
AT-exons	SACM1L	3	45776727	45776865	1
AT-exons	TBC1D23	3	100020911	100021081	1
AT-exons	SSX2IP	1	85136860	85136991	-1
AT-exons	TIAL1	10	121352964	121353025	-1
AT-exons	QKI	6	163956014	163956157	1
AT-exons	PPP3CA	4	101984389	101984514	-1
AT-exons	CCNB1	5	68470078	68470236	1
AT-exons	EFTUD1	15	82530648	82530862	-1
AT-exons	GPCPD1	20	5566840	5566915	-1
AT-exons	FAM98A	2	33813402	33813586	-1
AT-exons	SUGT1	13	53254109	53254290	1
AT-exons	POLR3F	20	18460682	18460825	1
AT-exons	KIAA1033	12	105504903	105505042	1
AT-exons	AGPAT5	8	6605191	6605349	1
AT-exons	PDXDC2P	16	70068074	70068263	-1
AT-exons	SH3YL1	2	224864	224920	-1
AT-exons	GPR98	5	90008104	90008245	1
AT-exons	ZFYVE27	10	99502851	99502921	1
AT-exons	MOSPD2	X	14918697	14918757	1
AT-exons	MSH6	2	48033591	48033790	1
AT-exons	ARHGAP5	14	32586346	32586493	1
AT-exons	RP11-192K2.3	3	159605497	159605694	1
AT-exons	NAA25	12	112471037	112471183	-1
AT-exons	RUFY1	5	179007948	179008013	1
AT-exons	NUPL1	13	25883385	25883420	1
AT-exons	FANCI	15	89811630	89811756	1
AT-exons	ATL2	2	38523828	38523842	-1
AT-exons	NOL9	1	6605105	6605240	-1
AT-exons	PTBP2	1	97235259	97235431	1
AT-exons	CTNND1	11	57561482	57561553	1
AT-exons	SNX30	9	115579985	115580095	1
AT-exons	RRM1	11	4148265	4148486	1
AT-exons	LMO2	11	33890892	33891533	-1
AT-exons	ZNF561	19	9727721	9727847	-1
AT-exons	PLXNB1	3	48455079	48455227	-1
AT-exons	FRYL	4	48608455	48608623	-1
AT-exons	DARS	2	136670056	136670136	-1
AT-exons	C12orf48	12	102548605	102549060	1
AT-exons	SKA3	13	21746759	21746827	-1
AT-exons	PPP1R7	2	242097899	242097964	1
AT-exons	SCAMP1	5	77684661	77684738	1
AT-exons	TES	7	115874588	115874673	1
AT-exons	TAF1A	1	222753101	222753214	-1
AT-exons	PQLC3	2	11315094	11315135	1
AT-exons	TRIM34	11	5625764	5626027	1
AT-exons	IBTK	6	82923944	82924546	-1
AT-exons	NDUFB6	9	32570958	32571050	-1
AT-exons	NECAP1	12	8244365	8244446	1
AT-exons	TCF12	15	57544619	57544690	1
AT-exons	TTC21B	2	166802034	166802200	-1
AT-exons	TIMP1	X	47442807	47442935	1
AT-exons	TMEM116	12	112441604	112441667	-1
AT-exons	GNB4	3	179122978	179123194	-1
AT-exons	REV3L	6	111686468	111686547	-1
AT-exons	NAT1	8	18074386	18074503	1
AT-exons	JMY	5	78608226	78608321	1
AT-exons	CENPI	X	100395655	100395749	1
AT-exons	SNRPA1	15	101826419	101826498	-1
AT-exons	FGFR1OP	6	167440035	167440103	1
AT-exons	STAT5B	17	40379547	40379703	-1
AT-exons	AGAP1	2	236658998	236659132	1
AT-exons	DENND4A	15	66015186	66015286	-1
AT-exons	TRRAP	7	98479598	98479647	1
AT-exons	MUC1	1	155160198	155160334	-1
AT-exons	TMTC4	13	101308635	101308722	-1
AT-exons	ASCC3	6	101304179	101307078	-1
AT-exons	SFMBT2	10	7239510	7239649	-1
AT-exons	CLK1	2	201724848	201725154	-1
AT-exons	PAN3	13	28855452	28855516	1
AT-exons	RNF20	9	104313966	104314101	1
AT-exons	DDX26B	X	134681062	134681190	1
AT-exons	AK7	14	96939024	96939092	1
AT-exons	ATXN2	12	111957683	111957880	-1
AT-exons	AP1B1	22	29758990	29759095	-1
AT-exons	AMIGO2	12	47472925	47473031	-1
AT-exons	ATP6AP2	X	40456501	40456596	1
AT-exons	ANO6	12	45810482	45810687	1
AT-exons	CLOCK	4	56319844	56319991	-1
AT-exons	PRDM2	1	14104913	14109326	1
AT-exons	C10orf18	10	5777267	5777509	1
AT-exons	USP34	2	61430275	61430398	-1
AT-exons	PON2	7	95036299	95036380	-1
AT-exons	CLCN7	16	1502756	1502894	-1
AT-exons	WNK1	12	1009642	1009836	1
AT-exons	APH1B	15	63579623	63579745	1
AT-exons	NSUN2	5	6606933	6607025	-1
AT-exons	CDK5RAP1	20	31982819	31982922	-1
AT-exons	METTL8	2	172216932	172217023	-1
AT-exons	CHMP7	8	23116579	23116639	1
AT-exons	AKR1C2	10	5041392	5041469	-1
AT-exons	UBA3	3	69124581	69124661	-1
AT-exons	TMEM92	17	48355076	48355101	1
AT-exons	WWC2	4	184114752	184114861	1
AT-exons	GGH	8	63936466	63936556	-1
AT-exons	C4orf27	4	170669895	170669993	-1
AT-exons	SOS1	2	39278285	39278428	-1
AT-exons	TTC7B	14	91077086	91077183	-1
AT-exons	TJP1	15	30020141	30020223	-1
AT-exons	TAF12	1	28944465	28944542	-1
AT-exons	MUTYH	1	45798769	45798842	-1
AT-exons	UXT	X	47516971	47517038	-1
AT-exons	POFUT1	20	30797874	30797995	1
AT-exons	DGKD	2	234346863	234347025	1
AT-exons	RC3H2	9	125620202	125620372	-1
AT-exons	FOXJ3	1	42671433	42671534	-1
AT-exons	ST3GAL5	2	86074505	86074685	-1
AT-exons	NSUN2	5	6622129	6622213	-1
AT-exons	AHI1	6	135768146	135768298	-1
AT-exons	ACTR1A	10	104241594	104241655	-1
AT-exons	POLE2	14	50121502	50121556	-1
AT-exons	EEF2K	16	22277711	22277845	1
AT-exons	CBWD6	9	69247522	69247581	-1
AT-exons	C10orf137	10	127424213	127424473	1
AT-exons	RGS6	14	72985059	72985245	1
AT-exons	ZNF195	11	3394807	3394886	-1
AT-exons	SPATS2	12	49912856	49912965	1
AT-exons	ZDHHC13	11	19187849	19187932	1
AT-exons	RCL1	9	4860125	4860901	1
AT-exons	STRBP	9	125901808	125901966	-1
AT-exons	C8orf44	8	67588980	67589137	1
AT-exons	UBR1	15	43317579	43317627	-1
AT-exons	AKAP9	7	91706169	91706321	1
AT-exons	TRMT11	6	126317113	126317186	1
AT-exons	SEC14L2	22	30823158	30823390	1
AT-exons	NFAT5	16	69680420	69680481	1
AT-exons	CENPC1	4	68406698	68406768	-1
AT-exons	RAB30	11	82745214	82745314	-1
AT-exons	SPG11	15	44925703	44925835	-1
AT-exons	SYNJ2BP	14	70855187	70855323	-1
AT-exons	XPO1	2	61729131	61729175	-1
AT-exons	CHEK2	22	29099493	29099554	-1
AT-exons	TTC13	1	231075132	231075242	-1
AT-exons	SLC30A5	5	68423831	68423959	1
AT-exons	HERC3	4	89597369	89597392	1
AT-exons	WDR53	3	196293748	196294178	-1
AT-exons	EVL	14	100593044	100593108	1
AT-exons	LACE1	6	108676858	108676959	1
AT-exons	EXOC6	10	94695571	94695642	1
AT-exons	WRN	8	30924549	30924698	1
AT-exons	ANK2	4	114253128	114253226	1
AT-exons	CCDC138	2	109408011	109408258	1
AT-exons	ACTR8	3	53910647	53910740	-1
AT-exons	TSPO	22	43555216	43555426	1
AT-exons	CEP164	11	117261715	117261931	1
AT-exons	LRRCC1	8	86021830	86022035	1
AT-exons	TRAPPC10	21	45475579	45475774	1
AT-exons	UBE4A	11	118243801	118244003	1
AT-exons	STRAP	12	16036475	16036616	1
AT-exons	TRIP11	14	92487900	92488175	-1
AT-exons	ROCK2	2	11426665	11426765	-1
AT-exons	CCDC111	4	185582928	185583057	1
AT-exons	BIVM	13	103483915	103484047	1
AT-exons	EPB41	1	29385323	29385364	1
AT-exons	DNAH14	1	225161793	225161855	1
AT-exons	SLK	10	105770574	105770666	1
AT-exons	ARHGEF25	12	58006713	58006927	1
AT-exons	SENP6	6	76423391	76423541	1
AT-exons	ATP11C	X	138864706	138864887	-1
AT-exons	GPBP1	5	56532940	56532999	1
AT-exons	SLC7A6	16	68321226	68321338	1
AT-exons	CNST	1	246784731	246784936	1
AT-exons	SAFB2	19	5611131	5611641	-1
AT-exons	C3orf1	3	119219542	119219707	1
AT-exons	BOD1L	4	13598728	13598792	-1
AT-exons	RG9MTD2	4	100472042	100472147	-1
AT-exons	AC135983.5	15	32821984	32822139	-1
AT-exons	C2orf76	2	120078730	120078780	-1
AT-exons	MDM1	12	68710361	68710390	-1
AT-exons	ZC3H6	2	113080226	113080479	1
AT-exons	DENND4C	9	19331976	19332182	1
AT-exons	PTPN13	4	87692324	87692688	1
AT-exons	NAA16	13	41905410	41905505	1
AT-exons	RFWD2	1	176145046	176145143	-1
AT-exons	G2E3	14	31074711	31075018	1
AT-exons	TCF7	5	133480488	133480560	1
AT-exons	AIMP2	7	6054777	6054983	1
AT-exons	MLF1IP	4	185623517	185623595	-1
AT-exons	KNTC1	12	123014538	123014739	1
AT-exons	FBXL6	8	145581288	145581446	-1
AT-exons	NSMCE4A	10	123719016	123719110	-1
AT-exons	GSTO1	10	106022737	106022835	1
AT-exons	ANGPT1	8	108296910	108297076	-1
AT-exons	RAP1GAP	1	21934706	21934843	-1
AT-exons	TNFSF9	19	6532797	6532827	1
AT-exons	ANKRD13A	12	110471602	110471762	1
AT-exons	TMC7	16	19067864	19068019	1
AT-exons	ATP11C	X	138856849	138857112	-1
AT-exons	AP1G2	14	24030505	24030640	-1
AT-exons	HPS3	3	148877833	148878066	1
AT-exons	AGBL3	7	134674001	134674061	1
AT-exons	CHD1	5	98212102	98212262	-1
AT-exons	CAST	5	96066484	96066564	1
AT-exons	KIAA1324L	7	86544039	86544176	-1
AT-exons	PDCD10	3	167405403	167405481	-1
AT-exons	KLHL5	4	39064179	39064655	1
AT-exons	MED30	8	118542962	118543066	1
AT-exons	FYB	5	39139335	39139354	-1
AT-exons	FAM177A1	14	35522484	35522657	1
AT-exons	IBTK	6	82922424	82922510	-1
AT-exons	DAPK3	19	3963641	3963667	-1
AT-exons	KLHDC4	16	87764158	87764250	-1
AT-exons	ENO3	17	4855320	4855442	1
AT-exons	ANKHD1	5	139819704	139819851	1
AT-exons	DENND4B	1	153915032	153915101	-1
AT-exons	AFF4	5	132262813	132262916	-1
AT-exons	ARMC10	7	102727316	102727384	1
AT-exons	MECOM	3	168825714	168825740	-1
AT-exons	ASAP1	8	131226802	131226947	-1
AT-exons	PK4P	2	159433783	159433895	1
AT-exons	LACE1	6	108668192	108668243	1
AT-exons	CRYL1	13	21013732	21013893	-1
AT-exons	AP001055.7	21	45560132	45560224	1
AT-exons	PPP1R12B	1	202399859	202399938	1
AT-exons	PDE7A	8	66657642	66657705	-1
AT-exons	UBR5	8	103279175	103279969	-1
AT-exons	ANO10	3	43621845	43621964	-1
AT-exons	QRSL1	6	107088224	107088383	1
AT-exons	SIKE1	1	115322731	115322836	-1
AT-exons	RFT1	3	53153900	53154037	-1
AT-exons	CNOT10	3	32761606	32761723	1
AT-exons	SYNE2	14	64514718	64514873	1
AT-exons	NEO1	15	73567033	73567065	1
AT-exons	RALGAPB	20	37193999	37194121	1
AT-exons	NAP1L4	11	2970457	2970494	-1
AT-exons	ZNF274	19	58698314	58698409	1
AT-exons	RP11-431I8.2	3	160166514	160166583	-1
AT-exons	C17orf39	17	17965159	17965289	1
AT-exons	ITGAV	2	187541540	187541662	1
AT-exons	UBE3A	15	25599675	25599830	-1
AT-exons	MITD1	2	99787973	99788109	-1
AT-exons	CSPP1	8	68105699	68105837	1
AT-exons	DDX59	1	200619553	200619804	-1
AT-exons	TTC37	5	94839518	94839642	-1
AT-exons	ASPSCR1	17	79937060	79937115	1
AT-exons	DPY19L1	7	34979765	34980379	-1
AT-exons	GNA12	7	2773085	2773135	-1
AT-exons	CCDC21	1	26586108	26586293	1
AT-exons	SAP130	2	128750761	128750882	-1
[truncated: 5,228 more rows]
