# Supplementary material for: Characterizing the interplay between gene nucleotide composition bias and splicing
Source: Genome Biol. 2019 Nov 29;20:259. doi: 10.1186/s13059-019-1869-y (PMC6883713; doi:10.1186/s13059-019-1869-y)
Supplement: Supplementary file 4 — Additional file 4 Table S3. Annotation of isochores, LADs, and TADs. [file 13059_2019_1869_MOESM4_ESM.xlsx]

## Sheet: References
all files are hg19 or lifted to hg19 genome	bed file	database	download link	web site	GSE	PMID	Article	DB_ref
TAD	IMR90_Lieberman_TADs.bed	Yue Lab	http://promoter.bx.psu.edu/hi-c/downloads/hg19.TADs.zip	http://promoter.bx.psu.edu/hi-c/publications.html	GSE63525	30286773	Rao et al., A three-dimensional map of the human genome at kilobase resolution reveals principles of chromatin looping. Cell. 2014 December 18; 159(7): 1665–1680	Wang et al., The 3D Genome Browser: a web-based browser for visualizing 3D genome organization and long-range chromatin interactions. Genome Biol. 2018 Oct 4;19(1):151.
TAD	K562_Lieberman_TADs.bed	Yue Lab	http://promoter.bx.psu.edu/hi-c/downloads/hg19.TADs.zip	http://promoter.bx.psu.edu/hi-c/publications.html	GSE63525	30286773	Rao et al., A three-dimensional map of the human genome at kilobase resolution reveals principles of chromatin looping. Cell. 2014 December 18; 159(7): 1665–1680	Wang et al., The 3D Genome Browser: a web-based browser for visualizing 3D genome organization and long-range chromatin interactions. Genome Biol. 2018 Oct 4;19(1):151.
TAD	HiC_TADs_Stein-MCF7-WT.hg19.bed	GEO	ftp://ftp.ncbi.nlm.nih.gov/geo/series/GSE66nnn/GSE66733/suppl/GSE66733_Hi%2DC_MCF7_MCF10A_processed_HiCfiles.tar.gz	https://www.ncbi.nlm.nih.gov/geo/	GSE66733	26415882	Barutcu et al., Chromatin interaction analysis reveals changes in small chromosome and telomere clustering between epithelial and breast cancer cells. Genome Biol. 2015 Sep 28;16:214.
LAD	GSE94971_LADs_Activated_Jurkat_15cut_sm60.hg19.bed	GEO	ftp://ftp.ncbi.nlm.nih.gov/geo/series/GSE94nnn/GSE94971/suppl/GSE94971_LADs_A_15cut_sm60.bed.gz	https://www.ncbi.nlm.nih.gov/geo/	GSE94971	28424353	Robson et al., Constrained release of lamina-associated enhancers and genes from the nuclear envelope during T-cell activation facilitates their association in chromosome compartments. Genome Res 2017 Jul;27(7):1126-1138.
LAD	GSE94971_LADs_Resting_Jurkat_15cut_sm60.hg19.bed	GEO	ftp://ftp.ncbi.nlm.nih.gov/geo/series/GSE94nnn/GSE94971/suppl/GSE94971_LADs_R_15cut_sm60.bed.gz	https://www.ncbi.nlm.nih.gov/geo/	GSE94971	28424353	Robson et al., Constrained release of lamina-associated enhancers and genes from the nuclear envelope during T-cell activation facilitates their association in chromosome compartments. Genome Res 2017 Jul;27(7):1126-1138.
LAD	nature06947_DamID_LAD_human_lung_fibroblasts_lifted.hg19.bed	GEO	http://compbio.med.harvard.edu/modencode/webpage/lad/human.fibroblast.DamID.hg19.bed	https://www.ncbi.nlm.nih.gov/geo/	GSE8854	18463634	Guelen et al., Domain organization of human chromosomes revealed by mapping of nuclear lamina interactions. Nature. 2008 Jun 12;453(7197):948-51.	Ho et al., Comparative analysis of metazoan chromatin organization, Nature. 2014 Aug 28;512(7515):449-52.
ISOCHORES	ISO_Costantini.lifted.hg19.bed		https://genome.cshlp.org/content/suppl/2006/04/05/16.4.536.DC1/Supp_Table.xls		NA (not available on GEO but see "download link")	19344507	Costantini et al., The evolution of isochore patterns in vertebrate genomes. BMC Genomics. 2009 Apr 3;10:146.
ISOCHORES	ISOFINDER_isochores_hg19.bed		http://bioinfo2.ugr.es/isochores/downloads/iso_hg19.rar	https://bioinfo2.ugr.es/isochores/human-isochores/	NA (not available on GEO but see "download link")	15215396	Oliver et al., IsoFinder: computational prediction of isochores in genome sequences. Nucleic Acids Research 32: W287-W292.
ISOCHORES	ISO_isosegmenter.hg19.bed		-	https://github.com/bunop/isoSegmenter	NA (Data recomputed on hg19 assembly with Isosegmenter pipeline, default parameters; see "web site")	26640363	Cozzi et al., Segmenting the Human Genome into Isochores. Evolutionary Bioinformatics 2015;11:253-261.

## Sheet: Isofinder
id	id_nbr	chrom	size	%GC	nbr_exon_AT & GC	nbr_exon_GC	nbr_exon_AT
ISO_Isofinder_4	4	1	461914	0.620806037487498	12	10	2
ISO_Isofinder_7	7	1	152137	0.532329413620618	2	1	1
ISO_Isofinder_22	22	1	372224	0.556390775447043	3	2	1
ISO_Isofinder_44	44	1	155738	0.473500365999307	3	2	1
ISO_Isofinder_54	54	1	803330	0.519910870999465	3	2	1
ISO_Isofinder_55	55	1	245820	0.416129688389879	3	1	2
ISO_Isofinder_58	58	1	1050109	0.431078107129831	2	1	1
ISO_Isofinder_63	63	1	144747	0.44129412008539	2	1	1
ISO_Isofinder_73	73	1	502342	0.501212321486159	3	2	1
ISO_Isofinder_74	74	1	147671	0.548408285987093	2	1	1
ISO_Isofinder_99	99	1	1211107	0.499086373045486	6	4	2
ISO_Isofinder_107	107	1	65105	0.382013670225021	2	1	1
ISO_Isofinder_108	108	1	1034386	0.479159617396214	6	5	1
ISO_Isofinder_109	109	1	518022	0.445554435911988	2	1	1
ISO_Isofinder_115	115	1	995122	0.488737059375634	10	5	5
ISO_Isofinder_125	125	1	812191	0.445434632986576	4	3	1
ISO_Isofinder_143	143	1	202260	0.506521309205972	2	1	1
ISO_Isofinder_163	163	1	35680	0.463705156950673	2	1	1
ISO_Isofinder_169	169	1	2093975	0.480784632099237	8	6	2
ISO_Isofinder_175	175	1	469435	0.478496490461938	2	1	1
ISO_Isofinder_176	176	1	618298	0.423370284231875	4	2	2
ISO_Isofinder_195	195	1	95582	0.55942541482706	2	1	1
ISO_Isofinder_199	199	1	107483	0.550133509485221	6	5	1
ISO_Isofinder_204	204	1	238695	0.427135046817068	3	1	2
ISO_Isofinder_206	206	1	607683	0.439755596256601	9	4	5
ISO_Isofinder_256	256	1	2966354	0.411629899870346	8	3	5
ISO_Isofinder_261	261	1	1469669	0.401919071573259	4	1	3
ISO_Isofinder_267	267	1	189529	0.364044552548687	3	2	1
ISO_Isofinder_283	283	1	2880785	0.386365521897677	7	2	5
ISO_Isofinder_295	295	1	1345866	0.396809935015819	7	2	5
ISO_Isofinder_303	303	1	1151838	0.373763497991905	3	1	2
ISO_Isofinder_309	309	1	2373635	0.399732477824097	10	3	7
ISO_Isofinder_322	322	1	1399647	0.371518675780393	2	1	1
ISO_Isofinder_326	326	1	2191166	0.382860997295504	13	3	10
ISO_Isofinder_331	331	1	1105821	0.400898517933734	5	3	2
ISO_Isofinder_332	332	1	205318	0.455649285498592	2	1	1
ISO_Isofinder_338	338	1	1001745	0.475884581405447	7	5	2
ISO_Isofinder_352	352	1	129318	0.411651896874372	4	2	2
ISO_Isofinder_355	355	1	121345	0.377073633029791	3	1	2
ISO_Isofinder_356	356	1	331706	0.402790422844326	3	1	2
ISO_Isofinder_371	371	1	405822	0.398231244240086	2	1	1
ISO_Isofinder_373	373	1	64634	0.491335829439614	2	1	1
ISO_Isofinder_377	377	1	368250	0.392480651731161	6	3	3
ISO_Isofinder_381	381	1	857444	0.434007352083635	10	8	2
ISO_Isofinder_382	382	1	83752	0.51013707135352	6	4	2
ISO_Isofinder_386	386	1	417252	0.478914421021349	16	10	6
ISO_Isofinder_387	387	1	421648	0.444003054680682	7	4	3
ISO_Isofinder_390	390	1	430351	0.478674384397852	3	2	1
ISO_Isofinder_393	393	1	56459	0.535893303104908	8	6	2
ISO_Isofinder_401	401	1	393221	0.531235615595301	20	18	2
ISO_Isofinder_404	404	1	393459	0.448488914982247	8	3	5
ISO_Isofinder_405	405	1	896835	0.505008167611657	12	7	5
ISO_Isofinder_407	407	1	140368	0.426329362817736	2	1	1
ISO_Isofinder_424	424	1	300266	0.429129505172081	2	1	1
ISO_Isofinder_426	426	1	225991	0.489200897380869	8	7	1
ISO_Isofinder_453	453	1	2070301	0.377472164675571	9	2	7
ISO_Isofinder_458	458	1	877757	0.401277346691624	8	4	4
ISO_Isofinder_497	497	1	69012	0.454689039587318	2	1	1
ISO_Isofinder_499	499	1	707942	0.382404208254349	3	1	2
ISO_Isofinder_513	513	1	873494	0.501554675819181	5	4	1
ISO_Isofinder_520	520	1	253262	0.393548973000292	2	1	1
ISO_Isofinder_530	530	1	555093	0.476775963667349	5	4	1
ISO_Isofinder_541	541	1	444772	0.452036099394746	4	2	2
ISO_Isofinder_542	542	1	764029	0.39065794622979	4	1	3
ISO_Isofinder_555	555	1	148830	0.379439629107035	4	1	3
ISO_Isofinder_557	557	1	90236	0.390387428520768	2	1	1
ISO_Isofinder_579	579	1	2909274	0.396928580807445	10	1	9
ISO_Isofinder_581	581	1	456373	0.381394166613713	5	1	4
ISO_Isofinder_593	593	1	1287418	0.464336369384303	5	3	2
ISO_Isofinder_596	596	1	409763	0.42565824635216	2	1	1
ISO_Isofinder_602	602	1	2670781	0.441587685399889	5	2	3
ISO_Isofinder_603	603	1	248827	0.393811764800444	3	1	2
ISO_Isofinder_608	608	1	141195	0.39764155954531	5	1	4
ISO_Isofinder_613	613	1	287412	0.435204514773218	4	1	3
ISO_Isofinder_630	630	1	1737523	0.393175227032966	5	4	1
ISO_Isofinder_667	667	10	538074	0.467372517534763	3	2	1
ISO_Isofinder_713	713	10	537278	0.411660257818113	2	1	1
ISO_Isofinder_720	720	10	1100001	0.398420546890412	6	1	5
ISO_Isofinder_741	741	10	347001	0.4320708009487	2	1	1
ISO_Isofinder_753	753	10	145815	0.460165277920653	2	1	1
ISO_Isofinder_785	785	10	3192541	0.38562191409408	4	1	3
ISO_Isofinder_793	793	10	1057477	0.428071721654466	10	2	8
ISO_Isofinder_803	803	10	118316	0.526818012779337	2	1	1
ISO_Isofinder_816	816	10	1109339	0.39935222686663	4	1	3
ISO_Isofinder_818	818	10	215866	0.499110559328472	8	5	3
ISO_Isofinder_882	882	10	1444174	0.398491456015688	6	2	4
ISO_Isofinder_884	884	10	210398	0.368354261922642	3	1	2
ISO_Isofinder_888	888	10	34715	0.34112055307504	3	1	2
ISO_Isofinder_901	901	10	945998	0.487650079598477	12	8	4
ISO_Isofinder_904	904	10	224635	0.479150622120329	2	1	1
ISO_Isofinder_908	908	10	100922	0.471165850855116	2	1	1
ISO_Isofinder_912	912	10	64105	0.555136104828017	4	3	1
ISO_Isofinder_916	916	10	72160	0.514634146341463	3	2	1
ISO_Isofinder_917	917	10	754619	0.453060418568841	8	6	2
ISO_Isofinder_919	919	10	426194	0.484729958657325	5	4	1
ISO_Isofinder_923	923	10	247441	0.449299024818037	4	2	2
ISO_Isofinder_944	944	10	192534	0.43119656787892	3	1	2
ISO_Isofinder_986	986	10	293280	0.509605155482815	2	1	1
ISO_Isofinder_989	989	10	1126155	0.414746637896204	8	2	6
ISO_Isofinder_999	999	10	81243	0.375392341494036	2	1	1
ISO_Isofinder_1015	1015	10	872004	0.554000899078445	3	1	2
ISO_Isofinder_1016	1016	10	432917	0.58221783852332	2	1	1
ISO_Isofinder_1025	1025	11	978794	0.533232733343278	7	3	4
ISO_Isofinder_1030	1030	11	238925	0.410183111855185	3	1	2
ISO_Isofinder_1035	1035	11	57228	0.521195918082058	2	1	1
ISO_Isofinder_1037	1037	11	262297	0.452121068864684	2	1	1
ISO_Isofinder_1045	1045	11	959964	0.432525594709802	6	3	3
ISO_Isofinder_1062	1062	11	2050578	0.402893720697286	3	2	1
ISO_Isofinder_1071	1071	11	328365	0.411968388835595	5	1	4
ISO_Isofinder_1073	1073	11	871673	0.418286444572678	10	1	9
ISO_Isofinder_1075	1075	11	374928	0.400647591004139	2	1	1
ISO_Isofinder_1079	1079	11	120366	0.356911420168486	2	1	1
ISO_Isofinder_1097	1097	11	577410	0.399390381184947	4	2	2
ISO_Isofinder_1098	1098	11	761517	0.428498641527372	2	1	1
ISO_Isofinder_1112	1112	11	500697	0.402562827418579	3	1	2
ISO_Isofinder_1124	1124	11	55022	0.577023735960161	4	3	1
ISO_Isofinder_1130	1130	11	249088	0.430578751284687	3	1	2
ISO_Isofinder_1136	1136	11	133266	0.507128599942971	6	4	2
ISO_Isofinder_1137	1137	11	53198	0.45435918643558	5	1	4
ISO_Isofinder_1139	1139	11	719980	0.451266701852829	5	2	3
ISO_Isofinder_1152	1152	11	886940	0.399890635217715	3	1	2
ISO_Isofinder_1155	1155	11	660030	0.495304758874597	4	3	1
ISO_Isofinder_1157	1157	11	448536	0.550085165962152	2	1	1
ISO_Isofinder_1161	1161	11	633334	0.498368949085317	7	1	6
ISO_Isofinder_1168	1168	11	382700	0.55247191011236	8	7	1
ISO_Isofinder_1177	1177	11	398240	0.503937324226597	5	4	1
ISO_Isofinder_1178	1178	11	94684	0.419352794558743	3	2	1
ISO_Isofinder_1198	1198	11	78814	0.438856040804933	4	1	3
ISO_Isofinder_1222	1222	11	396581	0.3936850227318	2	1	1
ISO_Isofinder_1237	1237	11	128372	0.377691396877824	2	1	1
ISO_Isofinder_1249	1249	11	876845	0.443208320740838	2	1	1
ISO_Isofinder_1259	1259	11	292237	0.409061823109326	2	1	1
ISO_Isofinder_1274	1274	11	351455	0.377055384046322	2	1	1
ISO_Isofinder_1276	1276	11	2024126	0.407482044101998	15	6	9
ISO_Isofinder_1277	1277	11	353234	0.370340907160692	6	2	4
ISO_Isofinder_1281	1281	11	1009773	0.398721296766699	2	1	1
ISO_Isofinder_1286	1286	11	445298	0.382352941176471	2	1	1
ISO_Isofinder_1291	1291	11	374436	0.38910521424222	5	1	4
ISO_Isofinder_1308	1308	11	228068	0.416770436887244	2	1	1
ISO_Isofinder_1325	1325	11	160846	0.463443293585168	4	3	1
ISO_Isofinder_1326	1326	11	446017	0.500104256115798	4	3	1
ISO_Isofinder_1330	1330	11	344126	0.422917768491773	5	1	4
ISO_Isofinder_1331	1331	11	30045	0.486669995007489	3	2	1
ISO_Isofinder_1337	1337	11	1353835	0.492813378292037	9	7	2
ISO_Isofinder_1345	1345	11	614116	0.426378729751382	2	1	1
ISO_Isofinder_1358	1358	11	604595	0.412264408405627	4	1	3
ISO_Isofinder_1361	1361	11	64778	0.479885146191608	2	1	1
ISO_Isofinder_1362	1362	11	284230	0.513566477852443	2	1	1
ISO_Isofinder_1373	1373	11	962293	0.447212023780699	3	1	2
ISO_Isofinder_1383	1383	11	133905	0.460057503453941	2	1	1
ISO_Isofinder_1393	1393	12	127931	0.375968295409244	5	2	3
ISO_Isofinder_1404	1404	12	907297	0.47554659609808	2	1	1
ISO_Isofinder_1405	1405	12	223033	0.505512637143382	2	1	1
ISO_Isofinder_1412	1412	12	107219	0.369216276965836	3	1	2
ISO_Isofinder_1428	1428	12	402926	0.431885755697076	2	1	1
ISO_Isofinder_1449	1449	12	2141495	0.375529711720083	4	1	3
ISO_Isofinder_1452	1452	12	3107015	0.390136513663436	8	3	5
ISO_Isofinder_1465	1465	12	897440	0.407109110358353	4	1	3
ISO_Isofinder_1476	1476	12	2014662	0.367564385489973	7	2	5
ISO_Isofinder_1486	1486	12	2231882	0.369995367138585	5	2	3
ISO_Isofinder_1497	1497	12	676392	0.408239600704917	6	3	3
ISO_Isofinder_1499	1499	12	367049	0.506662598181714	15	14	1
ISO_Isofinder_1501	1501	12	104084	0.502296222282003	3	2	1
ISO_Isofinder_1507	1507	12	1043118	0.424592423867674	5	1	4
ISO_Isofinder_1515	1515	12	1002699	0.490449277400297	15	13	2
ISO_Isofinder_1532	1532	12	875546	0.476115475371939	21	14	7
ISO_Isofinder_1533	1533	12	584508	0.450339430769125	6	3	3
ISO_Isofinder_1538	1538	12	476368	0.486968058307863	11	9	2
ISO_Isofinder_1554	1554	12	2630532	0.401215039391271	5	1	4
ISO_Isofinder_1555	1555	12	2172395	0.378848690040255	9	4	5
ISO_Isofinder_1563	1563	12	893306	0.387497677167734	5	1	4
ISO_Isofinder_1567	1567	12	2294437	0.354881829398672	2	1	1
ISO_Isofinder_1571	1571	12	139388	0.340488420810974	7	2	5
ISO_Isofinder_1582	1582	12	3139443	0.414338785574384	10	3	7
ISO_Isofinder_1586	1586	12	467076	0.420383406554822	3	1	2
ISO_Isofinder_1592	1592	12	1605982	0.396679414837775	9	1	8
ISO_Isofinder_1599	1599	12	543927	0.416682753384186	6	2	4
ISO_Isofinder_1605	1605	12	74125	0.352755480607083	3	1	2
ISO_Isofinder_1606	1606	12	1595356	0.421947201753088	3	1	2
ISO_Isofinder_1615	1615	12	414168	0.509706206177203	4	3	1
ISO_Isofinder_1616	1616	12	647122	0.437099959513044	6	2	4
ISO_Isofinder_1620	1620	12	113559	0.403613980397855	5	1	4
ISO_Isofinder_1621	1621	12	271883	0.471680833299618	4	1	3
ISO_Isofinder_1622	1622	12	245075	0.413077629297154	10	2	8
ISO_Isofinder_1625	1625	12	172075	0.411907598430917	2	1	1
ISO_Isofinder_1627	1627	12	444337	0.509021305900701	6	4	2
ISO_Isofinder_1651	1651	12	1091197	0.438527598591272	4	2	2
ISO_Isofinder_1659	1659	12	308411	0.501455171943896	2	1	1
ISO_Isofinder_1663	1663	12	269277	0.447747115423894	2	1	1
ISO_Isofinder_1664	1664	12	156956	0.413370626162746	7	1	6
ISO_Isofinder_1669	1669	12	183895	0.527551048152478	3	1	2
ISO_Isofinder_1670	1670	12	1148364	0.463961068372495	8	1	7
ISO_Isofinder_1673	1673	12	626291	0.504339037284585	3	1	2
ISO_Isofinder_1684	1684	12	125432	0.569719050959883	2	1	1
ISO_Isofinder_1686	1686	12	249226	0.521069230337124	5	2	3
ISO_Isofinder_1704	1704	13	153019	0.38529855769545	5	1	4
ISO_Isofinder_1722	1722	13	113012	0.376004318125509	2	1	1
ISO_Isofinder_1735	1735	13	128378	0.40182118431507	2	1	1
ISO_Isofinder_1765	1765	13	1164328	0.391087391181866	7	2	5
ISO_Isofinder_1768	1768	13	1315650	0.382747691255273	4	2	2
ISO_Isofinder_1800	1800	13	1950578	0.394407708894492	5	1	4
ISO_Isofinder_1804	1804	13	222951	0.427439213100636	2	1	1
ISO_Isofinder_1810	1810	13	220051	0.455757983376581	4	3	1
ISO_Isofinder_1812	1812	13	647439	0.402527496798926	5	1	4
ISO_Isofinder_1827	1827	13	1081842	0.367368802468383	6	1	5
ISO_Isofinder_1831	1831	13	7052609	0.377196013560372	12	1	11
ISO_Isofinder_1834	1834	13	338083	0.444009311322959	3	1	2
ISO_Isofinder_1850	1850	13	303495	0.384757574259873	2	1	1
ISO_Isofinder_1851	1851	13	321016	0.439214867794752	3	1	2
ISO_Isofinder_1854	1854	13	824279	0.393101122314168	6	1	5
ISO_Isofinder_1859	1859	13	2137138	0.376853998197589	3	1	2
ISO_Isofinder_1865	1865	13	279765	0.50504888031026	2	1	1
ISO_Isofinder_1867	1867	13	183780	0.467564479268691	2	1	1
ISO_Isofinder_1872	1872	14	758801	0.43776299714945	5	2	3
ISO_Isofinder_1873	1873	14	39744	0.542622785829308	2	1	1
ISO_Isofinder_1882	1882	14	909697	0.475770503805113	10	7	3
ISO_Isofinder_1886	1886	14	362204	0.505634946052501	13	12	1
ISO_Isofinder_1896	1896	14	1647987	0.39673431889936	10	3	7
ISO_Isofinder_1902	1902	14	99274	0.388087515361525	3	1	2
ISO_Isofinder_1903	1903	14	480779	0.413112885546166	6	2	4
ISO_Isofinder_1918	1918	14	1611579	0.377710928226292	6	1	5
ISO_Isofinder_1924	1924	14	480774	0.420116312446181	8	3	5
ISO_Isofinder_1927	1927	14	194348	0.419952868051125	2	1	1
ISO_Isofinder_1938	1938	14	1514065	0.393640959932367	8	1	7
ISO_Isofinder_1941	1941	14	1654270	0.40597604985885	5	3	2
ISO_Isofinder_1949	1949	14	2430507	0.396859585263486	8	3	5
ISO_Isofinder_1952	1952	14	330271	0.366311301930839	3	2	1
ISO_Isofinder_1954	1954	14	354476	0.399237183899615	2	1	1
ISO_Isofinder_1958	1958	14	1121649	0.417341788741398	5	1	4
ISO_Isofinder_1980	1980	14	2224026	0.408326161654585	6	2	4
ISO_Isofinder_1989	1989	14	273059	0.434433583950721	6	4	2
ISO_Isofinder_1994	1994	14	132322	0.424237844047097	3	2	1
ISO_Isofinder_2007	2007	14	473066	0.499150224281601	4	3	1
ISO_Isofinder_2008	2008	14	453394	0.429171978455824	5	2	3
ISO_Isofinder_2035	2035	14	405767	0.43920279372152	2	1	1
ISO_Isofinder_2062	2062	14	1877506	0.459747132632332	6	4	2
ISO_Isofinder_2079	2079	14	247787	0.524462542425551	2	1	1
ISO_Isofinder_2085	2085	14	1896937	0.471529629080987	7	4	3
ISO_Isofinder_2090	2090	14	117464	0.419413607573384	4	1	3
ISO_Isofinder_2094	2094	14	55935	0.564530258335568	2	1	1
ISO_Isofinder_2114	2114	15	426125	0.464018773833969	4	3	1
ISO_Isofinder_2122	2122	15	211003	0.3669900427956	3	1	2
ISO_Isofinder_2136	2136	15	1844270	0.406741962944688	8	5	3
ISO_Isofinder_2145	2145	15	1976589	0.376591188152924	3	1	2
ISO_Isofinder_2148	2148	15	728694	0.402833013583205	3	1	2
ISO_Isofinder_2151	2151	15	241682	0.529571916816312	3	2	1
ISO_Isofinder_2152	2152	15	257895	0.439861183815119	5	1	4
ISO_Isofinder_2153	2153	15	154875	0.497000807102502	5	4	1
ISO_Isofinder_2165	2165	15	170370	0.39765803838704	3	2	1
ISO_Isofinder_2169	2169	15	66512	0.479823189800337	2	1	1
ISO_Isofinder_2170	2170	15	457596	0.402142938312398	7	1	6
ISO_Isofinder_2174	2174	15	417030	0.455406085893101	4	3	1
ISO_Isofinder_2177	2177	15	839004	0.41415773941483	9	3	6
ISO_Isofinder_2183	2183	15	1834479	0.392193096786608	5	1	4
ISO_Isofinder_2190	2190	15	603783	0.40898468489507	5	1	4
ISO_Isofinder_2193	2193	15	166768	0.367600498896671	6	2	4
ISO_Isofinder_2195	2195	15	318183	0.439834937755945	3	2	1
ISO_Isofinder_2197	2197	15	283071	0.401008934154329	2	1	1
ISO_Isofinder_2210	2210	15	607586	0.398463756571086	3	1	2
ISO_Isofinder_2218	2218	15	1072648	0.405243845138387	4	1	3
ISO_Isofinder_2223	2223	15	206340	0.346379761558593	8	1	7
ISO_Isofinder_2233	2233	15	327283	0.39083912088315	3	1	2
ISO_Isofinder_2236	2236	15	320441	0.424533689509145	3	1	2
ISO_Isofinder_2246	2246	15	166623	0.415530869087701	4	1	3
ISO_Isofinder_2248	2248	15	133141	0.370824914939801	2	1	1
ISO_Isofinder_2251	2251	15	266967	0.440309101874014	5	1	4
ISO_Isofinder_2255	2255	15	597164	0.391773449169742	4	2	2
ISO_Isofinder_2259	2259	15	629521	0.47162525158017	3	2	1
ISO_Isofinder_2275	2275	15	78358	0.441894892672095	2	1	1
ISO_Isofinder_2278	2278	15	387068	0.426346275073114	2	1	1
ISO_Isofinder_2294	2294	15	321227	0.480825086309681	4	1	3
ISO_Isofinder_2303	2303	15	212417	0.383359147337548	2	1	1
ISO_Isofinder_2317	2317	15	414257	0.473087962303594	3	1	2
ISO_Isofinder_2328	2328	15	157358	0.377985231129018	3	1	2
ISO_Isofinder_2334	2334	15	642787	0.443431494414168	2	1	1
ISO_Isofinder_2339	2339	15	413454	0.467877925960324	5	3	2
ISO_Isofinder_2353	2353	15	675519	0.484337228116456	3	2	1
ISO_Isofinder_2358	2358	15	148480	0.53448275862069	4	2	2
ISO_Isofinder_2359	2359	15	83956	0.461527466768307	4	1	3
ISO_Isofinder_2375	2375	15	407299	0.398724278723984	2	1	1
ISO_Isofinder_2384	2384	15	569077	0.481880307937239	5	2	3
ISO_Isofinder_2388	2388	16	959385	0.609955335970439	20	17	3
ISO_Isofinder_2390	2390	16	188092	0.521303404716841	4	3	1
ISO_Isofinder_2396	2396	16	333284	0.607232870464829	11	10	1
ISO_Isofinder_2397	2397	16	61916	0.552312810905097	2	1	1
ISO_Isofinder_2400	2400	16	753745	0.547455704515453	7	6	1
ISO_Isofinder_2401	2401	16	1005721	0.473506071763441	9	3	6
ISO_Isofinder_2404	2404	16	692464	0.514955290094503	21	16	5
ISO_Isofinder_2414	2414	16	614073	0.476067177680829	2	1	1
ISO_Isofinder_2416	2416	16	232935	0.437735849056604	5	1	4
ISO_Isofinder_2425	2425	16	495780	0.468153213118722	2	1	1
ISO_Isofinder_2428	2428	16	398046	0.453372223310874	5	3	2
ISO_Isofinder_2447	2447	16	320603	0.462865288222506	2	1	1
ISO_Isofinder_2448	2448	16	604640	0.441558613389786	5	1	4
ISO_Isofinder_2451	2451	16	674786	0.432906136167615	2	1	1
ISO_Isofinder_2452	2452	16	262647	0.404173662748861	6	5	1
ISO_Isofinder_2456	2456	16	168037	0.482750822735469	4	2	2
ISO_Isofinder_2460	2460	16	301210	0.476929716808871	3	2	1
ISO_Isofinder_2472	2472	16	886477	0.480080137442934	9	7	2
ISO_Isofinder_2476	2476	16	817047	0.50025273943849	9	8	1
ISO_Isofinder_2483	2483	16	615954	0.51528360884092	6	5	1
ISO_Isofinder_2488	2488	16	276325	0.54079073554691	7	5	2
ISO_Isofinder_2502	2502	16	759054	0.383091321566055	2	1	1
ISO_Isofinder_2507	2507	16	234827	0.439097718746141	2	1	1
ISO_Isofinder_2516	2516	16	2801629	0.399920903160269	6	3	3
ISO_Isofinder_2561	2561	16	109245	0.570442583184585	4	1	3
ISO_Isofinder_2565	2565	16	619814	0.507453849057943	10	5	5
ISO_Isofinder_2569	2569	16	85850	0.470343622597554	2	1	1
ISO_Isofinder_2576	2576	16	142795	0.383598865506495	2	1	1
ISO_Isofinder_2583	2583	16	44856	0.409242910647405	2	1	1
ISO_Isofinder_2596	2596	16	141787	0.40615148074224	3	2	1
ISO_Isofinder_2597	2597	16	299151	0.449739429251448	2	1	1
ISO_Isofinder_2610	2610	16	596838	0.454501891635586	4	2	2
ISO_Isofinder_2646	2646	16	580587	0.594045336874577	13	6	7
ISO_Isofinder_2651	2651	16	395263	0.539901280919287	9	7	2
ISO_Isofinder_2654	2654	17	107850	0.445544738062123	3	1	2
ISO_Isofinder_2658	2658	17	67370	0.571292860323586	2	1	1
ISO_Isofinder_2662	2662	17	319376	0.513952206803266	2	1	1
ISO_Isofinder_2664	2664	17	252374	0.52844191556975	3	1	2
ISO_Isofinder_2675	2675	17	436859	0.515788847202415	16	11	5
ISO_Isofinder_2676	2676	17	357172	0.435507262607371	11	1	10
ISO_Isofinder_2684	2684	17	311520	0.544087057010786	13	10	3
ISO_Isofinder_2685	2685	17	928646	0.501154368833764	13	11	2
ISO_Isofinder_2709	2709	17	662833	0.439204143426776	3	2	1
ISO_Isofinder_2718	2718	17	608036	0.495562762731154	6	3	3
ISO_Isofinder_2724	2724	17	245425	0.480077416726087	6	5	1
ISO_Isofinder_2727	2727	17	41287	0.600092038656236	4	3	1
ISO_Isofinder_2739	2739	17	549019	0.426954258413643	4	3	1
ISO_Isofinder_2759	2759	17	1030727	0.493210132265867	15	6	9
ISO_Isofinder_2763	2763	17	57825	0.580025940337224	2	1	1
ISO_Isofinder_2769	2769	17	128889	0.382934152642972	2	1	1
ISO_Isofinder_2772	2772	17	172075	0.418637222141508	4	1	3
ISO_Isofinder_2796	2796	17	383126	0.43961255566054	4	3	1
ISO_Isofinder_2805	2805	17	226140	0.440289201379676	2	1	1
ISO_Isofinder_2806	2806	17	124713	0.396839142671574	2	1	1
ISO_Isofinder_2811	2811	17	115650	0.482888024210981	2	1	1
ISO_Isofinder_2831	2831	17	35004	0.478116786652954	3	1	2
ISO_Isofinder_2835	2835	17	61785	0.538561139435138	2	1	1
ISO_Isofinder_2836	2836	17	467687	0.487060790656999	15	11	4
ISO_Isofinder_2840	2840	17	319682	0.536692713383925	7	4	3
ISO_Isofinder_2841	2841	17	112703	0.410042323629362	2	1	1
ISO_Isofinder_2844	2844	17	726011	0.51189031571147	9	7	2
ISO_Isofinder_2845	2845	17	282787	0.459847871366081	2	1	1
ISO_Isofinder_2850	2850	17	158062	0.400526375725981	2	1	1
ISO_Isofinder_2858	2858	17	667003	0.420486864376922	3	1	2
ISO_Isofinder_2861	2861	17	85577	0.540425581639927	2	1	1
ISO_Isofinder_2862	2862	17	175036	0.501799629790443	4	3	1
ISO_Isofinder_2881	2881	17	60520	0.522769332452082	2	1	1
ISO_Isofinder_2884	2884	17	30215	0.557636935297038	2	1	1
ISO_Isofinder_2885	2885	17	247438	0.486562290351522	6	5	1
ISO_Isofinder_2886	2886	17	104148	0.572176133963206	2	1	1
ISO_Isofinder_2889	2889	17	44546	0.404862389440129	3	2	1
ISO_Isofinder_2893	2893	17	81430	0.391808915633059	3	1	2
ISO_Isofinder_2912	2912	17	125360	0.509229419272495	2	1	1
ISO_Isofinder_2921	2921	17	404142	0.398268430403175	5	1	4
ISO_Isofinder_2925	2925	17	292379	0.434778147541376	7	3	4
ISO_Isofinder_2931	2931	17	205382	0.497867388573487	2	1	1
ISO_Isofinder_2935	2935	17	122892	0.385590599876314	3	2	1
ISO_Isofinder_2947	2947	17	266395	0.446404774864393	5	2	3
ISO_Isofinder_2965	2965	17	1361681	0.445312815556654	6	1	5
ISO_Isofinder_2978	2978	17	5822517	0.507068163132886	44	32	12
ISO_Isofinder_2990	2990	17	1098924	0.534051490366941	14	6	8
ISO_Isofinder_2993	2993	18	447209	0.433750215223754	3	2	1
ISO_Isofinder_2997	2997	18	895311	0.379311769876613	10	1	9
ISO_Isofinder_3000	3000	18	877384	0.419326087551175	2	1	1
ISO_Isofinder_3003	3003	18	1933595	0.397684623719031	2	1	1
ISO_Isofinder_3015	3015	18	236072	0.476892642922498	2	1	1
ISO_Isofinder_3019	3019	18	258616	0.407291118878956	3	1	2
ISO_Isofinder_3020	3020	18	511182	0.428125403476648	3	1	2
ISO_Isofinder_3027	3027	18	478011	0.406653821773976	2	1	1
ISO_Isofinder_3036	3036	18	717893	0.431866587360512	7	3	4
ISO_Isofinder_3037	3037	18	1050457	0.412240577196401	4	1	3
ISO_Isofinder_3052	3052	18	1055507	0.407251680945745	7	3	4
ISO_Isofinder_3070	3070	18	708735	0.437143643251709	4	1	3
ISO_Isofinder_3086	3086	18	1433323	0.440507826916892	4	2	2
ISO_Isofinder_3104	3104	18	254293	0.350556248107498	5	2	3
ISO_Isofinder_3134	3134	18	622261	0.531637046191228	5	1	4
ISO_Isofinder_3138	3138	19	777053	0.600997615349275	13	10	3
ISO_Isofinder_3141	3141	19	1064711	0.580274835143058	11	6	5
ISO_Isofinder_3146	3146	19	1699785	0.553430580926411	17	15	2
ISO_Isofinder_3149	3149	19	1376820	0.515782745747447	8	4	4
ISO_Isofinder_3151	3151	19	181091	0.509848639634217	3	2	1
ISO_Isofinder_3154	3154	19	678635	0.433094373263978	6	4	2
ISO_Isofinder_3156	3156	19	1360538	0.52628445511996	15	9	6
ISO_Isofinder_3157	3157	19	1055537	0.443043682978427	5	1	4
ISO_Isofinder_3158	3158	19	611895	0.540125348303222	9	7	2
ISO_Isofinder_3161	3161	19	824966	0.530660657530128	5	4	1
ISO_Isofinder_3167	3167	19	342026	0.508481811324285	5	4	1
ISO_Isofinder_3177	3177	19	161379	0.558145731476834	7	6	1
ISO_Isofinder_3180	3180	19	39634	0.623732149164858	4	3	1
ISO_Isofinder_3183	3183	19	337082	0.530962792436262	7	5	2
ISO_Isofinder_3185	3185	19	188269	0.544996786512915	4	3	1
ISO_Isofinder_3200	3200	19	1854978	0.432358227429112	2	1	1
ISO_Isofinder_3217	3217	19	72004	0.548802844286429	2	1	1
ISO_Isofinder_3219	3219	19	77576	0.546225636794885	2	1	1
ISO_Isofinder_3222	3222	19	80422	0.579493173509736	5	4	1
ISO_Isofinder_3223	3223	19	372356	0.519814371193159	8	4	4
ISO_Isofinder_3227	3227	19	1516092	0.421219160842482	5	1	4
ISO_Isofinder_3229	3229	19	1546697	0.515488812611649	17	15	2
ISO_Isofinder_3236	3236	19	637932	0.521025751961024	13	6	7
ISO_Isofinder_3239	3239	19	152133	0.524159781244043	2	1	1
ISO_Isofinder_3243	3243	19	81949	0.574845330632467	2	1	1
ISO_Isofinder_3245	3245	19	211413	0.555594972873002	6	5	1
ISO_Isofinder_3248	3248	19	480825	0.497488691311808	5	2	3
ISO_Isofinder_3249	3249	19	601112	0.397944143520675	3	2	1
ISO_Isofinder_3252	3252	19	1246358	0.528787876356552	18	15	3
ISO_Isofinder_3261	3261	19	94823	0.510350864241798	3	2	1
ISO_Isofinder_3264	3264	19	851084	0.53485907383995	12	9	3
ISO_Isofinder_3265	3265	19	89627	0.485378290024211	3	1	2
ISO_Isofinder_3267	3267	19	598252	0.540389334260479	15	13	2
ISO_Isofinder_3268	3268	19	377578	0.494059505585601	2	1	1
ISO_Isofinder_3276	3276	19	412974	0.417004460329222	2	1	1
ISO_Isofinder_3282	3282	19	163614	0.544213820333223	2	1	1
ISO_Isofinder_3287	3287	19	663984	0.550440974481313	13	10	3
ISO_Isofinder_3295	3295	19	235318	0.47024876974987	3	2	1
ISO_Isofinder_3326	3326	2	80590	0.436791165156967	2	1	1
ISO_Isofinder_3355	3355	2	101930	0.369302462474247	2	1	1
ISO_Isofinder_3369	3369	2	316501	0.443069690143159	4	1	3
ISO_Isofinder_3373	3373	2	457699	0.475028348324991	3	2	1
ISO_Isofinder_3375	3375	2	282006	0.409083494677418	2	1	1
ISO_Isofinder_3381	3381	2	923233	0.484457336338714	21	15	6
ISO_Isofinder_3382	3382	2	331820	0.429226689168826	5	2	3
ISO_Isofinder_3387	3387	2	245447	0.407978097104467	2	1	1
ISO_Isofinder_3391	3391	2	82489	0.372267817527185	3	1	2
ISO_Isofinder_3400	3400	2	40021	0.339921541190875	2	1	1
ISO_Isofinder_3403	3403	2	246457	0.372421964074869	4	1	3
ISO_Isofinder_3404	3404	2	1325915	0.405226921667932	5	1	4
ISO_Isofinder_3409	3409	2	408575	0.403619898427461	3	1	2
ISO_Isofinder_3411	3411	2	784904	0.390591715674783	7	3	4
ISO_Isofinder_3416	3416	2	112486	0.398102875024447	2	1	1
ISO_Isofinder_3422	3422	2	570995	0.386509514093819	3	1	2
ISO_Isofinder_3450	3450	2	153752	0.521450127478017	3	2	1
ISO_Isofinder_3466	3466	2	969712	0.396465136040391	5	2	3
ISO_Isofinder_3468	3468	2	540690	0.404479461428915	4	1	3
ISO_Isofinder_3472	3472	2	1571759	0.354339946518518	6	2	4
ISO_Isofinder_3475	3475	2	622756	0.439082080301113	2	1	1
ISO_Isofinder_3510	3510	2	181422	0.448170563658211	3	1	2
ISO_Isofinder_3525	3525	2	150727	0.52130009885422	10	8	2
ISO_Isofinder_3540	3540	2	923186	0.477174697189949	6	3	3
ISO_Isofinder_3567	3567	2	184881	0.53183939939745	3	1	2
ISO_Isofinder_3579	3579	2	1040442	0.413258019187999	5	1	4
ISO_Isofinder_3590	3590	2	492414	0.412993944120192	2	1	1
ISO_Isofinder_3621	3621	2	440181	0.380643417139768	9	2	7
ISO_Isofinder_3640	3640	2	340415	0.430271874036103	3	1	2
ISO_Isofinder_3641	3641	2	153720	0.524388498568826	3	2	1
ISO_Isofinder_3643	3643	2	153601	0.45926133293403	2	1	1
ISO_Isofinder_3644	3644	2	332558	0.431948712705754	4	1	3
ISO_Isofinder_3649	3649	2	1451319	0.459066545673281	2	1	1
ISO_Isofinder_3660	3660	2	1027977	0.428842279545165	3	2	1
ISO_Isofinder_3663	3663	2	755130	0.421869082144796	4	1	3
ISO_Isofinder_3686	3686	2	434430	0.386020762838662	7	1	6
ISO_Isofinder_3704	3704	2	6633847	0.362192555842786	9	2	7
ISO_Isofinder_3705	3705	2	1929988	0.393927837893293	5	1	4
ISO_Isofinder_3714	3714	2	927272	0.399801784158262	11	2	9
ISO_Isofinder_3733	3733	2	2212511	0.393867872295324	4	1	3
ISO_Isofinder_3737	3737	2	2086062	0.370157262823444	5	1	4
ISO_Isofinder_3742	3742	2	2392941	0.354185915992078	2	1	1
ISO_Isofinder_3743	3743	2	741510	0.375897830103438	5	1	4
ISO_Isofinder_3749	3749	2	701997	0.411513154614621	2	1	1
ISO_Isofinder_3756	3756	2	785828	0.419707620497106	11	4	7
ISO_Isofinder_3773	3773	2	348213	0.378980681364567	5	3	2
ISO_Isofinder_3775	3775	2	777395	0.376805870889316	3	1	2
ISO_Isofinder_3803	3803	2	143637	0.517234417315873	9	6	3
ISO_Isofinder_3852	3852	2	227540	0.388133954469544	3	2	1
ISO_Isofinder_3864	3864	2	564241	0.435152709569138	2	1	1
ISO_Isofinder_3871	3871	2	433347	0.48270554544049	2	1	1
ISO_Isofinder_3874	3874	2	331651	0.573322558955046	2	1	1
ISO_Isofinder_3875	3875	2	270880	0.511119314825753	6	3	3
ISO_Isofinder_3877	3877	2	338496	0.523187866326338	7	4	3
ISO_Isofinder_3884	3884	20	224453	0.492495088058524	3	2	1
ISO_Isofinder_3886	3886	20	244112	0.510208428917874	4	1	3
ISO_Isofinder_3888	3888	20	148713	0.42857719231002	2	1	1
ISO_Isofinder_3905	3905	20	123272	0.422399247193199	2	1	1
ISO_Isofinder_3913	3913	20	1749433	0.394524397333307	3	2	1
ISO_Isofinder_3945	3945	20	1034286	0.476395310388036	6	4	2
ISO_Isofinder_3950	3950	20	820924	0.481909409397216	5	1	4
ISO_Isofinder_3955	3955	20	845491	0.483707100371264	5	3	2
ISO_Isofinder_3959	3959	20	840880	0.447483588621444	4	1	3
ISO_Isofinder_3961	3961	20	135042	0.467817419765703	4	2	2
ISO_Isofinder_3964	3964	20	383025	0.458534038248156	5	3	2
ISO_Isofinder_3966	3966	20	413901	0.441342253340775	4	2	2
ISO_Isofinder_3967	3967	20	2293473	0.465574262265132	12	6	6
ISO_Isofinder_3992	3992	20	598440	0.501020987901878	6	4	2
ISO_Isofinder_3998	3998	20	133682	0.404946066037312	2	1	1
ISO_Isofinder_4012	4012	20	126539	0.511952836674859	3	1	2
ISO_Isofinder_4013	4013	20	1240363	0.467148729847633	4	3	1
ISO_Isofinder_4024	4024	20	189167	0.44181067522348	3	2	1
ISO_Isofinder_4033	4033	20	226804	0.423180367189291	4	1	3
ISO_Isofinder_4036	4036	20	551378	0.475904007776879	2	1	1
ISO_Isofinder_4064	4064	21	322995	0.461979287605071	2	1	1
ISO_Isofinder_4065	4065	21	172528	0.386482194194566	2	1	1
ISO_Isofinder_4068	4068	21	412143	0.45129239123314	3	1	2
ISO_Isofinder_4070	4070	21	272707	0.400745122054073	4	2	2
ISO_Isofinder_4075	4075	21	1058783	0.458735170474025	4	1	3
ISO_Isofinder_4076	4076	21	468588	0.403369271086754	2	1	1
ISO_Isofinder_4082	4082	21	1389753	0.530510817389853	9	5	4
ISO_Isofinder_4089	4089	21	607070	0.528199383926071	7	4	3
ISO_Isofinder_4092	4092	22	209315	0.498612139598213	3	2	1
ISO_Isofinder_4105	4105	22	355088	0.479120668679313	8	5	3
ISO_Isofinder_4107	4107	22	335403	0.535397715583939	9	5	4
ISO_Isofinder_4111	4111	22	1642130	0.499213825945571	8	4	4
ISO_Isofinder_4119	4119	22	70162	0.488184487329324	2	1	1
ISO_Isofinder_4127	4127	22	88416	0.492037640246109	3	2	1
ISO_Isofinder_4140	4140	22	425481	0.474237392504013	5	2	3
ISO_Isofinder_4153	4153	22	725250	0.495673216132368	4	1	3
ISO_Isofinder_4162	4162	22	718922	0.477731937539817	8	5	3
ISO_Isofinder_4163	4163	22	1691008	0.454889627961547	3	2	1
ISO_Isofinder_4175	4175	22	56013	0.541427882812918	2	1	1
ISO_Isofinder_4184	4184	22	1121102	0.539277425247658	14	12	2
ISO_Isofinder_4190	4190	22	85209	0.472379678203007	2	1	1
ISO_Isofinder_4191	4191	22	172987	0.531103493326088	3	2	1
ISO_Isofinder_4202	4202	22	405758	0.523395718630317	2	1	1
ISO_Isofinder_4203	4203	22	289552	0.471431729015859	4	3	1
ISO_Isofinder_4204	4204	22	91069	0.559476880167785	2	1	1
ISO_Isofinder_4213	4213	22	198991	0.559588122075873	3	1	2
ISO_Isofinder_4217	4217	22	1285560	0.514928902579421	3	2	1
ISO_Isofinder_4227	4227	22	494277	0.542321410868804	3	1	2
ISO_Isofinder_4237	4237	22	76524	0.645862735873713	7	6	1
ISO_Isofinder_4242	4242	3	971292	0.426966349975085	3	1	2
ISO_Isofinder_4252	4252	3	62690	0.37653533258893	2	1	1
ISO_Isofinder_4255	4255	3	307091	0.500249111826788	15	11	4
ISO_Isofinder_4256	4256	3	181309	0.445212317094022	7	3	4
ISO_Isofinder_4257	4257	3	194533	0.479589581202161	3	1	2
ISO_Isofinder_4270	4270	3	83481	0.43233789724608	3	1	2
ISO_Isofinder_4274	4274	3	926339	0.524473222006199	4	3	1
ISO_Isofinder_4284	4284	3	278722	0.431071103106321	4	3	1
ISO_Isofinder_4285	4285	3	47867	0.366223076440972	2	1	1
ISO_Isofinder_4287	4287	3	68435	0.392109300796376	2	1	1
ISO_Isofinder_4310	4310	3	1675898	0.382210611863013	3	2	1
ISO_Isofinder_4333	4333	3	555893	0.420399249495856	4	1	3
ISO_Isofinder_4334	4334	3	129561	0.376116269556425	5	2	3
ISO_Isofinder_4340	4340	3	271308	0.447196544149085	2	1	1
ISO_Isofinder_4348	4348	3	1167053	0.448337821846994	5	3	2
ISO_Isofinder_4355	4355	3	267296	0.410455076020591	4	2	2
ISO_Isofinder_4357	4357	3	1408841	0.434799952585139	5	1	4
ISO_Isofinder_4360	4360	3	169883	0.548365639881566	6	5	1
ISO_Isofinder_4366	4366	3	91232	0.501742809540512	3	1	2
ISO_Isofinder_4370	4370	3	34925	0.581474588403722	2	1	1
ISO_Isofinder_4373	4373	3	292956	0.454665547044607	3	1	2
ISO_Isofinder_4374	4374	3	47037	0.550800433701129	2	1	1
ISO_Isofinder_4377	4377	3	452941	0.47457174333964	6	2	4
ISO_Isofinder_4378	4378	3	92213	0.572023467406982	6	5	1
ISO_Isofinder_4380	4380	3	158581	0.526633077102553	4	3	1
ISO_Isofinder_4381	4381	3	179606	0.440831598053517	2	1	1
ISO_Isofinder_4382	4382	3	462737	0.564904038363044	7	5	2
ISO_Isofinder_4397	4397	3	53316	0.601395453522395	2	1	1
ISO_Isofinder_4398	4398	3	229802	0.416567305767574	9	2	7
ISO_Isofinder_4403	4403	3	94377	0.476694533625777	2	1	1
ISO_Isofinder_4407	4407	3	159475	0.483041229032764	2	1	1
ISO_Isofinder_4418	4418	3	237650	0.382932884494004	2	1	1
ISO_Isofinder_4420	4420	3	174994	0.387093271769318	3	1	2
ISO_Isofinder_4430	4430	3	109948	0.368483283006512	2	1	1
ISO_Isofinder_4435	4435	3	1288656	0.396828944264412	2	1	1
ISO_Isofinder_4473	4473	3	338768	0.415121853303736	2	1	1
ISO_Isofinder_4474	4474	3	487333	0.387833370611061	2	1	1
ISO_Isofinder_4485	4485	3	188589	0.352676985402118	5	1	4
ISO_Isofinder_4493	4493	3	1346788	0.390495757312955	4	2	2
ISO_Isofinder_4494	4494	3	156674	0.366238176085375	3	1	2
ISO_Isofinder_4506	4506	3	128772	0.397695151119809	2	1	1
ISO_Isofinder_4515	4515	3	1435006	0.398946763985656	8	2	6
ISO_Isofinder_4526	4526	3	418523	0.448680239795662	2	1	1
ISO_Isofinder_4528	4528	3	314302	0.41753790939924	2	1	1
ISO_Isofinder_4546	4546	3	1012878	0.478127671842018	6	2	4
ISO_Isofinder_4550	4550	3	3147446	0.388456227684288	11	3	8
ISO_Isofinder_4551	4551	3	1923185	0.440098066488663	3	1	2
ISO_Isofinder_4555	4555	3	288804	0.395264608523428	2	1	1
ISO_Isofinder_4559	4559	3	2977763	0.421139963119966	4	2	2
ISO_Isofinder_4561	4561	3	259803	0.367847946328564	9	1	8
ISO_Isofinder_4568	4568	3	3122880	0.354174351880316	2	1	1
ISO_Isofinder_4573	4573	3	512060	0.393553489825411	7	2	5
ISO_Isofinder_4580	4580	3	4003655	0.373411295428802	4	2	2
ISO_Isofinder_4605	4605	3	1671697	0.395103299222287	2	1	1
ISO_Isofinder_4607	4607	3	70031	0.343862003969671	2	1	1
ISO_Isofinder_4618	4618	3	641892	0.408501741726022	4	1	3
ISO_Isofinder_4624	4624	3	830979	0.428629363678264	3	1	2
ISO_Isofinder_4629	4629	3	256322	0.517060572248968	8	6	2
ISO_Isofinder_4638	4638	3	1886167	0.433937716013481	4	3	1
ISO_Isofinder_4662	4662	3	256479	0.363858249603281	4	3	1
ISO_Isofinder_4664	4664	3	377076	0.480592771748931	3	1	2
ISO_Isofinder_4668	4668	4	340061	0.560081867664919	5	4	1
ISO_Isofinder_4671	4671	4	1536323	0.486379491812594	11	7	4
ISO_Isofinder_4719	4719	4	266046	0.403873766190809	2	1	1
ISO_Isofinder_4732	4732	4	409721	0.389984892158322	6	1	5
ISO_Isofinder_4733	4733	4	487200	0.425170361247947	6	1	5
ISO_Isofinder_4740	4740	4	967675	0.409450486992017	2	1	1
ISO_Isofinder_4747	4747	4	65435	0.349155650645679	2	1	1
ISO_Isofinder_4749	4749	4	205841	0.357960756117586	5	1	4
ISO_Isofinder_4751	4751	4	395921	0.405242459985704	3	1	2
ISO_Isofinder_4759	4759	4	1893146	0.395928259098876	7	2	5
ISO_Isofinder_4760	4760	4	389136	0.44245713580856	2	1	1
ISO_Isofinder_4768	4768	4	1854040	0.372146232012254	5	2	3
ISO_Isofinder_4776	4776	4	881980	0.392672169436949	3	2	1
ISO_Isofinder_4779	4779	4	1342015	0.409704809558761	5	2	3
ISO_Isofinder_4789	4789	4	702315	0.414003687803906	5	2	3
ISO_Isofinder_4793	4793	4	2089630	0.369847772093624	3	1	2
ISO_Isofinder_4795	4795	4	933975	0.391889504537059	2	1	1
ISO_Isofinder_4797	4797	4	721760	0.384057027266681	4	2	2
ISO_Isofinder_4802	4802	4	3005729	0.358075528432537	3	1	2
ISO_Isofinder_4803	4803	4	247329	0.417722952019375	2	1	1
ISO_Isofinder_4808	4808	4	597688	0.370059295150647	5	1	4
ISO_Isofinder_4811	4811	4	3084502	0.366323964127759	8	2	6
ISO_Isofinder_4823	4823	4	465316	0.365291543811088	4	1	3
ISO_Isofinder_4824	4824	4	145918	0.385798873339821	2	1	1
ISO_Isofinder_4835	4835	4	1329502	0.381715860525219	2	1	1
ISO_Isofinder_4836	4836	4	196711	0.343422584400466	4	2	2
ISO_Isofinder_4838	4838	4	1345699	0.386632523320594	2	1	1
ISO_Isofinder_4853	4853	4	1700217	0.415143478744184	5	1	4
ISO_Isofinder_4860	4860	4	1135780	0.400217471693462	3	2	1
ISO_Isofinder_4862	4862	4	670191	0.408452217352964	5	1	4
ISO_Isofinder_4890	4890	4	865553	0.37359237389276	3	1	2
ISO_Isofinder_4898	4898	4	791429	0.404406459707693	2	1	1
ISO_Isofinder_4899	4899	4	364180	0.372167609423911	5	2	3
ISO_Isofinder_4907	4907	4	3456100	0.363513208529846	2	1	1
ISO_Isofinder_4912	4912	4	1627376	0.385700047192536	2	1	1
ISO_Isofinder_4919	4919	4	1798826	0.43304243990247	8	2	6
ISO_Isofinder_4930	4930	5	325448	0.515938030038593	3	1	2
ISO_Isofinder_4949	4949	5	109126	0.440160914905705	2	1	1
ISO_Isofinder_4960	4960	5	1058657	0.432063453979901	4	1	3
ISO_Isofinder_4971	4971	5	713976	0.450065548421796	3	1	2
ISO_Isofinder_4984	4984	5	266593	0.354176591283342	4	1	3
ISO_Isofinder_4990	4990	5	74543	0.337617214225346	2	1	1
ISO_Isofinder_4999	4999	5	1312716	0.385583020242002	3	2	1
ISO_Isofinder_5003	5003	5	175552	0.369673942763398	2	1	1
ISO_Isofinder_5025	5025	5	303913	0.370194759684515	2	1	1
ISO_Isofinder_5031	5031	5	564367	0.423788066984781	7	1	6
ISO_Isofinder_5038	5038	5	3539476	0.407888060266548	15	4	11
ISO_Isofinder_5039	5039	5	1103520	0.386357293025953	7	1	6
ISO_Isofinder_5051	5051	5	298806	0.419151556528316	3	2	1
ISO_Isofinder_5053	5053	5	238357	0.390737423276849	2	1	1
ISO_Isofinder_5057	5057	5	346509	0.357777142873634	2	1	1
ISO_Isofinder_5064	5064	5	4487331	0.365568753452776	10	1	9
ISO_Isofinder_5074	5074	5	1596421	0.370739297466019	7	1	6
ISO_Isofinder_5077	5077	5	1523804	0.385355334413087	6	3	3
ISO_Isofinder_5081	5081	5	1947631	0.366422078925628	4	2	2
ISO_Isofinder_5109	5109	5	1347331	0.385367812363851	6	2	4
ISO_Isofinder_5115	5115	5	866144	0.399513244910777	2	1	1
ISO_Isofinder_5124	5124	5	1141813	0.387972461339992	6	1	5
ISO_Isofinder_5132	5132	5	552399	0.437781386280569	6	2	4
ISO_Isofinder_5135	5135	5	2550099	0.456279148378161	4	1	3
ISO_Isofinder_5144	5144	5	269140	0.387452626885636	3	2	1
ISO_Isofinder_5145	5145	5	407490	0.442531105057793	5	2	3
ISO_Isofinder_5163	5163	5	152936	0.446624731914003	4	3	1
ISO_Isofinder_5168	5168	5	212932	0.505400785227209	2	1	1
ISO_Isofinder_5184	5184	5	1026364	0.406584798375625	6	1	5
ISO_Isofinder_5186	5186	5	559641	0.366509959063042	3	2	1
ISO_Isofinder_5195	5195	5	170741	0.424502609215127	2	1	1
ISO_Isofinder_5210	5210	5	547247	0.460587266810051	4	1	3
ISO_Isofinder_5276	5276	5	100529	0.447104815525868	2	1	1
ISO_Isofinder_5285	5285	5	178140	0.534461659369036	2	1	1
ISO_Isofinder_5306	5306	6	184137	0.485377735055964	2	1	1
ISO_Isofinder_5313	5313	6	1094110	0.460161226933307	4	2	2
ISO_Isofinder_5315	5315	6	1186544	0.428939845467172	4	1	3
ISO_Isofinder_5333	5333	6	127831	0.428080825464872	2	1	1
ISO_Isofinder_5344	5344	6	1224163	0.419596083201338	9	2	7
ISO_Isofinder_5369	5369	6	701565	0.406271692573033	6	3	3
ISO_Isofinder_5375	5375	6	207480	0.491917293233083	11	7	4
ISO_Isofinder_5382	5382	6	652468	0.521524427251605	20	18	2
ISO_Isofinder_5384	5384	6	33657	0.48762515969932	2	1	1
ISO_Isofinder_5388	5388	6	354201	0.484535616782561	4	2	2
ISO_Isofinder_5403	5403	6	371524	0.494266857591973	4	3	1
ISO_Isofinder_5443	5443	6	340542	0.50157689800377	8	7	1
ISO_Isofinder_5446	5446	6	394471	0.477005914249717	5	3	2
ISO_Isofinder_5456	5456	6	1726337	0.393748729245796	4	1	3
ISO_Isofinder_5461	5461	6	1149342	0.422906323792222	5	2	3
ISO_Isofinder_5464	5464	6	1102175	0.385137568897861	7	2	5
ISO_Isofinder_5467	5467	6	1241638	0.379223251865681	2	1	1
ISO_Isofinder_5477	5477	6	508119	0.436128151082719	8	1	7
ISO_Isofinder_5479	5479	6	1159631	0.364015794679514	2	1	1
ISO_Isofinder_5489	5489	6	3206481	0.379036083482172	11	4	7
ISO_Isofinder_5490	5490	6	3507622	0.391147335716334	8	2	6
ISO_Isofinder_5494	5494	6	1069213	0.426328523876908	5	1	4
ISO_Isofinder_5504	5504	6	996812	0.394848777903958	7	1	6
ISO_Isofinder_5516	5516	6	361033	0.402639093933242	4	2	2
ISO_Isofinder_5528	5528	6	323757	0.383553096921457	5	1	4
ISO_Isofinder_5531	5531	6	1020857	0.416571566830614	5	1	4
ISO_Isofinder_5543	5543	6	1388921	0.373034175449864	2	1	1
ISO_Isofinder_5544	5544	6	2475739	0.387206001925082	7	1	6
ISO_Isofinder_5557	5557	6	2479089	0.386702534681087	13	5	8
ISO_Isofinder_5569	5569	6	1404494	0.399153716569811	5	1	4
ISO_Isofinder_5574	5574	6	1094570	0.390206199694857	4	1	3
ISO_Isofinder_5577	5577	6	2705791	0.373858513092844	2	1	1
ISO_Isofinder_5585	5585	6	332948	0.415701550992948	7	1	6
ISO_Isofinder_5588	5588	6	876034	0.396420686868318	2	1	1
ISO_Isofinder_5599	5599	6	966437	0.411521909860653	3	2	1
ISO_Isofinder_5604	5604	6	461437	0.462906095523333	4	3	1
ISO_Isofinder_5611	5611	6	60582	0.486613185434618	2	1	1
ISO_Isofinder_5630	5630	6	383004	0.437543733224718	4	1	3
ISO_Isofinder_5637	5637	6	1041126	0.433316428559079	5	2	3
ISO_Isofinder_5642	5642	7	269437	0.517508731169067	4	3	1
ISO_Isofinder_5647	5647	7	708803	0.548038030313077	2	1	1
ISO_Isofinder_5691	5691	7	91400	0.355153172866521	2	1	1
ISO_Isofinder_5692	5692	7	195007	0.402816309158133	2	1	1
ISO_Isofinder_5698	5698	7	1208450	0.410026066448757	3	1	2
ISO_Isofinder_5708	5708	7	2809317	0.411733884072178	7	3	4
ISO_Isofinder_5709	5709	7	495563	0.497115402078041	2	1	1
ISO_Isofinder_5711	5711	7	914582	0.415700287125703	3	1	2
ISO_Isofinder_5721	5721	7	130738	0.386436996129664	2	1	1
ISO_Isofinder_5740	5740	7	659609	0.461797822649479	6	3	3
ISO_Isofinder_5779	5779	7	1695372	0.411313269300189	4	1	3
ISO_Isofinder_5805	5805	7	1023596	0.514387512260697	9	7	2
ISO_Isofinder_5817	5817	7	1027679	0.400122995604659	3	1	2
ISO_Isofinder_5825	5825	7	2035721	0.374359747725744	7	1	6
ISO_Isofinder_5827	5827	7	3105833	0.384377073719031	15	2	13
ISO_Isofinder_5848	5848	7	479770	0.502647101736249	4	3	1
ISO_Isofinder_5849	5849	7	338709	0.541042605894736	11	9	2
ISO_Isofinder_5854	5854	7	267120	0.543632075471698	5	4	1
ISO_Isofinder_5855	5855	7	775980	0.393977937575711	7	1	6
ISO_Isofinder_5864	5864	7	697165	0.444514569721658	5	2	3
ISO_Isofinder_5878	5878	7	1215771	0.391868205443295	2	1	1
ISO_Isofinder_5888	5888	7	1210770	0.360701041485997	3	1	2
ISO_Isofinder_5895	5895	7	560656	0.476955566336577	3	1	2
ISO_Isofinder_5900	5900	7	1295975	0.43711028376319	3	2	1
ISO_Isofinder_5915	5915	7	407791	0.401843101000267	2	1	1
ISO_Isofinder_5932	5932	7	129522	0.470422013248715	2	1	1
ISO_Isofinder_5941	5941	7	89219	0.448413454533227	3	2	1
ISO_Isofinder_5950	5950	7	70895	0.383256929261584	3	1	2
ISO_Isofinder_5954	5954	7	58142	0.528069209865502	3	2	1
ISO_Isofinder_5963	5963	7	213093	0.576105268591648	8	7	1
ISO_Isofinder_5964	5964	7	136257	0.524149218021826	2	1	1
ISO_Isofinder_5965	5965	7	92024	0.447578892462836	3	1	2
ISO_Isofinder_5979	5979	7	74953	0.401171400744467	2	1	1
ISO_Isofinder_5995	5995	7	342613	0.438281676410411	8	2	6
ISO_Isofinder_6028	6028	8	510110	0.474419242908392	3	2	1
ISO_Isofinder_6038	6038	8	2319773	0.368662795885632	7	2	5
ISO_Isofinder_6040	6040	8	230292	0.373886196654682	3	1	2
ISO_Isofinder_6060	6060	8	183210	0.51610719938868	2	1	1
ISO_Isofinder_6061	6061	8	790521	0.465811787416147	3	2	1
ISO_Isofinder_6066	6066	8	813788	0.41561684369885	4	2	2
ISO_Isofinder_6072	6072	8	191259	0.399599495971431	2	1	1
ISO_Isofinder_6083	6083	8	30440	0.501872536136662	2	1	1
ISO_Isofinder_6085	6085	8	2497463	0.381102743063661	3	1	2
ISO_Isofinder_6095	6095	8	196093	0.43464070619553	6	1	5
ISO_Isofinder_6096	6096	8	111093	0.385055764089547	4	1	3
ISO_Isofinder_6110	6110	8	768879	0.448644064930893	7	3	4
ISO_Isofinder_6125	6125	8	994161	0.415820978694598	3	1	2
ISO_Isofinder_6132	6132	8	1754417	0.385166126411224	3	2	1
ISO_Isofinder_6138	6138	8	684717	0.390378798832218	4	1	3
ISO_Isofinder_6144	6144	8	660092	0.396117510892421	4	1	3
ISO_Isofinder_6152	6152	8	2812820	0.383458593155623	2	1	1
ISO_Isofinder_6178	6178	8	370341	0.411380322459571	6	2	4
ISO_Isofinder_6179	6179	8	567423	0.424912278846645	3	1	2
ISO_Isofinder_6199	6199	8	381134	0.384924987012442	5	1	4
ISO_Isofinder_6202	6202	8	207163	0.382563488653862	4	2	2
ISO_Isofinder_6233	6233	8	1237340	0.435130198651947	7	3	4
ISO_Isofinder_6237	6237	8	253590	0.38627706139832	5	1	4
ISO_Isofinder_6290	6290	8	318369	0.395968200421523	3	1	2
ISO_Isofinder_6295	6295	8	353648	0.562811043749717	2	1	1
ISO_Isofinder_6301	6301	8	318367	0.606231173457048	11	7	4
ISO_Isofinder_6311	6311	9	444538	0.379879785305193	3	1	2
ISO_Isofinder_6312	6312	9	1141183	0.395090883758346	4	1	3
ISO_Isofinder_6336	6336	9	126263	0.377933361317251	5	1	4
ISO_Isofinder_6341	6341	9	1457796	0.373917887002022	4	2	2
ISO_Isofinder_6371	6371	9	74929	0.522521320183107	3	2	1
ISO_Isofinder_6374	6374	9	168270	0.480911630118262	4	2	2
ISO_Isofinder_6378	6378	9	273492	0.494902958770275	8	7	1
ISO_Isofinder_6426	6426	9	92117	0.358544025532746	2	1	1
ISO_Isofinder_6448	6448	9	563761	0.393812271512219	3	1	2
ISO_Isofinder_6459	6459	9	4186642	0.407864106842668	9	1	8
ISO_Isofinder_6467	6467	9	329118	0.392725405477671	4	2	2
ISO_Isofinder_6472	6472	9	566694	0.444186809812703	2	1	1
ISO_Isofinder_6475	6475	9	3900092	0.430756505231159	18	8	10
ISO_Isofinder_6478	6478	9	876527	0.459391439168445	5	4	1
ISO_Isofinder_6481	6481	9	2121096	0.389790938269649	6	1	5
ISO_Isofinder_6491	6491	9	1204546	0.406750759207203	5	1	4
ISO_Isofinder_6492	6492	9	411915	0.449767549130282	2	1	1
ISO_Isofinder_6508	6508	9	450118	0.507777960445927	6	5	1
ISO_Isofinder_6521	6521	9	247134	0.382658800488804	2	1	1
ISO_Isofinder_6545	6545	9	230044	0.409965050164316	4	1	3
ISO_Isofinder_6559	6559	9	371636	0.4455730876449	2	1	1
ISO_Isofinder_6566	6566	9	277204	0.550183258538838	6	4	2
ISO_Isofinder_6568	6568	9	339849	0.536217555443741	5	2	3
ISO_Isofinder_6569	6569	9	68162	0.490317185528594	2	1	1
ISO_Isofinder_6571	6571	9	331665	0.519632761973678	14	12	2
ISO_Isofinder_6573	6573	9	890688	0.52984097686283	11	7	4
ISO_Isofinder_6575	6575	9	75543	0.462160623750712	2	1	1
ISO_Isofinder_6582	6582	9	559250	0.498705409029951	8	4	4
ISO_Isofinder_6586	6586	9	689591	0.47403170865049	5	2	3
ISO_Isofinder_6596	6596	9	1083818	0.590995905216559	15	10	5
ISO_Isofinder_6598	6598	9	533650	0.497563946406821	2	1	1
ISO_Isofinder_6609	6609	X	544705	0.467867928511763	2	1	1
ISO_Isofinder_6613	6613	X	1204355	0.397406080433095	3	1	2
ISO_Isofinder_6614	6614	X	552052	0.427698839964351	2	1	1
ISO_Isofinder_6622	6622	X	1438231	0.431562801803048	5	2	3
ISO_Isofinder_6631	6631	X	570590	0.434006905133283	3	1	2
ISO_Isofinder_6639	6639	X	1592978	0.392559721477635	4	1	3
ISO_Isofinder_6663	6663	X	83093	0.520958444152937	2	1	1
ISO_Isofinder_6670	6670	X	403422	0.512205581252386	7	6	1
ISO_Isofinder_6674	6674	X	691104	0.462403632448951	3	2	1
ISO_Isofinder_6706	6706	X	79803	0.440797964988785	2	1	1
ISO_Isofinder_6711	6711	X	372529	0.386630302607314	2	1	1
ISO_Isofinder_6717	6717	X	187470	0.359822904998133	3	1	2
ISO_Isofinder_6719	6719	X	415474	0.389557469300125	4	2	2
ISO_Isofinder_6721	6721	X	14829574	0.360879820283442	3	1	2
ISO_Isofinder_6725	6725	X	990299	0.418536219868949	5	2	3
ISO_Isofinder_6754	6754	X	2229185	0.390389761280468	6	4	2
ISO_Isofinder_6767	6767	X	688369	0.42600698172056	4	1	3
ISO_Isofinder_6782	6782	X	810295	0.388643642130335	2	1	1
ISO_Isofinder_6787	6787	X	2134455	0.394278164683725	2	1	1
ISO_Isofinder_6792	6792	X	2539414	0.416408667511481	5	1	4
ISO_Isofinder_6800	6800	X	594777	0.380794818898512	3	1	2
ISO_Isofinder_6818	6818	X	595185	0.560145164948713	12	8	4
ISO_Isofinder_6823	6823	X	169096	0.521230543596537	2	1	1
ISO_Isofinder_11	11	1	56548	0.534943764589375	1	0	1
ISO_Isofinder_25	25	1	39691	0.476808344460961	2	0	2
ISO_Isofinder_41	41	1	194096	0.438674676448768	2	0	2
ISO_Isofinder_42	42	1	51275	0.392393954168698	3	0	3
ISO_Isofinder_43	43	1	55464	0.418938410500505	2	0	2
ISO_Isofinder_85	85	1	86926	0.481869636242321	1	0	1
ISO_Isofinder_111	111	1	357125	0.464246412320616	4	0	4
ISO_Isofinder_2833	2833	17	37889	0.550925070600966	1	0	1
ISO_Isofinder_5631	5631	6	90389	0.370266293464913	1	0	1
ISO_Isofinder_133	133	1	33191	0.43014672652225	1	0	1
ISO_Isofinder_164	164	1	98164	0.40332504787906	1	0	1
ISO_Isofinder_2922	2922	17	202747	0.425954514740045	2	0	2
ISO_Isofinder_282	282	1	1268317	0.372679700737276	3	0	3
ISO_Isofinder_298	298	1	521895	0.392688184404909	2	0	2
ISO_Isofinder_5949	5949	7	706679	0.425510026475953	1	0	1
ISO_Isofinder_374	374	1	121859	0.418155409120377	1	0	1
ISO_Isofinder_3176	3176	19	275324	0.503817320683994	1	0	1
ISO_Isofinder_406	406	1	113351	0.550590643223262	1	0	1
ISO_Isofinder_491	491	1	748932	0.424863672536358	1	0	1
ISO_Isofinder_563	563	1	289608	0.379651114610094	4	0	4
ISO_Isofinder_6253	6253	8	257459	0.403466182965055	1	0	1
ISO_Isofinder_3402	3402	2	376436	0.419261175870533	5	0	5
ISO_Isofinder_3415	3415	2	217692	0.44568013523694	1	0	1
ISO_Isofinder_688	688	10	114130	0.401515815298344	1	0	1
ISO_Isofinder_691	691	10	825812	0.427725680905581	1	0	1
ISO_Isofinder_3470	3470	2	874496	0.396214505269321	7	0	7
ISO_Isofinder_737	737	10	389633	0.383489078183829	1	0	1
ISO_Isofinder_3575	3575	2	199522	0.381361453874761	1	0	1
ISO_Isofinder_883	883	10	635244	0.423363306068219	2	0	2
ISO_Isofinder_889	889	10	707113	0.411676775847708	3	0	3
ISO_Isofinder_6564	6564	9	95596	0.546434997280221	1	0	1
ISO_Isofinder_6572	6572	9	51730	0.44647206649913	1	0	1
ISO_Isofinder_1126	1126	11	120053	0.368945382456082	1	0	1
ISO_Isofinder_6774	6774	X	115518	0.425232431309406	1	0	1
ISO_Isofinder_3938	3938	20	237383	0.390811473441653	3	0	3
ISO_Isofinder_1216	1216	11	186728	0.410018850948974	1	0	1
ISO_Isofinder_1221	1221	11	107112	0.47925535887669	1	0	1
ISO_Isofinder_3985	3985	20	59601	0.475260482206674	2	0	2
ISO_Isofinder_1322	1322	11	231439	0.397512951576873	1	0	1
ISO_Isofinder_1394	1394	12	94113	0.452509217642621	1	0	1
ISO_Isofinder_4150	4150	22	367170	0.451700847019092	3	0	3
ISO_Isofinder_1410	1410	12	143418	0.394469313475296	1	0	1
ISO_Isofinder_4251	4251	3	137917	0.42425516796334	1	0	1
ISO_Isofinder_1547	1547	12	697604	0.401145922328427	3	0	3
ISO_Isofinder_4367	4367	3	181534	0.419943371489638	2	0	2
ISO_Isofinder_4368	4368	3	249450	0.472972539587092	1	0	1
ISO_Isofinder_1658	1658	12	139742	0.444383220506362	2	0	2
ISO_Isofinder_1662	1662	12	158613	0.470812606785068	1	0	1
ISO_Isofinder_1701	1701	13	130936	0.435327182745769	1	0	1
ISO_Isofinder_1705	1705	13	360223	0.444655116413999	3	0	3
ISO_Isofinder_4514	4514	3	762999	0.368916604084671	1	0	1
ISO_Isofinder_1833	1833	13	985358	0.400289032006641	1	0	1
ISO_Isofinder_1939	1939	14	453154	0.412442569192813	3	0	3
ISO_Isofinder_2060	2060	14	125076	0.450382167642074	1	0	1
ISO_Isofinder_4816	4816	4	1175610	0.399743112086491	1	0	1
ISO_Isofinder_2129	2129	15	56095	0.558106783135752	1	0	1
ISO_Isofinder_4877	4877	4	588928	0.404450119539231	1	0	1
ISO_Isofinder_2194	2194	15	326338	0.404739870931366	2	0	2
ISO_Isofinder_2196	2196	15	62791	0.474654010925133	4	0	4
ISO_Isofinder_4986	4986	5	180277	0.425916783616324	2	0	2
ISO_Isofinder_2230	2230	15	373236	0.450288825300882	1	0	1
ISO_Isofinder_4991	4991	5	3803266	0.377592574382123	5	0	5
ISO_Isofinder_2234	2234	15	340008	0.463577327592292	2	0	2
ISO_Isofinder_5044	5044	5	259315	0.383190328365116	1	0	1
ISO_Isofinder_2310	2310	15	87559	0.41022624744458	1	0	1
ISO_Isofinder_2350	2350	15	71284	0.398125806632624	3	0	3
ISO_Isofinder_2352	2352	15	123403	0.424860011507014	1	0	1
ISO_Isofinder_5190	5190	5	35743	0.431077413759338	1	0	1
ISO_Isofinder_5193	5193	5	179916	0.446902999177394	1	0	1
ISO_Isofinder_2430	2430	16	224371	0.461111284435154	1	0	1
ISO_Isofinder_5196	5196	5	632732	0.512009824064533	1	0	1
ISO_Isofinder_2458	2458	16	850732	0.428679066968211	1	0	1
ISO_Isofinder_5284	5284	5	297875	0.493408308854385	1	0	1
ISO_Isofinder_2575	2575	16	435064	0.439480168434989	2	0	2
ISO_Isofinder_2595	2595	16	212257	0.437865417866077	1	0	1
ISO_Isofinder_2650	2650	16	123796	0.578968625803742	1	0	1
ISO_Isofinder_5589	5589	6	725723	0.373325635263041	1	0	1
ISO_Isofinder_2928	2928	17	404055	0.423749242058631	1	0	1
ISO_Isofinder_3053	3053	18	662455	0.430643590885419	1	0	1
ISO_Isofinder_6084	6084	8	1743700	0.426282617422722	4	0	4
ISO_Isofinder_6177	6177	8	212518	0.374942357823808	1	0	1
ISO_Isofinder_3453	3453	2	520941	0.399970438111034	4	0	4
ISO_Isofinder_3576	3576	2	873101	0.433308403036991	1	0	1
ISO_Isofinder_3620	3620	2	1085017	0.450755149458488	1	0	1
ISO_Isofinder_6597	6597	9	151946	0.549017414081318	1	0	1
ISO_Isofinder_6608	6608	X	418638	0.446521815984215	1	0	1
ISO_Isofinder_6718	6718	X	233894	0.412926368354896	1	0	1
ISO_Isofinder_3851	3851	2	47939	0.537266109013538	1	0	1
ISO_Isofinder_6809	6809	X	163834	0.398958702100907	3	0	3
ISO_Isofinder_4069	4069	21	106501	0.429573431235387	2	0	2
ISO_Isofinder_4161	4161	22	348250	0.51154055994257	1	0	1
ISO_Isofinder_4201	4201	22	763997	0.440394399454448	1	0	1
ISO_Isofinder_4704	4704	4	1260605	0.403618104005616	1	0	1
ISO_Isofinder_4750	4750	4	76658	0.39444024107073	1	0	1
ISO_Isofinder_6303	6303	9	652793	0.411501042443776	1	0	1
ISO_Isofinder_6380	6380	9	59004	0.49591553115043	1	0	1
ISO_Isofinder_5	5	1	252389	0.563515050180475	2	2	0
ISO_Isofinder_4656	4656	3	176779	0.434299322883374	1	1	0
ISO_Isofinder_26	26	1	84760	0.544572911750826	1	1	0
ISO_Isofinder_4702	4702	4	474794	0.426589215533473	1	1	0
ISO_Isofinder_84	84	1	90767	0.415305121905538	1	1	0
ISO_Isofinder_4796	4796	4	608082	0.408596209063909	2	2	0
ISO_Isofinder_134	134	1	93259	0.396562262087305	2	2	0
ISO_Isofinder_138	138	1	82801	0.50533206120699	1	1	0
ISO_Isofinder_160	160	1	338113	0.421699254391283	1	1	0
ISO_Isofinder_208	208	1	49178	0.469620562039937	2	2	0
ISO_Isofinder_211	211	1	42697	0.518186289434855	1	1	0
ISO_Isofinder_215	215	1	30115	0.505429188112236	1	1	0
ISO_Isofinder_239	239	1	377773	0.442670598481098	1	1	0
ISO_Isofinder_245	245	1	519916	0.50356019049231	1	1	0
ISO_Isofinder_262	262	1	233334	0.46420581655481	1	1	0
ISO_Isofinder_275	275	1	347683	0.428410362312796	1	1	0
ISO_Isofinder_372	372	1	232780	0.4475814073374	1	1	0
ISO_Isofinder_5253	5253	5	184257	0.484898809814553	1	1	0
ISO_Isofinder_5277	5277	5	75059	0.532727587631064	1	1	0
ISO_Isofinder_487	487	1	65231	0.528261102849872	1	1	0
ISO_Isofinder_492	492	1	100755	0.375951565679123	1	1	0
ISO_Isofinder_640	640	1	534606	0.45052244082558	1	1	0
ISO_Isofinder_738	738	10	167546	0.42388359017822	1	1	0
ISO_Isofinder_798	798	10	44434	0.509519737138228	1	1	0
ISO_Isofinder_825	825	10	486298	0.46161201567763	1	1	0
ISO_Isofinder_5576	5576	6	932911	0.401129368181959	2	2	0
ISO_Isofinder_5632	5632	6	56365	0.411390047014992	1	1	0
ISO_Isofinder_921	921	10	32249	0.46258798722441	1	1	0
ISO_Isofinder_924	924	10	352487	0.519534053738152	1	1	0
ISO_Isofinder_966	966	10	428859	0.404111840954719	1	1	0
ISO_Isofinder_1034	1034	11	406144	0.451615683107469	2	2	0
ISO_Isofinder_1044	1044	11	247712	0.462646137449942	2	2	0
ISO_Isofinder_5802	5802	7	452089	0.495939958724941	1	1	0
ISO_Isofinder_1125	1125	11	63511	0.403630867093889	1	1	0
ISO_Isofinder_1131	1131	11	85673	0.505515156467032	1	1	0
ISO_Isofinder_1135	1135	11	199442	0.401841136771593	1	1	0
ISO_Isofinder_1138	1138	11	138455	0.536658119966776	2	2	0
ISO_Isofinder_1179	1179	11	30377	0.616420318003753	1	1	0
ISO_Isofinder_1191	1191	11	165916	0.543461751729791	1	1	0
ISO_Isofinder_1208	1208	11	31538	0.536685902720528	2	2	0
ISO_Isofinder_1215	1215	11	129321	0.55085407629078	2	2	0
ISO_Isofinder_1591	1591	12	62763	0.465863645778564	0	0	0
ISO_Isofinder_1321	1321	11	46334	0.512841541848319	1	1	0
ISO_Isofinder_1604	1604	12	155151	0.407918737230182	0	0	0
ISO_Isofinder_1332	1332	11	47999	0.429050605220942	1	1	0
ISO_Isofinder_554	554	1	132664	0.429189531447868	0	0	0
ISO_Isofinder_6544	6544	9	122840	0.52148323021817	1	1	0
ISO_Isofinder_1570	1570	12	669318	0.360465428988911	1	1	0
ISO_Isofinder_1624	1624	12	40763	0.515958099256679	1	1	0
ISO_Isofinder_1639	1639	12	641858	0.465199467795057	1	1	0
ISO_Isofinder_1642	1642	12	402941	0.47304444074939	1	1	0
ISO_Isofinder_6744	6744	X	103994	0.437246379598823	3	3	0
ISO_Isofinder_6773	6773	X	130540	0.458334610081201	1	1	0
ISO_Isofinder_6810	6810	X	451290	0.441150922909881	1	1	0
ISO_Isofinder_1983	1983	14	53387	0.53563601625864	1	1	0
ISO_Isofinder_1996	1996	14	51635	0.454013750363126	2	2	0
ISO_Isofinder_2093	2093	14	62757	0.4556463820769	1	1	0
ISO_Isofinder_2149	2149	15	123297	0.485616032831294	1	1	0
ISO_Isofinder_2154	2154	15	73867	0.553521870388672	1	1	0
ISO_Isofinder_2894	2894	17	73339	0.411390937972975	0	0	0
ISO_Isofinder_2237	2237	15	263786	0.504909282524471	4	4	0
ISO_Isofinder_2247	2247	15	49055	0.457139944959739	1	1	0
ISO_Isofinder_6203	6203	8	302848	0.448733357988166	0	0	0
ISO_Isofinder_2307	2307	15	36712	0.505120941381565	1	1	0
ISO_Isofinder_2389	2389	16	82187	0.578461313833088	5	5	0
ISO_Isofinder_2531	2531	16	225226	0.473462211289993	1	1	0
ISO_Isofinder_2614	2614	16	153636	0.4743549688875	1	1	0
ISO_Isofinder_2624	2624	16	90254	0.435548562944579	1	1	0
ISO_Isofinder_2653	2653	17	998058	0.525863226385641	2	2	0
ISO_Isofinder_2705	2705	17	30695	0.513373513601564	1	1	0
ISO_Isofinder_2849	2849	17	63333	0.516271138269149	1	1	0
ISO_Isofinder_2851	2851	17	184187	0.447186826431833	1	1	0
ISO_Isofinder_2946	2946	17	136327	0.538205931326883	1	1	0
ISO_Isofinder_2969	2969	17	315367	0.404588939235874	1	1	0
ISO_Isofinder_3028	3028	18	153643	0.438405915010772	1	1	0
ISO_Isofinder_3238	3238	19	191737	0.495449495924104	1	1	0
ISO_Isofinder_2078	2078	14	340070	0.438539124297939	0	0	0
ISO_Isofinder_988	988	10	132986	0.469477990164378	0	0	0
ISO_Isofinder_998	998	10	75727	0.453563458211734	0	0	0
ISO_Isofinder_2092	2092	14	77780	0.500578554898432	0	0	0
ISO_Isofinder_3374	3374	2	160973	0.529480099147062	3	3	0
ISO_Isofinder_3436	3436	2	553903	0.493609891984698	2	2	0
ISO_Isofinder_3491	3491	2	45851	0.407166692111404	1	1	0
ISO_Isofinder_3573	3573	2	176540	0.484332162682678	1	1	0
ISO_Isofinder_3574	3574	2	30022	0.426620478315902	1	1	0
ISO_Isofinder_2164	2164	15	273124	0.483417788257348	0	0	0
ISO_Isofinder_3681	3681	2	49688	0.458963934954114	1	1	0
ISO_Isofinder_3685	3685	2	271990	0.40381999338211	1	1	0
ISO_Isofinder_3748	3748	2	1671828	0.383368982933651	3	3	0
ISO_Isofinder_3770	3770	2	56106	0.362510248458275	1	1	0
ISO_Isofinder_3845	3845	2	232467	0.546671140419931	2	2	0
ISO_Isofinder_3876	3876	2	182001	0.430041593178059	2	2	0
ISO_Isofinder_3937	3937	20	85493	0.469874726585802	1	1	0
ISO_Isofinder_3939	3939	20	1244574	0.421226861560663	1	1	0
ISO_Isofinder_1134	1134	11	70757	0.483824921915853	0	0	0
ISO_Isofinder_2249	2249	15	116210	0.415953876602702	0	0	0
ISO_Isofinder_4072	4072	21	1157305	0.438010723188788	1	1	0
ISO_Isofinder_4108	4108	22	215066	0.599248602754503	4	4	0
ISO_Isofinder_4121	4121	22	37231	0.609304074561521	1	1	0
ISO_Isofinder_4136	4136	22	120143	0.485146866650575	1	1	0
ISO_Isofinder_4212	4212	22	253719	0.498914153059093	1	1	0
ISO_Isofinder_4271	4271	3	30018	0.466453461256579	1	1	0
ISO_Isofinder_135	135	1	110502	0.4588152250638	0	0	0
ISO_Isofinder_4349	4349	3	318815	0.423593620124524	1	1	0
ISO_Isofinder_4362	4362	3	422032	0.472288831178678	5	5	0
ISO_Isofinder_4392	4392	3	166332	0.561335161003295	1	1	0
ISO_Isofinder_4399	4399	3	82650	0.542928009679371	1	1	0
ISO_Isofinder_4419	4419	3	246738	0.419165268422375	1	1	0
ISO_Isofinder_4421	4421	3	788651	0.462205715836282	5	5	0
ISO_Isofinder_4436	4436	3	91160	0.47071083808688	1	1	0
ISO_Isofinder_4496	4496	3	81346	0.469869446561601	1	1	0
ISO_Isofinder_4822	4822	4	606972	0.403934613128777	1	1	0
ISO_Isofinder_4870	4870	4	661521	0.427655357879795	1	1	0
ISO_Isofinder_1392	1392	12	48263	0.418892319167893	0	0	0
ISO_Isofinder_5162	5162	5	31952	0.505789934902354	1	1	0
ISO_Isofinder_5340	5340	6	537832	0.419612444034568	1	1	0
ISO_Isofinder_5436	5436	6	191827	0.468672293264243	1	1	0
ISO_Isofinder_5555	5555	6	209294	0.388219442506713	1	1	0
ISO_Isofinder_5643	5643	7	209675	0.598421366400382	1	1	0
ISO_Isofinder_5971	5971	7	187660	0.418874560375147	1	1	0
ISO_Isofinder_5996	5996	7	218648	0.499176758991621	1	1	0
ISO_Isofinder_6003	6003	8	679398	0.423972399094492	1	1	0
ISO_Isofinder_6053	6053	8	60101	0.439926124357332	2	2	0
ISO_Isofinder_6059	6059	8	57922	0.581298988294603	3	3	0
ISO_Isofinder_6082	6082	8	157131	0.367394085190064	1	1	0
ISO_Isofinder_6254	6254	8	181474	0.453051125781104	1	1	0
ISO_Isofinder_4897	4897	4	725025	0.372621633736768	0	0	0
ISO_Isofinder_1619	1619	12	183791	0.517076461850689	0	0	0
ISO_Isofinder_1623	1623	12	67470	0.452304728027271	0	0	0
ISO_Isofinder_4913	4913	4	45090	0.420359281437126	0	0	0
ISO_Isofinder_6462	6462	9	114320	0.516838698390483	2	2	0
ISO_Isofinder_556	556	1	176286	0.441628943875294	0	0	0
ISO_Isofinder_6563	6563	9	89506	0.500916139700132	3	3	0
ISO_Isofinder_1668	1668	12	59709	0.464017149843407	0	0	0
ISO_Isofinder_580	580	1	122429	0.463158238652607	0	0	0
ISO_Isofinder_6680	6680	X	885951	0.401312262190573	2	2	0
ISO_Isofinder_3887	3887	20	69263	0.453301185337049	0	0	0
ISO_Isofinder_2798	2798	17	45653	0.413028716623223	0	0	0
ISO_Isofinder_6808	6808	X	424384	0.452863444427688	1	1	0
ISO_Isofinder_2832	2832	17	45566	0.399508405389984	0	0	0
ISO_Isofinder_2888	2888	17	30006	0.45627541158435	0	0	0
ISO_Isofinder_3997	3997	20	97404	0.453266806291323	0	0	0
ISO_Isofinder_736	736	10	1298330	0.415650874585044	0	0	0
ISO_Isofinder_739	739	10	214543	0.45581538432855	0	0	0
ISO_Isofinder_742	742	10	95033	0.463281176012543	0	0	0
ISO_Isofinder_1849	1849	13	107439	0.434041642234198	0	0	0
ISO_Isofinder_3103	3103	18	577600	0.411265581717452	0	0	0
ISO_Isofinder_4269	4269	3	64712	0.474023365063667	0	0	0
ISO_Isofinder_2089	2089	14	247231	0.478669746107891	0	0	0
ISO_Isofinder_1078	1078	11	197329	0.39788880499065	0	0	0
ISO_Isofinder_2224	2224	15	159228	0.412239053432813	0	0	0
ISO_Isofinder_56	56	1	61273	0.464723450785827	0	0	0
ISO_Isofinder_1197	1197	11	92604	0.483953176968597	0	0	0
ISO_Isofinder_3390	3390	2	44647	0.42603086433579	0	0	0
ISO_Isofinder_2327	2327	15	91695	0.471716015049894	0	0	0
ISO_Isofinder_1236	1236	11	123436	0.431875627855731	0	0	0
ISO_Isofinder_165	165	1	39433	0.534704435371389	0	0	0
ISO_Isofinder_4606	4606	3	250285	0.41592983998242	0	0	0
ISO_Isofinder_2568	2568	16	35802	0.559996648231942	0	0	0
ISO_Isofinder_3703	3703	2	1445017	0.389983647251209	0	0	0
ISO_Isofinder_1536	1536	12	38030	0.460084144096766	0	0	0
ISO_Isofinder_1552	1552	12	1014742	0.399945996125123	0	0	0
ISO_Isofinder_6289	6289	8	40898	0.44077950022006	0	0	0
ISO_Isofinder_4861	4861	4	1255547	0.376567344750933	0	0	0
ISO_Isofinder_5966	5966	7	39664	0.567744050020169	0	0	0
ISO_Isofinder_2703	2703	17	802552	0.406019796848055	0	0	0
ISO_Isofinder_521	521	1	130110	0.500491891476443	0	0	0
ISO_Isofinder_4914	4914	4	66519	0.509358228476074	0	0	0
ISO_Isofinder_590	590	1	64788	0.495261468173119	0	0	0
ISO_Isofinder_609	609	1	138769	0.455116056179694	0	0	0
ISO_Isofinder_2842	2842	17	127169	0.494043359623808	0	0	0
ISO_Isofinder_5065	5065	5	215918	0.388679961837364	0	0	0
ISO_Isofinder_2936	2936	17	183127	0.437319455896727	0	0	0
ISO_Isofinder_4104	4104	22	144041	0.435595514978998	0	0	0
ISO_Isofinder_6662	6662	X	69883	0.462716254310777	0	0	0
ISO_Isofinder_4117	4117	22	936769	0.507733496731852	0	0	0
ISO_Isofinder_1951	1951	14	141229	0.422604422604423	0	0	0
ISO_Isofinder_3449	3449	2	158745	0.46965258748307	0	0	0
ISO_Isofinder_4562	4562	3	38609	0.42578155352379	0	0	0
ISO_Isofinder_4748	4748	4	583855	0.397716898887566	0	0	0
ISO_Isofinder_1127	1127	11	150396	0.444533099284555	0	0	0
ISO_Isofinder_2951	2951	17	111670	0.45089997313513	0	0	0
ISO_Isofinder_4417	4417	3	60524	0.416578547353116	0	0	0
ISO_Isofinder_2256	2256	15	40029	0.55347373154463	0	0	0
ISO_Isofinder_3401	3401	2	88834	0.378672580318347	0	0	0
ISO_Isofinder_1217	1217	11	47202	0.447925935341723	0	0	0
ISO_Isofinder_3421	3421	2	304730	0.412020477143701	0	0	0
ISO_Isofinder_6252	6252	8	150627	0.4701813087959	0	0	0
ISO_Isofinder_4118	4118	22	35339	0.422394521633323	0	0	0
ISO_Isofinder_3035	3035	18	180132	0.48127484289299	0	0	0
ISO_Isofinder_3772	3772	2	434151	0.41859399149144	0	0	0
ISO_Isofinder_4253	4253	3	30035	0.416514066921924	0	0	0
ISO_Isofinder_4663	4663	3	33187	0.423509205411758	0	0	0
ISO_Isofinder_3376	3376	2	57269	0.468787651259844	0	0	0
ISO_Isofinder_4120	4120	22	36686	0.539333805811481	0	0	0
ISO_Isofinder_2302	2302	15	59556	0.439838135536302	0	0	0
ISO_Isofinder_6097	6097	8	125748	0.487307949231797	0	0	0
ISO_Isofinder_5058	5058	5	243382	0.411267061656162	0	0	0
ISO_Isofinder_6425	6425	9	308515	0.405442198920636	0	0	0
ISO_Isofinder_6468	6468	9	211865	0.479149458381517	0	0	0
ISO_Isofinder_5529	5529	6	260108	0.433396896673689	0	0	0
ISO_Isofinder_3356	3356	2	115515	0.457144093840627	0	0	0
ISO_Isofinder_4174	4174	22	40498	0.407378142130476	0	0	0
ISO_Isofinder_4525	4525	3	60815	0.50055085094138	0	0	0
ISO_Isofinder_3211	3211	19	30015	0.467466266866567	0	0	0
ISO_Isofinder_6081	6081	8	100060	0.41009394363382	0	0	0
ISO_Isofinder_1323	1323	11	77685	0.451554354122417	0	0	0
ISO_Isofinder_3515	3515	2	567423	0.4595813000178	0	0	0
ISO_Isofinder_3642	3642	2	56520	0.38414720452937	0	0	0
ISO_Isofinder_4625	4625	3	31815	0.506459217350306	0	0	0
ISO_Isofinder_5480	5480	6	43788	0.417374623184434	0	0	0
ISO_Isofinder_4665	4665	3	344907	0.42102363825611	0	0	0
ISO_Isofinder_4630	4630	3	148106	0.45442453377986	0	0	0
ISO_Isofinder_4794	4794	4	258419	0.420375436790638	0	0	0
ISO_Isofinder_6291	6291	8	306841	0.517186425542871	0	0	0
ISO_Isofinder_6151	6151	8	306532	0.437869455717511	0	0	0
ISO_Isofinder_5612	5612	6	165790	0.421816756137282	0	0	0
ISO_Isofinder_6783	6783	X	210968	0.476683667665238	0	0	0
ISO_Isofinder_5951	5951	7	394816	0.470766129032258	0	0	0
ISO_Isofinder_6705	6705	X	38884	0.519853924493365	0	0	0
ISO_Isofinder_6509	6509	9	229652	0.455127758521589	0	0	0
ISO_Isofinder_6550	6550	9	49072	0.437907564395174	1	0	1
ISO_Isofinder_911	911	10	76795	0.398919200468781	1	0	1
ISO_Isofinder_6553	6553	9	201356	0.366847772105127	1	0	1
ISO_Isofinder_915	915	10	185763	0.383321759446176	2	0	2
ISO_Isofinder_3662	3662	2	406249	0.379407703157423	2	0	2
ISO_Isofinder_3671	3671	2	1344475	0.363149928410718	1	0	1
ISO_Isofinder_3673	3673	2	1172537	0.372227059785747	3	0	3
ISO_Isofinder_922	922	10	97341	0.396225639761252	1	0	1
ISO_Isofinder_3680	3680	2	162029	0.369390664634109	1	0	1
ISO_Isofinder_927	927	10	55186	0.357173920921973	1	0	1
ISO_Isofinder_931	931	10	90658	0.425764962827329	3	0	3
ISO_Isofinder_949	949	10	176964	0.410936687687891	2	0	2
ISO_Isofinder_954	954	10	397376	0.430989793042358	1	0	1
ISO_Isofinder_955	955	10	255538	0.374950105268101	1	0	1
ISO_Isofinder_3698	3698	2	575441	0.379528048922479	1	0	1
ISO_Isofinder_961	961	10	102708	0.360332203917903	2	0	2
ISO_Isofinder_963	963	10	114825	0.382077073807969	1	0	1
ISO_Isofinder_3702	3702	2	404138	0.364474511181824	4	0	4
ISO_Isofinder_965	965	10	255114	0.428361438415767	1	0	1
ISO_Isofinder_976	976	10	231177	0.388096566699974	1	0	1
ISO_Isofinder_3713	3713	2	170117	0.368987226438275	1	0	1
ISO_Isofinder_6612	6612	X	1179290	0.378426002086001	3	0	3
ISO_Isofinder_987	987	10	49382	0.404560366125309	1	0	1
ISO_Isofinder_3717	3717	2	522424	0.404847403641487	2	0	2
ISO_Isofinder_990	990	10	55731	0.364034379429761	3	0	3
ISO_Isofinder_995	995	10	165537	0.383104683545068	1	0	1
ISO_Isofinder_996	996	10	66850	0.431323859386687	1	0	1
ISO_Isofinder_3725	3725	2	481798	0.374584369383019	4	0	4
ISO_Isofinder_6632	6632	X	80625	0.397854263565891	2	0	2
ISO_Isofinder_1010	1010	10	155735	0.451459209554692	1	0	1
ISO_Isofinder_1013	1013	10	205101	0.486984461314182	1	0	1
ISO_Isofinder_1014	1014	10	1658335	0.426468717116867	7	0	7
ISO_Isofinder_6651	6651	X	30455	0.350385815137087	1	0	1
ISO_Isofinder_3739	3739	2	828156	0.366299344567932	3	0	3
ISO_Isofinder_6654	6654	X	1302091	0.388834574542025	1	0	1
ISO_Isofinder_6656	6656	X	925043	0.398029064594835	1	0	1
ISO_Isofinder_3744	3744	2	1780460	0.393161317861676	5	0	5
ISO_Isofinder_6660	6660	X	242832	0.430923436779337	1	0	1
ISO_Isofinder_1026	1026	11	638963	0.45714697095137	3	0	3
ISO_Isofinder_1027	1027	11	814004	0.414262092078172	1	0	1
ISO_Isofinder_3761	3761	2	103479	0.429816677780033	2	0	2
ISO_Isofinder_3762	3762	2	203340	0.389888856103079	3	0	3
ISO_Isofinder_1040	1040	11	61066	0.508662758327056	1	0	1
ISO_Isofinder_1043	1043	11	202649	0.375693933846207	1	0	1
ISO_Isofinder_3771	3771	2	228605	0.445305220795696	2	0	2
ISO_Isofinder_6679	6679	X	208090	0.468922101013984	1	0	1
ISO_Isofinder_1046	1046	11	486860	0.379063796573964	2	0	2
ISO_Isofinder_1047	1047	11	450619	0.443576502544278	1	0	1
ISO_Isofinder_1048	1048	11	476862	0.415367548682847	1	0	1
ISO_Isofinder_1052	1052	11	120834	0.353369084860221	1	0	1
ISO_Isofinder_1053	1053	11	331230	0.473218005615433	2	0	2
ISO_Isofinder_1055	1055	11	184057	0.426780834198102	1	0	1
ISO_Isofinder_3782	3782	2	378010	0.416814369990212	1	0	1
ISO_Isofinder_1059	1059	11	108262	0.457399641610168	1	0	1
ISO_Isofinder_1060	1060	11	33367	0.382833338328288	1	0	1
ISO_Isofinder_6713	6713	X	677019	0.380526986687227	1	0	1
ISO_Isofinder_3797	3797	2	145490	0.398618461749948	2	0	2
ISO_Isofinder_6716	6716	X	2679864	0.388025661003693	2	0	2
ISO_Isofinder_1076	1076	11	165744	0.426012404672266	1	0	1
ISO_Isofinder_1077	1077	11	850700	0.44530151639826	1	0	1
ISO_Isofinder_6720	6720	X	3000579	0.370112901543335	1	0	1
ISO_Isofinder_1087	1087	11	835321	0.399971986817044	1	0	1
ISO_Isofinder_1088	1088	11	361156	0.349231357086688	3	0	3
ISO_Isofinder_1094	1094	11	57827	0.481453300361423	1	0	1
ISO_Isofinder_3828	3828	2	1238496	0.409758287471255	5	0	5
ISO_Isofinder_3832	3832	2	196518	0.492458706072726	1	0	1
ISO_Isofinder_3833	3833	2	117186	0.377229361869165	1	0	1
ISO_Isofinder_3839	3839	2	61255	0.560460370581993	1	0	1
ISO_Isofinder_1107	1107	11	485623	0.390729022307428	1	0	1
ISO_Isofinder_3850	3850	2	220777	0.460215511579558	1	0	1
ISO_Isofinder_1118	1118	11	152779	0.458021063104222	1	0	1
ISO_Isofinder_3853	3853	2	77512	0.434939106202911	2	0	2
ISO_Isofinder_1129	1129	11	54060	0.581687014428413	2	0	2
ISO_Isofinder_3865	3865	2	201768	0.506388525435153	1	0	1
ISO_Isofinder_1132	1132	11	87423	0.395765416423596	1	0	1
ISO_Isofinder_3873	3873	2	548200	0.524742794600511	1	0	1
ISO_Isofinder_1150	1150	11	313466	0.42150982881716	2	0	2
ISO_Isofinder_1151	1151	11	545014	0.373858286209162	1	0	1
ISO_Isofinder_3885	3885	20	142445	0.411344729544737	1	0	1
ISO_Isofinder_1153	1153	11	356746	0.423158213406738	1	0	1
ISO_Isofinder_1154	1154	11	842882	0.38658673456071	2	0	2
ISO_Isofinder_1156	1156	11	113242	0.459069956376609	1	0	1
ISO_Isofinder_3902	3902	20	63938	0.387453470549595	3	0	3
ISO_Isofinder_3906	3906	20	89254	0.393629417168978	1	0	1
ISO_Isofinder_3920	3920	20	234140	0.369595114034338	3	0	3
ISO_Isofinder_3921	3921	20	362745	0.405436325793602	3	0	3
ISO_Isofinder_3922	3922	20	882894	0.369524540884863	1	0	1
ISO_Isofinder_3925	3925	20	230989	0.397988648810116	1	0	1
ISO_Isofinder_3930	3930	20	39007	0.387827825774861	1	0	1
ISO_Isofinder_3931	3931	20	38532	0.577000934288384	1	0	1
ISO_Isofinder_3932	3932	20	453439	0.468228361477509	1	0	1
ISO_Isofinder_3933	3933	20	1344582	0.421274418369426	3	0	3
ISO_Isofinder_1183	1183	11	101754	0.418912278632781	1	0	1
ISO_Isofinder_1190	1190	11	240073	0.458527197977282	3	0	3
ISO_Isofinder_3944	3944	20	1205853	0.436986100295807	1	0	1
ISO_Isofinder_1192	1192	11	160362	0.418284880457964	1	0	1
ISO_Isofinder_3946	3946	20	531845	0.424779776062575	1	0	1
ISO_Isofinder_1201	1201	11	622483	0.492103398807678	1	0	1
ISO_Isofinder_1207	1207	11	62730	0.418587597640682	2	0	2
ISO_Isofinder_3963	3963	20	97578	0.412746725696366	3	0	3
ISO_Isofinder_1213	1213	11	303992	0.387349009184452	3	0	3
ISO_Isofinder_1219	1219	11	57105	0.403134576657035	1	0	1
ISO_Isofinder_1240	1240	11	156840	0.384340729405764	1	0	1
ISO_Isofinder_1243	1243	11	771632	0.4058540858855	5	0	5
ISO_Isofinder_4004	4004	20	247974	0.427238339503335	2	0	2
ISO_Isofinder_1248	1248	11	412390	0.402126627706782	1	0	1
ISO_Isofinder_1255	1255	11	784707	0.40340789619565	5	0	5
ISO_Isofinder_1258	1258	11	339145	0.377640832092468	2	0	2
ISO_Isofinder_4016	4016	20	676733	0.43731131775752	1	0	1
ISO_Isofinder_1264	1264	11	261437	0.358847446994878	1	0	1
ISO_Isofinder_1268	1268	11	316874	0.364561308280263	1	0	1
ISO_Isofinder_1275	1275	11	72720	0.451828932893289	1	0	1
ISO_Isofinder_4034	4034	20	400414	0.486853606517255	1	0	1
ISO_Isofinder_4037	4037	20	94416	0.339836468395187	7	0	7
ISO_Isofinder_1288	1288	11	612931	0.375332623084817	2	0	2
ISO_Isofinder_1300	1300	11	241316	0.392555818926221	1	0	1
ISO_Isofinder_1301	1301	11	31982	0.474798324057282	1	0	1
ISO_Isofinder_1302	1302	11	979702	0.420825924617894	7	0	7
ISO_Isofinder_4054	4054	21	836178	0.397758611204791	1	0	1
ISO_Isofinder_4057	4057	21	599492	0.382602269921867	2	0	2
ISO_Isofinder_1310	1310	11	483571	0.386495468090518	1	0	1
ISO_Isofinder_1320	1320	11	659420	0.46510569894756	1	0	1
ISO_Isofinder_4077	4077	21	2697296	0.429962191625211	4	0	4
ISO_Isofinder_1340	1340	11	76184	0.354063845426861	1	0	1
ISO_Isofinder_1344	1344	11	104526	0.379245355222624	1	0	1
ISO_Isofinder_1360	1360	11	69386	0.425157812815265	1	0	1
ISO_Isofinder_1388	1388	12	146896	0.40127028646117	1	0	1
ISO_Isofinder_1396	1396	12	289849	0.379932309581886	2	0	2
ISO_Isofinder_1397	1397	12	130459	0.400118044749691	1	0	1
ISO_Isofinder_1413	1413	12	193424	0.407446852510547	1	0	1
ISO_Isofinder_4176	4176	22	294788	0.508097344532342	1	0	1
ISO_Isofinder_1421	1421	12	162424	0.405999113431513	1	0	1
ISO_Isofinder_4182	4182	22	255340	0.51341740424532	1	0	1
ISO_Isofinder_1430	1430	12	190177	0.479732039100417	1	0	1
ISO_Isofinder_1433	1433	12	773573	0.367780416327871	1	0	1
ISO_Isofinder_1439	1439	12	116298	0.35042735042735	1	0	1
ISO_Isofinder_1440	1440	12	503590	0.395246132766735	1	0	1
ISO_Isofinder_1441	1441	12	802025	0.370175493282628	1	0	1
ISO_Isofinder_1442	1442	12	614553	0.38429069583909	1	0	1
ISO_Isofinder_1444	1444	12	594195	0.379668290712645	1	0	1
ISO_Isofinder_1445	1445	12	46025	0.417425312330255	1	0	1
ISO_Isofinder_1447	1447	12	416961	0.394056038814182	1	0	1
ISO_Isofinder_1453	1453	12	612866	0.402213534443092	4	0	4
ISO_Isofinder_1454	1454	12	687726	0.358834768497919	1	0	1
ISO_Isofinder_1455	1455	12	793304	0.380851476861329	1	0	1
ISO_Isofinder_4211	4211	22	58992	0.442890561432059	1	0	1
ISO_Isofinder_1464	1464	12	548329	0.432085481526602	1	0	1
ISO_Isofinder_4218	4218	22	91931	0.4383069911129	1	0	1
ISO_Isofinder_1487	1487	12	681364	0.395307060543263	1	0	1
ISO_Isofinder_1488	1488	12	253569	0.359767952707153	1	0	1
ISO_Isofinder_1489	1489	12	1190878	0.388861831354681	2	0	2
ISO_Isofinder_1491	1491	12	43031	0.355720294671283	3	0	3
ISO_Isofinder_4229	4229	22	454679	0.503289133652533	1	0	1
ISO_Isofinder_4234	4234	22	401204	0.521707161444053	1	0	1
ISO_Isofinder_1502	1502	12	164159	0.415316857436997	1	0	1
ISO_Isofinder_4241	4241	3	1898807	0.392663393383319	5	0	5
ISO_Isofinder_4247	4247	3	152011	0.476274743275158	1	0	1
ISO_Isofinder_1513	1513	12	614037	0.511635292335804	1	0	1
ISO_Isofinder_4261	4261	3	168483	0.412468913777651	2	0	2
ISO_Isofinder_1537	1537	12	139018	0.423470341970105	1	0	1
ISO_Isofinder_4268	4268	3	131313	0.378317455240532	1	0	1
ISO_Isofinder_1543	1543	12	1247977	0.366954679453227	2	0	2
ISO_Isofinder_1548	1548	12	214209	0.439570699643806	1	0	1
ISO_Isofinder_1553	1553	12	913609	0.38116305771944	1	0	1
ISO_Isofinder_4282	4282	3	153283	0.434803598572575	1	0	1
ISO_Isofinder_1561	1561	12	540538	0.407777066552213	1	0	1
ISO_Isofinder_1562	1562	12	109374	0.349552910198036	1	0	1
ISO_Isofinder_1566	1566	12	982020	0.37926416977251	1	0	1
ISO_Isofinder_4290	4290	3	680158	0.428124053528739	1	0	1
ISO_Isofinder_1568	1568	12	1245471	0.369876938122204	1	0	1
ISO_Isofinder_4300	4300	3	488122	0.379163405869844	2	0	2
ISO_Isofinder_4304	4304	3	434894	0.409534277318151	1	0	1
ISO_Isofinder_1575	1575	12	265338	0.409082001070333	1	0	1
ISO_Isofinder_1576	1576	12	584806	0.372720184129438	1	0	1
ISO_Isofinder_1580	1580	12	89658	0.343806464565348	4	0	4
ISO_Isofinder_4311	4311	3	88859	0.353740195140616	1	0	1
ISO_Isofinder_1584	1584	12	1781175	0.384762867208444	2	0	2
ISO_Isofinder_4316	4316	3	126923	0.358942035722446	1	0	1
ISO_Isofinder_1589	1589	12	211390	0.386546194238138	1	0	1
ISO_Isofinder_4319	4319	3	75646	0.388070750601486	2	0	2
ISO_Isofinder_1593	1593	12	155349	0.434589215250822	1	0	1
ISO_Isofinder_1594	1594	12	317328	0.366003000050421	3	0	3
ISO_Isofinder_4325	4325	3	216814	0.366055697510308	2	0	2
ISO_Isofinder_1598	1598	12	199176	0.441975940876411	2	0	2
ISO_Isofinder_1607	1607	12	306765	0.388828582139423	2	0	2
ISO_Isofinder_4339	4339	3	116586	0.386444341516134	1	0	1
ISO_Isofinder_4342	4342	3	436097	0.409562551450709	3	0	3
ISO_Isofinder_1617	1617	12	453713	0.46530956794273	1	0	1
ISO_Isofinder_4350	4350	3	300841	0.396342253881619	4	0	4
ISO_Isofinder_4352	4352	3	201466	0.38213892170391	1	0	1
ISO_Isofinder_4356	4356	3	391862	0.465475090720713	1	0	1
ISO_Isofinder_1629	1629	12	244634	0.499754735645904	1	0	1
ISO_Isofinder_1640	1640	12	105730	0.423219521422491	1	0	1
ISO_Isofinder_1641	1641	12	43119	0.534915002667038	2	0	2
ISO_Isofinder_1646	1646	12	189034	0.389548970026556	1	0	1
ISO_Isofinder_1654	1654	12	191416	0.492748777531659	2	0	2
ISO_Isofinder_4393	4393	3	123652	0.497355481512632	2	0	2
ISO_Isofinder_1678	1678	12	901721	0.456122237366103	1	0	1
ISO_Isofinder_4401	4401	3	96713	0.394342022272083	1	0	1
ISO_Isofinder_1698	1698	13	216508	0.439369445932714	2	0	2
ISO_Isofinder_1699	1699	13	135127	0.373204466908908	2	0	2
ISO_Isofinder_1708	1708	13	228723	0.393397253446308	2	0	2
ISO_Isofinder_1713	1713	13	372429	0.392278796763947	1	0	1
ISO_Isofinder_1714	1714	13	545015	0.415230773464951	1	0	1
ISO_Isofinder_1717	1717	13	210349	0.409025001307351	3	0	3
ISO_Isofinder_1720	1720	13	283260	0.41856598178352	1	0	1
ISO_Isofinder_4438	4438	3	2029634	0.385697125688671	1	0	1
ISO_Isofinder_1727	1727	13	150272	0.367706558773424	1	0	1
ISO_Isofinder_1732	1732	13	113064	0.385816882473643	2	0	2
ISO_Isofinder_1733	1733	13	375156	0.44281045751634	1	0	1
ISO_Isofinder_1734	1734	13	66261	0.366007153529225	1	0	1
ISO_Isofinder_4468	4468	3	1090108	0.392695953061532	4	0	4
ISO_Isofinder_1738	1738	13	123160	0.3623173108152	1	0	1
ISO_Isofinder_1750	1750	13	109687	0.393702079553639	1	0	1
ISO_Isofinder_1753	1753	13	30220	0.360919920582396	1	0	1
ISO_Isofinder_1755	1755	13	1261792	0.392466428698232	3	0	3
ISO_Isofinder_1756	1756	13	148891	0.354111396927954	3	0	3
ISO_Isofinder_1761	1761	13	459309	0.342558060042368	1	0	1
ISO_Isofinder_4480	4480	3	1002132	0.377599956891906	1	0	1
ISO_Isofinder_4484	4484	3	476109	0.387835558664087	1	0	1
ISO_Isofinder_1771	1771	13	42021	0.390090668951239	2	0	2
ISO_Isofinder_1773	1773	13	605527	0.395952616481181	4	0	4
ISO_Isofinder_1776	1776	13	288854	0.361888705020529	3	0	3
ISO_Isofinder_1778	1778	13	275057	0.375336748383062	5	0	5
ISO_Isofinder_1780	1780	13	536314	0.37985583072603	1	0	1
ISO_Isofinder_1786	1786	13	105803	0.388306569757001	1	0	1
ISO_Isofinder_1791	1791	13	148845	0.408478618697303	2	0	2
ISO_Isofinder_1794	1794	13	45488	0.333868272951108	1	0	1
ISO_Isofinder_1795	1795	13	268203	0.388925552659739	1	0	1
ISO_Isofinder_1801	1801	13	85761	0.41844194913772	1	0	1
ISO_Isofinder_1808	1808	13	102445	0.351857094050466	2	0	2
ISO_Isofinder_1809	1809	13	304692	0.400020348417418	1	0	1
ISO_Isofinder_4533	4533	3	290446	0.434060031813143	1	0	1
ISO_Isofinder_1828	1828	13	317205	0.406648697214735	2	0	2
ISO_Isofinder_1836	1836	13	1077214	0.378009383465124	3	0	3
ISO_Isofinder_4552	4552	3	3006074	0.403152750065368	9	0	9
ISO_Isofinder_4563	4563	3	120433	0.384985842750741	1	0	1
ISO_Isofinder_4564	4564	3	90581	0.352424901469403	1	0	1
ISO_Isofinder_4565	4565	3	514457	0.414621630184836	1	0	1
ISO_Isofinder_1864	1864	13	321880	0.443149620976762	1	0	1
ISO_Isofinder_4577	4577	3	733222	0.391545807408943	1	0	1
ISO_Isofinder_1866	1866	13	168844	0.56780223164578	1	0	1
ISO_Isofinder_4581	4581	3	1650519	0.398978745473394	3	0	3
ISO_Isofinder_4586	4586	3	30423	0.429543437530815	1	0	1
ISO_Isofinder_4593	4593	3	342090	0.405331930193809	1	0	1
ISO_Isofinder_1874	1874	14	161069	0.404764417734015	1	0	1
ISO_Isofinder_4597	4597	3	45974	0.435137251489973	1	0	1
ISO_Isofinder_4598	4598	3	961007	0.384463380599725	2	0	2
ISO_Isofinder_4601	4601	3	2281242	0.364354592805147	3	0	3
ISO_Isofinder_4603	4603	3	804569	0.400590875363083	3	0	3
ISO_Isofinder_1895	1895	14	172447	0.358086832476065	2	0	2
ISO_Isofinder_1900	1900	14	128736	0.463343586875466	3	0	3
ISO_Isofinder_1901	1901	14	158179	0.432585867909141	1	0	1
ISO_Isofinder_4619	4619	3	1808560	0.373577321183704	3	0	3
ISO_Isofinder_1907	1907	14	248999	0.357346816653882	1	0	1
ISO_Isofinder_1909	1909	14	670005	0.386973231543048	2	0	2
ISO_Isofinder_1914	1914	14	189890	0.416219916793933	2	0	2
ISO_Isofinder_1915	1915	14	609657	0.377048077853613	3	0	3
ISO_Isofinder_4655	4655	3	168499	0.379301954314269	1	0	1
ISO_Isofinder_1926	1926	14	114998	0.380919668168142	2	0	2
ISO_Isofinder_4659	4659	3	430434	0.473461668920206	1	0	1
ISO_Isofinder_1931	1931	14	48251	0.378292677871961	2	0	2
ISO_Isofinder_1932	1932	14	335298	0.421520557832137	3	0	3
ISO_Isofinder_1936	1936	14	554665	0.408172500518331	1	0	1
ISO_Isofinder_1937	1937	14	349731	0.376257752386834	2	0	2
ISO_Isofinder_4667	4667	4	101788	0.493437340354462	1	0	1
ISO_Isofinder_1948	1948	14	130946	0.359552792754265	5	0	5
ISO_Isofinder_4676	4676	4	45057	0.534966819806023	1	0	1
ISO_Isofinder_1950	1950	14	858215	0.378064937107834	1	0	1
ISO_Isofinder_4689	4689	4	234385	0.495543656803976	1	0	1
ISO_Isofinder_4701	4701	4	2821066	0.393197110595782	2	0	2
ISO_Isofinder_1960	1960	14	61030	0.542290676716369	1	0	1
ISO_Isofinder_4703	4703	4	33009	0.358205337938138	1	0	1
ISO_Isofinder_1967	1967	14	250109	0.389730077686129	3	0	3
ISO_Isofinder_1968	1968	14	235071	0.475392540976981	1	0	1
ISO_Isofinder_4706	4706	4	36172	0.401083711157802	1	0	1
ISO_Isofinder_1977	1977	14	98944	0.404895698576973	1	0	1
ISO_Isofinder_4718	4718	4	37453	0.353483032066857	1	0	1
ISO_Isofinder_1981	1981	14	630890	0.46025773114172	2	0	2
ISO_Isofinder_4722	4722	4	93811	0.379976761786997	1	0	1
ISO_Isofinder_1984	1984	14	177310	0.401601714511308	1	0	1
ISO_Isofinder_1986	1986	14	75663	0.413504619166568	3	0	3
ISO_Isofinder_4734	4734	4	101675	0.382876813375953	1	0	1
ISO_Isofinder_4736	4736	4	113040	0.401335810332626	2	0	2
ISO_Isofinder_1995	1995	14	71379	0.383039829641771	1	0	1
ISO_Isofinder_4741	4741	4	151494	0.370852971074762	1	0	1
ISO_Isofinder_1997	1997	14	80776	0.528201445974052	1	0	1
ISO_Isofinder_1998	1998	14	189961	0.420944299092972	1	0	1
ISO_Isofinder_1999	1999	14	485281	0.46073512047659	1	0	1
ISO_Isofinder_2000	2000	14	237812	0.389597665382739	3	0	3
ISO_Isofinder_2003	2003	14	73649	0.381797444636044	1	0	1
ISO_Isofinder_4754	4754	4	476997	0.422329700186794	1	0	1
ISO_Isofinder_4755	4755	4	469131	0.382300466181088	3	0	3
ISO_Isofinder_2015	2015	14	103645	0.399421100873173	1	0	1
ISO_Isofinder_2017	2017	14	639691	0.408250233315773	3	0	3
ISO_Isofinder_4766	4766	4	2048892	0.356057322689532	1	0	1
ISO_Isofinder_2028	2028	14	170302	0.413160150790948	2	0	2
ISO_Isofinder_2029	2029	14	281882	0.374617747851938	2	0	2
ISO_Isofinder_4771	4771	4	138783	0.401007327986857	3	0	3
ISO_Isofinder_2039	2039	14	185130	0.433711446010911	2	0	2
ISO_Isofinder_2047	2047	14	74163	0.375699472782924	2	0	2
ISO_Isofinder_2049	2049	14	58168	0.394185806629074	2	0	2
ISO_Isofinder_2051	2051	14	92382	0.411573683185036	1	0	1
ISO_Isofinder_2053	2053	14	207115	0.540125051300002	1	0	1
ISO_Isofinder_2055	2055	14	90215	0.44667738181012	1	0	1
ISO_Isofinder_2056	2056	14	453923	0.393445584383254	1	0	1
ISO_Isofinder_1072	1072	11	438814	0.493270497294981	0	0	0
ISO_Isofinder_4801	4801	4	1874197	0.374028984146277	6	0	6
ISO_Isofinder_2064	2064	14	80728	0.365003468437221	1	0	1
ISO_Isofinder_2065	2065	14	147727	0.434206340073243	2	0	2
ISO_Isofinder_2066	2066	14	66809	0.355984972084599	1	0	1
ISO_Isofinder_2075	2075	14	113256	0.425081231899414	1	0	1
ISO_Isofinder_2080	2080	14	139765	0.46496619325296	1	0	1
ISO_Isofinder_4814	4814	4	745665	0.402493076649702	2	0	2
ISO_Isofinder_4821	4821	4	335918	0.379622407849535	2	0	2
ISO_Isofinder_2095	2095	14	97938	0.429618738385509	1	0	1
ISO_Isofinder_2098	2098	14	144655	0.425066537624002	1	0	1
ISO_Isofinder_4841	4841	4	56699	0.345596924108009	3	0	3
ISO_Isofinder_4842	4842	4	673572	0.397819386791612	7	0	7
ISO_Isofinder_4845	4845	4	135565	0.34952236934312	1	0	1
ISO_Isofinder_4851	4851	4	797305	0.357753933563693	2	0	2
ISO_Isofinder_2130	2130	15	1889545	0.424500078061121	3	0	3
ISO_Isofinder_4857	4857	4	1426752	0.365134935854304	1	0	1
ISO_Isofinder_4858	4858	4	860802	0.384750500115009	3	0	3
ISO_Isofinder_2140	2140	15	120104	0.368647172450543	2	0	2
ISO_Isofinder_2142	2142	15	102454	0.433902043844067	1	0	1
ISO_Isofinder_4867	4867	4	663944	0.355364307833191	2	0	2
ISO_Isofinder_4869	4869	4	533505	0.399878164215893	1	0	1
ISO_Isofinder_2150	2150	15	76655	0.397625725653904	2	0	2
ISO_Isofinder_4880	4880	4	2114316	0.357613999042716	1	0	1
ISO_Isofinder_2156	2156	15	109941	0.412448495101918	2	0	2
ISO_Isofinder_2157	2157	15	376449	0.449864390661152	3	0	3
ISO_Isofinder_4894	4894	4	415991	0.389102168075752	2	0	2
ISO_Isofinder_2168	2168	15	259948	0.420680289904135	2	0	2
ISO_Isofinder_4908	4908	4	376116	0.389725510214934	1	0	1
ISO_Isofinder_2172	2172	15	219280	0.421132798248814	1	0	1
ISO_Isofinder_4917	4917	4	193359	0.387651984133141	3	0	3
ISO_Isofinder_4920	4920	4	751115	0.40297690766394	1	0	1
ISO_Isofinder_2184	2184	15	49636	0.350612458699331	1	0	1
ISO_Isofinder_2185	2185	15	212152	0.384776009653456	1	0	1
ISO_Isofinder_2189	2189	15	51666	0.373611272403515	1	0	1
ISO_Isofinder_4946	4946	5	1314934	0.419700152250988	1	0	1
ISO_Isofinder_2191	2191	15	106807	0.376314286516801	1	0	1
ISO_Isofinder_4950	4950	5	1114205	0.385681270502286	1	0	1
ISO_Isofinder_4955	4955	5	326560	0.476864894659481	1	0	1
ISO_Isofinder_2209	2209	15	270387	0.421251761364267	1	0	1
ISO_Isofinder_4976	4976	5	597747	0.409435764629517	1	0	1
ISO_Isofinder_2211	2211	15	1145192	0.37172718635827	3	0	3
ISO_Isofinder_2215	2215	15	112911	0.364508329569307	2	0	2
ISO_Isofinder_2216	2216	15	407062	0.398057298396804	3	0	3
ISO_Isofinder_62	62	1	182636	0.502327033005541	0	0	0
ISO_Isofinder_2231	2231	15	194928	0.409453747024542	2	0	2
ISO_Isofinder_4995	4995	5	682932	0.382739423544365	2	0	2
ISO_Isofinder_2242	2242	15	43081	0.451892945846197	1	0	1
ISO_Isofinder_2243	2243	15	38418	0.392732573272945	1	0	1
ISO_Isofinder_5006	5006	5	263936	0.38835551042677	3	0	3
ISO_Isofinder_5007	5007	5	724055	0.42174420451485	1	0	1
ISO_Isofinder_5008	5008	5	997194	0.404976363676476	4	0	4
ISO_Isofinder_5014	5014	5	221549	0.378801077865393	1	0	1
ISO_Isofinder_5017	5017	5	818463	0.390048175665852	2	0	2
ISO_Isofinder_2252	2252	15	36816	0.394801173402868	2	0	2
ISO_Isofinder_5026	5026	5	1344526	0.395240404425054	7	0	7
ISO_Isofinder_5027	5027	5	125913	0.372431758436381	1	0	1
ISO_Isofinder_2264	2264	15	45674	0.397841222577396	1	0	1
ISO_Isofinder_5037	5037	5	1394796	0.383818852362639	2	0	2
ISO_Isofinder_2270	2270	15	699499	0.424984167239696	1	0	1
ISO_Isofinder_2272	2272	15	218992	0.366127529772777	1	0	1
ISO_Isofinder_2274	2274	15	177020	0.473392836967574	1	0	1
ISO_Isofinder_5043	5043	5	228189	0.360990231781549	1	0	1
ISO_Isofinder_2279	2279	15	225900	0.37863213811421	1	0	1
ISO_Isofinder_2280	2280	15	38174	0.437863467281396	1	0	1
ISO_Isofinder_5049	5049	5	71590	0.357829305768962	2	0	2
ISO_Isofinder_5054	5054	5	104912	0.421648619795638	1	0	1
ISO_Isofinder_5056	5056	5	515597	0.411594714476616	1	0	1
ISO_Isofinder_2298	2298	15	80716	0.427498884979434	1	0	1
ISO_Isofinder_5067	5067	5	235142	0.372940606101845	1	0	1
ISO_Isofinder_2306	2306	15	95033	0.399082424000084	1	0	1
ISO_Isofinder_5075	5075	5	191967	0.392390358759578	2	0	2
ISO_Isofinder_5078	5078	5	2097935	0.369776947331543	4	0	4
ISO_Isofinder_5085	5085	5	646761	0.387568205256656	1	0	1
ISO_Isofinder_2318	2318	15	191707	0.41560819375401	2	0	2
ISO_Isofinder_2322	2322	15	90017	0.379983780841397	1	0	1
ISO_Isofinder_5099	5099	5	84649	0.3433944878262	2	0	2
ISO_Isofinder_5102	5102	5	1476635	0.388013286966651	4	0	4
ISO_Isofinder_2335	2335	15	126233	0.386998645362148	1	0	1
ISO_Isofinder_5110	5110	5	2257287	0.355281805104978	2	0	2
ISO_Isofinder_5112	5112	5	42417	0.347761510715044	1	0	1
ISO_Isofinder_2343	2343	15	358753	0.395952089599251	1	0	1
ISO_Isofinder_2349	2349	15	1318111	0.460653920648564	2	0	2
ISO_Isofinder_2357	2357	15	87603	0.401116400123283	1	0	1
ISO_Isofinder_2364	2364	15	140739	0.38633925209075	4	0	4
ISO_Isofinder_2367	2367	15	1418006	0.392607647640419	1	0	1
ISO_Isofinder_2378	2378	15	217325	0.384806165880594	2	0	2
ISO_Isofinder_2380	2380	15	392306	0.388186772570391	1	0	1
ISO_Isofinder_2382	2382	15	303609	0.409635419239878	1	0	1
ISO_Isofinder_5154	5154	5	31234	0.558750080040981	1	0	1
ISO_Isofinder_2385	2385	15	175337	0.418514061493011	1	0	1
ISO_Isofinder_5160	5160	5	74189	0.359433339174271	1	0	1
ISO_Isofinder_5161	5161	5	38553	0.394936840194019	1	0	1
ISO_Isofinder_2394	2394	16	43529	0.430494612786878	2	0	2
ISO_Isofinder_5172	5172	5	147939	0.438207639635255	2	0	2
ISO_Isofinder_2403	2403	16	103400	0.588665377176016	1	0	1
ISO_Isofinder_2413	2413	16	128905	0.400108607113766	1	0	1
ISO_Isofinder_2415	2415	16	552274	0.506493153760633	1	0	1
ISO_Isofinder_2446	2446	16	122383	0.396533832313311	3	0	3
ISO_Isofinder_5208	5208	5	77804	0.381072952547427	1	0	1
ISO_Isofinder_2453	2453	16	988580	0.444547735135244	1	0	1
ISO_Isofinder_5241	5241	5	1237274	0.447969487760997	3	0	3
ISO_Isofinder_5242	5242	5	327147	0.391493732175444	1	0	1
ISO_Isofinder_182	182	1	101022	0.452931044722932	0	0	0
ISO_Isofinder_5246	5246	5	327726	0.465251460061149	1	0	1
ISO_Isofinder_2464	2464	16	50583	0.379593934721151	2	0	2
ISO_Isofinder_2465	2465	16	36910	0.419100514765646	1	0	1
ISO_Isofinder_2466	2466	16	462409	0.454007166815525	2	0	2
ISO_Isofinder_2474	2474	16	90245	0.423602415646296	1	0	1
ISO_Isofinder_2475	2475	16	54727	0.474628611106035	1	0	1
ISO_Isofinder_2482	2482	16	90542	0.410428309513817	1	0	1
ISO_Isofinder_2497	2497	16	183093	0.447783366922821	3	0	3
ISO_Isofinder_2498	2498	16	50788	0.380070095298102	1	0	1
ISO_Isofinder_2503	2503	16	1445627	0.434506273056604	2	0	2
ISO_Isofinder_2514	2514	16	50840	0.351671911880409	1	0	1
ISO_Isofinder_2515	2515	16	495169	0.448269176786107	1	0	1
ISO_Isofinder_5314	5314	6	142352	0.396481960211307	2	0	2
ISO_Isofinder_2530	2530	16	147427	0.402416111024439	1	0	1
ISO_Isofinder_5326	5326	6	455768	0.40729713362939	1	0	1
ISO_Isofinder_5327	5327	6	1692133	0.372438218508829	1	0	1
ISO_Isofinder_5330	5330	6	1256866	0.418775748568264	4	0	4
ISO_Isofinder_5331	5331	6	1315749	0.396545237731513	1	0	1
ISO_Isofinder_2538	2538	16	371668	0.487241301376497	1	0	1
ISO_Isofinder_2543	2543	16	279016	0.427781919316455	1	0	1
ISO_Isofinder_2555	2555	16	330443	0.489545852083415	1	0	1
ISO_Isofinder_5350	5350	6	641292	0.377077836617329	1	0	1
ISO_Isofinder_5355	5355	6	238472	0.428054446643631	1	0	1
ISO_Isofinder_5360	5360	6	189154	0.40027173625723	1	0	1
ISO_Isofinder_2572	2572	16	172760	0.420166705255846	1	0	1
ISO_Isofinder_248	248	1	95166	0.520616606771326	0	0	0
ISO_Isofinder_2580	2580	16	131180	0.435615185241653	1	0	1
ISO_Isofinder_2587	2587	16	32632	0.417933316989458	1	0	1
ISO_Isofinder_2599	2599	16	70469	0.422582979749961	1	0	1
ISO_Isofinder_2609	2609	16	149764	0.418304799551294	1	0	1
ISO_Isofinder_5399	5399	6	444915	0.427236663182855	3	0	3
ISO_Isofinder_2613	2613	16	112299	0.412283279459301	2	0	2
ISO_Isofinder_5409	5409	6	219439	0.428756966628539	4	0	4
ISO_Isofinder_5412	5412	6	86876	0.432351857820342	1	0	1
ISO_Isofinder_2623	2623	16	1336303	0.412630219343966	2	0	2
ISO_Isofinder_5415	5415	6	246656	0.43009697716658	3	0	3
ISO_Isofinder_5419	5419	6	202141	0.375836668464092	1	0	1
ISO_Isofinder_2631	2631	16	1506632	0.417182828985446	2	0	2
ISO_Isofinder_2637	2637	16	121661	0.444489195387182	4	0	4
ISO_Isofinder_2638	2638	16	273231	0.50423268223591	1	0	1
ISO_Isofinder_2639	2639	16	534713	0.55879883227077	1	0	1
ISO_Isofinder_5438	5438	6	268558	0.45647867499758	1	0	1
ISO_Isofinder_5442	5442	6	141051	0.442506611083934	1	0	1
ISO_Isofinder_5449	5449	6	65363	0.380857671771491	1	0	1
ISO_Isofinder_2659	2659	17	192307	0.457378046560968	2	0	2
ISO_Isofinder_2668	2668	17	123337	0.435830286126629	1	0	1
ISO_Isofinder_2677	2677	17	907786	0.460002687858152	1	0	1
ISO_Isofinder_2680	2680	17	78425	0.506802677717565	3	0	3
ISO_Isofinder_5481	5481	6	922753	0.382027476475286	3	0	3
ISO_Isofinder_5484	5484	6	245463	0.348667619967164	2	0	2
ISO_Isofinder_5485	5485	6	1479894	0.378421697770246	1	0	1
ISO_Isofinder_2686	2686	17	137382	0.443820879008895	1	0	1
ISO_Isofinder_2687	2687	17	78178	0.387922433421167	1	0	1
ISO_Isofinder_2690	2690	17	481193	0.431629304665695	1	0	1
ISO_Isofinder_2702	2702	17	118812	0.366999966333367	1	0	1
ISO_Isofinder_5508	5508	6	357344	0.338849959702695	1	0	1
ISO_Isofinder_2706	2706	17	135974	0.435715651521614	1	0	1
ISO_Isofinder_5513	5513	6	1019051	0.40307305522491	1	0	1
ISO_Isofinder_5521	5521	6	858794	0.42654583054842	2	0	2
ISO_Isofinder_5522	5522	6	202925	0.387847726992731	2	0	2
ISO_Isofinder_5525	5525	6	233780	0.377196509538883	1	0	1
ISO_Isofinder_5532	5532	6	160874	0.361034101222074	3	0	3
ISO_Isofinder_2746	2746	17	166528	0.528944081475788	1	0	1
ISO_Isofinder_2751	2751	17	119555	0.426448078290327	1	0	1
ISO_Isofinder_5549	5549	6	1031433	0.364799264712298	1	0	1
ISO_Isofinder_5554	5554	6	1164058	0.362364246455074	1	0	1
ISO_Isofinder_5564	5564	6	181900	0.395552501374382	2	0	2
ISO_Isofinder_5573	5573	6	616391	0.364070857621218	1	0	1
ISO_Isofinder_5578	5578	6	200802	0.345230625192976	1	0	1
ISO_Isofinder_5587	5587	6	1383454	0.431092034863465	1	0	1
ISO_Isofinder_5606	5606	6	1068684	0.432572210307256	2	0	2
ISO_Isofinder_5628	5628	6	223842	0.43930540291813	1	0	1
ISO_Isofinder_5638	5638	6	135477	0.436243790458897	1	0	1
ISO_Isofinder_5641	5641	6	175947	0.393379824606273	1	0	1
ISO_Isofinder_2847	2847	17	73050	0.552060232717317	1	0	1
ISO_Isofinder_5652	5652	7	575677	0.472443748838324	1	0	1
ISO_Isofinder_2857	2857	17	106126	0.470101577370296	1	0	1
ISO_Isofinder_5668	5668	7	274302	0.478895523911601	1	0	1
ISO_Isofinder_2873	2873	17	72243	0.471713522417397	1	0	1
ISO_Isofinder_5677	5677	7	1483882	0.356721086986701	1	0	1
ISO_Isofinder_2891	2891	17	110017	0.383931574211258	1	0	1
ISO_Isofinder_5690	5690	7	1054044	0.412462857338024	1	0	1
ISO_Isofinder_5693	5693	7	482423	0.422042481390813	2	0	2
ISO_Isofinder_5697	5697	7	38392	0.477703688268389	1	0	1
ISO_Isofinder_5712	5712	7	511096	0.372804717704697	1	0	1
ISO_Isofinder_2933	2933	17	261968	0.360398980028095	3	0	3
ISO_Isofinder_5734	5734	7	635821	0.415071222875621	1	0	1
ISO_Isofinder_2945	2945	17	61852	0.407779861605122	1	0	1
ISO_Isofinder_5741	5741	7	278156	0.498004716777636	1	0	1
ISO_Isofinder_5746	5746	7	336591	0.490182446945997	1	0	1
ISO_Isofinder_2950	2950	17	253093	0.442414448443853	1	0	1
ISO_Isofinder_2953	2953	17	53125	0.482785882352941	1	0	1
ISO_Isofinder_2963	2963	17	139296	0.371661784975879	3	0	3
ISO_Isofinder_2968	2968	17	70467	0.336483744163935	2	0	2
ISO_Isofinder_2977	2977	17	444840	0.455507598237569	3	0	3
ISO_Isofinder_5807	5807	7	92100	0.418154180238871	1	0	1
ISO_Isofinder_5821	5821	7	953774	0.34920956117487	1	0	1
ISO_Isofinder_2992	2992	18	91483	0.366723872194834	2	0	2
ISO_Isofinder_5829	5829	7	1382570	0.36919866625198	5	0	5
ISO_Isofinder_2994	2994	18	301816	0.415494871047261	2	0	2
ISO_Isofinder_5839	5839	7	175398	0.46045564943728	2	0	2
ISO_Isofinder_5840	5840	7	85822	0.403136724849106	1	0	1
ISO_Isofinder_3009	3009	18	512895	0.4254827986235	2	0	2
ISO_Isofinder_5857	5857	7	59013	0.34716079507905	1	0	1
ISO_Isofinder_3029	3029	18	135411	0.368936053939488	1	0	1
ISO_Isofinder_3039	3039	18	1180916	0.389298646135712	1	0	1
ISO_Isofinder_5873	5873	7	615584	0.389615389613765	4	0	4
ISO_Isofinder_3046	3046	18	101871	0.370007165925533	2	0	2
ISO_Isofinder_5879	5879	7	850283	0.366133393234958	1	0	1
ISO_Isofinder_5881	5881	7	334809	0.377630230967507	1	0	1
ISO_Isofinder_5891	5891	7	507755	0.389498872487716	1	0	1
ISO_Isofinder_3099	3099	18	2939711	0.431698217954078	2	0	2
ISO_Isofinder_5930	5930	7	300432	0.401215582893966	1	0	1
ISO_Isofinder_5938	5938	7	447049	0.435936552816358	1	0	1
ISO_Isofinder_5939	5939	7	206563	0.460614921355712	2	0	2
ISO_Isofinder_5992	5992	7	73012	0.401947625047937	1	0	1
ISO_Isofinder_6004	6004	8	61392	0.383747068021892	2	0	2
ISO_Isofinder_6015	6015	8	1309204	0.428153290090773	1	0	1
ISO_Isofinder_6023	6023	8	149830	0.430881665888006	1	0	1
ISO_Isofinder_6039	6039	8	501252	0.411838755755588	1	0	1
ISO_Isofinder_3194	3194	19	531697	0.501930610855431	1	0	1
ISO_Isofinder_3196	3196	19	90772	0.352388401709778	1	0	1
ISO_Isofinder_6055	6055	8	31652	0.476146846960698	1	0	1
ISO_Isofinder_3212	3212	19	51068	0.422319260593718	1	0	1
ISO_Isofinder_6075	6075	8	87179	0.389589235939848	2	0	2
ISO_Isofinder_6087	6087	8	324991	0.446735448058562	1	0	1
ISO_Isofinder_6108	6108	8	303490	0.49750897887904	1	0	1
ISO_Isofinder_6111	6111	8	392404	0.425518088500627	3	0	3
ISO_Isofinder_3253	3253	19	121994	0.5026066855747	1	0	1
ISO_Isofinder_6124	6124	8	2188166	0.393160299538518	2	0	2
ISO_Isofinder_6128	6128	8	1564661	0.4080117034936	3	0	3
ISO_Isofinder_6166	6166	8	151600	0.40315963060686	1	0	1
ISO_Isofinder_6168	6168	8	859337	0.382235374480559	2	0	2
ISO_Isofinder_6171	6171	8	3331418	0.374849688631087	8	0	8
ISO_Isofinder_4977	4977	5	359468	0.365551314720643	0	0	0
ISO_Isofinder_3328	3328	2	124333	0.407952836334682	1	0	1
ISO_Isofinder_3330	3330	2	170698	0.364602983046081	5	0	5
ISO_Isofinder_6182	6182	8	486599	0.417039492477379	1	0	1
ISO_Isofinder_6185	6185	8	450569	0.414120811684781	2	0	2
ISO_Isofinder_3339	3339	2	373058	0.378833854253226	3	0	3
ISO_Isofinder_6205	6205	8	430542	0.421426945570932	1	0	1
ISO_Isofinder_3357	3357	2	231611	0.506456947208898	1	0	1
ISO_Isofinder_6212	6212	8	4284045	0.371592035097671	3	0	3
ISO_Isofinder_6219	6219	8	1007532	0.38315209839489	2	0	2
ISO_Isofinder_6224	6224	8	92357	0.365126628192774	1	0	1
ISO_Isofinder_6251	6251	8	98109	0.379322997890102	2	0	2
ISO_Isofinder_6261	6261	8	103924	0.349033909395327	1	0	1
ISO_Isofinder_3384	3384	2	198852	0.405004727133748	1	0	1
ISO_Isofinder_6271	6271	8	245231	0.444295378642994	1	0	1
ISO_Isofinder_3412	3412	2	764810	0.411826466704149	2	0	2
ISO_Isofinder_6305	6305	9	1982475	0.398161389172625	4	0	4
ISO_Isofinder_6310	6310	9	196759	0.423843382005397	1	0	1
ISO_Isofinder_3418	3418	2	90691	0.359572614702672	2	0	2
ISO_Isofinder_3420	3420	2	212514	0.370479121375533	1	0	1
ISO_Isofinder_3431	3431	2	162763	0.378648710087673	2	0	2
ISO_Isofinder_6322	6322	9	757847	0.387524130860187	1	0	1
ISO_Isofinder_3437	3437	2	513067	0.389892548146733	3	0	3
ISO_Isofinder_6334	6334	9	393919	0.416055077312849	1	0	1
ISO_Isofinder_3443	3443	2	441514	0.3756007737014	2	0	2
ISO_Isofinder_3448	3448	2	226795	0.390520073193853	2	0	2
ISO_Isofinder_6358	6358	9	383304	0.403726546031348	3	0	3
ISO_Isofinder_6360	6360	9	194668	0.463209156101671	1	0	1
ISO_Isofinder_6362	6362	9	112190	0.521597290311079	1	0	1
ISO_Isofinder_3477	3477	2	64133	0.446073004537446	1	0	1
ISO_Isofinder_3478	3478	2	192566	0.370070521275822	4	0	4
ISO_Isofinder_6381	6381	9	153551	0.448789001699761	1	0	1
ISO_Isofinder_3484	3484	2	1260294	0.374630840105563	1	0	1
ISO_Isofinder_3485	3485	2	260873	0.397783595849321	1	0	1
ISO_Isofinder_3490	3490	2	303518	0.456177228368663	2	0	2
ISO_Isofinder_6391	6391	9	248046	0.436951210662538	1	0	1
ISO_Isofinder_6394	6394	9	172398	0.510266940451745	1	0	1
ISO_Isofinder_6423	6423	9	548343	0.435747333329686	3	0	3
ISO_Isofinder_3504	3504	2	720539	0.422447639891803	3	0	3
ISO_Isofinder_3505	3505	2	49458	0.369646973189373	1	0	1
ISO_Isofinder_6434	6434	9	670260	0.411602960045356	1	0	1
ISO_Isofinder_3512	3512	2	117295	0.374713329638945	3	0	3
ISO_Isofinder_6445	6445	9	228087	0.354461236282647	3	0	3
ISO_Isofinder_3517	3517	2	602914	0.367000932139575	1	0	1
ISO_Isofinder_6458	6458	9	1185538	0.384896983479231	1	0	1
ISO_Isofinder_3541	3541	2	161137	0.420126972700249	2	0	2
ISO_Isofinder_6464	6464	9	514718	0.441810855652998	1	0	1
ISO_Isofinder_6465	6465	9	481485	0.404247276654517	1	0	1
ISO_Isofinder_856	856	10	257262	0.408253064968787	0	0	0
ISO_Isofinder_3580	3580	2	1348791	0.442799514528196	1	0	1
ISO_Isofinder_3581	3581	2	757577	0.423089666132948	2	0	2
ISO_Isofinder_3587	3587	2	1493052	0.436738305162848	2	0	2
ISO_Isofinder_3591	3591	2	154875	0.377362389023406	4	0	4
ISO_Isofinder_3597	3597	2	251447	0.403090909813997	1	0	1
ISO_Isofinder_3598	3598	2	582923	0.429960732378033	1	0	1
ISO_Isofinder_3607	3607	2	227133	0.387605499861315	1	0	1
ISO_Isofinder_3613	3613	2	192537	0.400265922913518	2	0	2
ISO_Isofinder_3619	3619	2	1079316	0.411438355402866	3	0	3
ISO_Isofinder_6531	6531	9	99567	0.409583496540018	1	0	1
ISO_Isofinder_6533	6533	9	858756	0.397002175239533	5	0	5
ISO_Isofinder_6541	6541	9	56866	0.578447578517919	1	0	1
ISO_Isofinder_6548	6548	9	101928	0.418197158778746	1	0	1
ISO_Isofinder_3650	3650	2	314179	0.420378192049755	1	0	1
ISO_Isofinder_3661	3661	2	472458	0.3968352742466	2	0	2
ISO_Isofinder_3677	3677	2	670159	0.360938225107773	1	0	1
ISO_Isofinder_3682	3682	2	508640	0.398729946524064	1	0	1
ISO_Isofinder_3689	3689	2	541386	0.402697890229891	1	0	1
ISO_Isofinder_3693	3693	2	2374889	0.350127942821749	2	0	2
ISO_Isofinder_3695	3695	2	792572	0.364790832883322	1	0	1
ISO_Isofinder_3699	3699	2	522901	0.42859929508645	1	0	1
ISO_Isofinder_3701	3701	2	67633	0.397365191548504	1	0	1
ISO_Isofinder_1012	1012	10	38207	0.548171800978878	0	0	0
ISO_Isofinder_4293	4293	3	33455	0.400119563592886	0	0	0
ISO_Isofinder_6611	6611	X	1335010	0.413248589898203	2	0	2
ISO_Isofinder_3716	3716	2	449277	0.428069988002947	1	0	1
ISO_Isofinder_3719	3719	2	672475	0.414419866909551	1	0	1
ISO_Isofinder_3722	3722	2	172223	0.360939015114125	1	0	1
ISO_Isofinder_3723	3723	2	414561	0.410188126717178	1	0	1
ISO_Isofinder_3732	3732	2	113698	0.348458196274341	1	0	1
ISO_Isofinder_6650	6650	X	538485	0.417304103178362	3	0	3
ISO_Isofinder_6652	6652	X	81676	0.383515353347373	3	0	3
ISO_Isofinder_6659	6659	X	1479085	0.391153314380174	1	0	1
ISO_Isofinder_6665	6665	X	98927	0.489421492615767	2	0	2
ISO_Isofinder_3768	3768	2	676350	0.390707473941007	1	0	1
ISO_Isofinder_6676	6676	X	545152	0.423713019488143	1	0	1
ISO_Isofinder_6677	6677	X	35731	0.369455095015533	1	0	1
ISO_Isofinder_3774	3774	2	1113941	0.363524639096685	1	0	1
ISO_Isofinder_6688	6688	X	1038423	0.401055253976462	2	0	2
ISO_Isofinder_3776	3776	2	1306722	0.357199159423351	1	0	1
ISO_Isofinder_3779	3779	2	1499863	0.357565324299619	1	0	1
ISO_Isofinder_3780	3780	2	610968	0.376995194511005	1	0	1
ISO_Isofinder_6710	6710	X	1096579	0.44776345343108	3	0	3
ISO_Isofinder_5533	5533	6	69055	0.405893852726088	0	0	0
ISO_Isofinder_3813	3813	2	706944	0.410342261904762	1	0	1
ISO_Isofinder_3815	3815	2	838353	0.418972676187716	1	0	1
ISO_Isofinder_3821	3821	2	844074	0.401163878996391	1	0	1
ISO_Isofinder_6739	6739	X	256199	0.372671243837798	1	0	1
ISO_Isofinder_6743	6743	X	352801	0.399879818934754	1	0	1
ISO_Isofinder_3843	3843	2	260090	0.396770348725441	1	0	1
ISO_Isofinder_6748	6748	X	546912	0.395231774033117	1	0	1
ISO_Isofinder_6763	6763	X	337448	0.399880870534127	2	0	2
ISO_Isofinder_3859	3859	2	758935	0.468206104607114	2	0	2
ISO_Isofinder_6772	6772	X	564707	0.390561831179709	3	0	3
ISO_Isofinder_6776	6776	X	82351	0.356631977753761	1	0	1
ISO_Isofinder_3881	3881	20	781043	0.436787731277279	1	0	1
ISO_Isofinder_2316	2316	15	483708	0.540803542633159	0	0	0
ISO_Isofinder_3898	3898	20	626956	0.450677559509758	2	0	2
ISO_Isofinder_3935	3935	20	135751	0.391599325235173	1	0	1
ISO_Isofinder_3968	3968	20	87243	0.413305365473448	2	0	2
ISO_Isofinder_3974	3974	20	104028	0.399728919137155	2	0	2
ISO_Isofinder_4005	4005	20	451375	0.474979783993354	1	0	1
ISO_Isofinder_4017	4017	20	322574	0.4139887281678	1	0	1
ISO_Isofinder_4045	4045	21	1270282	0.354423663407023	3	0	3
ISO_Isofinder_4053	4053	21	246260	0.380922602127832	1	0	1
ISO_Isofinder_4059	4059	21	503544	0.400729628393944	2	0	2
ISO_Isofinder_1265	1265	11	206086	0.407509486330949	0	0	0
ISO_Isofinder_4106	4106	22	67662	0.626126925009607	1	0	1
ISO_Isofinder_4135	4135	22	163282	0.403786087872515	1	0	1
ISO_Isofinder_4183	4183	22	501710	0.483454585318212	1	0	1
ISO_Isofinder_4219	4219	22	123958	0.531930169896255	1	0	1
ISO_Isofinder_4220	4220	22	31356	0.480896798060977	1	0	1
ISO_Isofinder_4249	4249	3	72563	0.374777779309014	2	0	2
ISO_Isofinder_4264	4264	3	427958	0.438143462676244	1	0	1
ISO_Isofinder_4272	4272	3	63894	0.414279901086174	1	0	1
ISO_Isofinder_4286	4286	3	300936	0.45255801898078	3	0	3
ISO_Isofinder_4289	4289	3	210322	0.372276794629188	2	0	2
ISO_Isofinder_4294	4294	3	384479	0.357907714075411	2	0	2
ISO_Isofinder_4305	4305	3	999206	0.376117637404099	1	0	1
ISO_Isofinder_4308	4308	3	69722	0.346103095149307	1	0	1
ISO_Isofinder_4317	4317	3	719454	0.428027365196385	1	0	1
ISO_Isofinder_4320	4320	3	209747	0.420997678155111	2	0	2
ISO_Isofinder_4321	4321	3	62467	0.479036931499832	1	0	1
ISO_Isofinder_4327	4327	3	66713	0.361278911156746	2	0	2
ISO_Isofinder_4338	4338	3	36355	0.53910053637739	1	0	1
ISO_Isofinder_4361	4361	3	148749	0.40142118602478	2	0	2
ISO_Isofinder_4408	4408	3	96995	0.391700603123872	1	0	1
ISO_Isofinder_4414	4414	3	947253	0.397000590127453	4	0	4
ISO_Isofinder_4422	4422	3	500526	0.381676476346883	2	0	2
ISO_Isofinder_4439	4439	3	938488	0.404673261671966	5	0	5
ISO_Isofinder_4457	4457	3	1027263	0.366797986494208	1	0	1
ISO_Isofinder_4462	4462	3	405744	0.373755372845932	1	0	1
ISO_Isofinder_4467	4467	3	1802138	0.375935139262365	2	0	2
ISO_Isofinder_4471	4471	3	72505	0.338004275567202	3	0	3
ISO_Isofinder_4472	4472	3	40329	0.384834734310298	1	0	1
ISO_Isofinder_4477	4477	3	1141543	0.355206943584254	1	0	1
ISO_Isofinder_4479	4479	3	1169311	0.363506372556146	1	0	1
ISO_Isofinder_4492	4492	3	902516	0.370946332253389	1	0	1
ISO_Isofinder_4497	4497	3	1248058	0.394933568792476	8	0	8
ISO_Isofinder_4596	4596	3	213251	0.366643063807438	6	0	6
ISO_Isofinder_4626	4626	3	54529	0.415320288286967	1	0	1
ISO_Isofinder_4647	4647	3	614034	0.390657520593322	1	0	1
ISO_Isofinder_4648	4648	3	91596	0.361849862439408	1	0	1
ISO_Isofinder_4658	4658	3	53624	0.576775324481575	1	0	1
ISO_Isofinder_4660	4660	3	616850	0.437732025614007	1	0	1
ISO_Isofinder_4688	4688	4	83184	0.40647239853818	1	0	1
ISO_Isofinder_4866	4866	4	42526	0.4453745943658	0	0	0
ISO_Isofinder_4707	4707	4	192259	0.354911863683885	2	0	2
ISO_Isofinder_4731	4731	4	1436190	0.421311247119114	1	0	1
ISO_Isofinder_4744	4744	4	697863	0.377688744065812	1	0	1
ISO_Isofinder_4745	4745	4	4233970	0.357354208933932	2	0	2
ISO_Isofinder_4778	4778	4	57717	0.35514666389452	1	0	1
ISO_Isofinder_4782	4782	4	345978	0.376521050471417	1	0	1
ISO_Isofinder_4805	4805	4	1142869	0.382882902589886	3	0	3
ISO_Isofinder_4806	4806	4	1775918	0.362621472387802	1	0	1
ISO_Isofinder_4807	4807	4	761497	0.387543220787475	2	0	2
ISO_Isofinder_4825	4825	4	1256602	0.363477855359135	1	0	1
ISO_Isofinder_4832	4832	4	760912	0.379941438694619	3	0	3
ISO_Isofinder_4854	4854	4	244352	0.372282608695652	1	0	1
ISO_Isofinder_4856	4856	4	486740	0.382623166372191	1	0	1
ISO_Isofinder_4859	4859	4	1450998	0.373205200834184	1	0	1
ISO_Isofinder_4881	4881	4	492294	0.377587376648913	1	0	1
ISO_Isofinder_4882	4882	4	452482	0.406391856471639	3	0	3
ISO_Isofinder_4921	4921	4	800661	0.422307318578025	1	0	1
ISO_Isofinder_4947	4947	5	734383	0.451975331672983	5	0	5
ISO_Isofinder_4954	4954	5	96672	0.386616600463423	1	0	1
ISO_Isofinder_4979	4979	5	498225	0.406121732149129	2	0	2
ISO_Isofinder_4982	4982	5	278779	0.373223951588893	3	0	3
ISO_Isofinder_4987	4987	5	337416	0.384750574957915	1	0	1
ISO_Isofinder_5002	5002	5	30933	0.481071994310284	1	0	1
ISO_Isofinder_5022	5022	5	307716	0.356998011153141	2	0	2
ISO_Isofinder_5040	5040	5	1259685	0.419363571051493	2	0	2
ISO_Isofinder_5041	5041	5	382058	0.383475807338153	2	0	2
ISO_Isofinder_5046	5046	5	543741	0.409623331696525	1	0	1
ISO_Isofinder_5073	5073	5	367077	0.357448164826453	2	0	2
ISO_Isofinder_5093	5093	5	1019390	0.379364129528444	2	0	2
ISO_Isofinder_5098	5098	5	1189569	0.407211351338174	2	0	2
ISO_Isofinder_5114	5114	5	880743	0.367675928165197	1	0	1
ISO_Isofinder_5147	5147	5	310264	0.463856586648789	1	0	1
ISO_Isofinder_5148	5148	5	145247	0.402851694010892	1	0	1
ISO_Isofinder_5150	5150	5	146015	0.428250522206623	1	0	1
ISO_Isofinder_5159	5159	5	514302	0.436607285213746	1	0	1
ISO_Isofinder_5197	5197	5	169876	0.404082978172314	1	0	1
ISO_Isofinder_5234	5234	5	522181	0.38791913148889	2	0	2
ISO_Isofinder_5245	5245	5	65073	0.407803543712446	1	0	1
ISO_Isofinder_5249	5249	5	467388	0.375101628625467	1	0	1
ISO_Isofinder_5252	5252	5	145229	0.394907353214578	1	0	1
ISO_Isofinder_5259	5259	5	95855	0.410484586093579	1	0	1
ISO_Isofinder_5262	5262	5	345606	0.467781230649931	1	0	1
ISO_Isofinder_5292	5292	5	410865	0.484249084249084	2	0	2
ISO_Isofinder_5298	5298	5	47375	0.402321899736148	1	0	1
ISO_Isofinder_5316	5316	6	325397	0.39969637089463	1	0	1
ISO_Isofinder_5332	5332	6	338127	0.444167428214842	1	0	1
ISO_Isofinder_5335	5335	6	1100327	0.42912334242457	1	0	1
ISO_Isofinder_5339	5339	6	118545	0.385347336454511	2	0	2
ISO_Isofinder_5377	5377	6	76330	0.524027250098258	1	0	1
ISO_Isofinder_5393	5393	6	30006	0.556322068919549	1	0	1
ISO_Isofinder_2708	2708	17	1991799	0.404485091116122	1	0	1
ISO_Isofinder_5515	5515	6	139589	0.36520069632994	1	0	1
ISO_Isofinder_2711	2711	17	208325	0.39360614424577	3	0	3
ISO_Isofinder_8	8	1	90644	0.45769162878955	1	0	1
ISO_Isofinder_5524	5524	6	135417	0.414416210667789	1	0	1
ISO_Isofinder_5512	5512	6	791070	0.378439329010075	3	0	3
ISO_Isofinder_2728	2728	17	237651	0.505198799920892	1	0	1
ISO_Isofinder_2733	2733	17	98771	0.451640663757581	1	0	1
ISO_Isofinder_5670	5670	7	1016567	0.378950920106594	3	0	3
ISO_Isofinder_2737	2737	17	105860	0.425845456262989	1	0	1
ISO_Isofinder_27	27	1	150604	0.466581232902181	1	0	1
ISO_Isofinder_5536	5536	6	97944	0.36315649759046	2	0	2
ISO_Isofinder_5803	5803	7	74619	0.423082592905292	1	0	1
ISO_Isofinder_5828	5828	7	712241	0.358104911118568	2	0	2
ISO_Isofinder_5830	5830	7	342737	0.389931638545007	3	0	3
ISO_Isofinder_5550	5550	6	265951	0.385383021684446	2	0	2
ISO_Isofinder_5553	5553	6	1082006	0.390927591898751	3	0	3
ISO_Isofinder_2766	2766	17	330041	0.389936401840983	1	0	1
ISO_Isofinder_5563	5563	6	87981	0.349586842613746	2	0	2
ISO_Isofinder_2777	2777	17	577048	0.445475939609876	4	0	4
ISO_Isofinder_5566	5566	6	673322	0.36985870059199	4	0	4
ISO_Isofinder_2791	2791	17	89933	0.449768160741886	1	0	1
ISO_Isofinder_5570	5570	6	1973589	0.408627632196977	1	0	1
ISO_Isofinder_2794	2794	17	528621	0.408937594231028	1	0	1
ISO_Isofinder_2802	2802	17	67840	0.412706367924528	1	0	1
ISO_Isofinder_2804	2804	17	94522	0.398954740695288	1	0	1
ISO_Isofinder_5581	5581	6	406544	0.431522787201385	1	0	1
ISO_Isofinder_92	92	1	249130	0.431437402159515	2	0	2
ISO_Isofinder_95	95	1	83578	0.425805834071167	1	0	1
ISO_Isofinder_96	96	1	191115	0.37956204379562	1	0	1
ISO_Isofinder_2817	2817	17	291060	0.436717515288944	3	0	3
ISO_Isofinder_2823	2823	17	183231	0.465952813661444	2	0	2
ISO_Isofinder_5610	5610	6	289306	0.399767028682433	1	0	1
ISO_Isofinder_6500	6500	9	88472	0.368071254182114	2	0	2
ISO_Isofinder_5621	5621	6	162831	0.358838304745411	1	0	1
ISO_Isofinder_6505	6505	9	403836	0.443100664626234	3	0	3
ISO_Isofinder_2834	2834	17	195116	0.457107566780787	2	0	2
ISO_Isofinder_6527	6527	9	243271	0.531773207657304	1	0	1
ISO_Isofinder_127	127	1	208389	0.461276746853241	1	0	1
ISO_Isofinder_129	129	1	166746	0.398750194907224	2	0	2
ISO_Isofinder_130	130	1	30004	0.434075456605786	1	0	1
ISO_Isofinder_6675	6675	X	101223	0.384300010867095	1	0	1
ISO_Isofinder_137	137	1	111448	0.419594788600962	2	0	2
ISO_Isofinder_2855	2855	17	169097	0.385311389320922	1	0	1
ISO_Isofinder_144	144	1	307154	0.446349388254752	1	0	1
ISO_Isofinder_5664	5664	7	772680	0.460699125122949	3	0	3
ISO_Isofinder_2863	2863	17	99810	0.458320809538122	1	0	1
ISO_Isofinder_2869	2869	17	558266	0.462901197636969	2	0	2
ISO_Isofinder_162	162	1	98799	0.37476087814654	1	0	1
ISO_Isofinder_5676	5676	7	126963	0.391184833376653	1	0	1
ISO_Isofinder_4326	4326	3	101255	0.40066169571873	0	0	0
ISO_Isofinder_166	166	1	336018	0.440818646620122	2	0	2
ISO_Isofinder_5681	5681	7	445282	0.368319402086768	1	0	1
ISO_Isofinder_5682	5682	7	46581	0.336295914643309	1	0	1
ISO_Isofinder_5684	5684	7	121600	0.342804276315789	3	0	3
ISO_Isofinder_181	181	1	180969	0.382175952787494	1	0	1
ISO_Isofinder_185	185	1	807395	0.408460542856966	1	0	1
ISO_Isofinder_2901	2901	17	207705	0.361503093329482	2	0	2
ISO_Isofinder_196	196	1	81975	0.468972247636475	1	0	1
ISO_Isofinder_2913	2913	17	205286	0.428636146644194	1	0	1
ISO_Isofinder_202	202	1	225992	0.442869659102977	2	0	2
ISO_Isofinder_203	203	1	342519	0.49636078582502	1	0	1
ISO_Isofinder_2924	2924	17	308258	0.396109752220543	2	0	2
ISO_Isofinder_209	209	1	89026	0.398187046480803	1	0	1
ISO_Isofinder_2926	2926	17	63756	0.534051697095175	1	0	1
ISO_Isofinder_5714	5714	7	1080174	0.386708067403955	3	0	3
ISO_Isofinder_214	214	1	36829	0.457465584186375	1	0	1
ISO_Isofinder_216	216	1	395324	0.418484584796268	1	0	1
ISO_Isofinder_219	219	1	63817	0.513781594246047	2	0	2
ISO_Isofinder_5735	5735	7	215631	0.451535261627503	1	0	1
ISO_Isofinder_225	225	1	216060	0.372877904285847	1	0	1
ISO_Isofinder_234	234	1	497270	0.394101795805096	3	0	3
ISO_Isofinder_235	235	1	338674	0.433032946136993	1	0	1
ISO_Isofinder_236	236	1	159203	0.400953499619982	1	0	1
ISO_Isofinder_238	238	1	135453	0.381209718500144	2	0	2
ISO_Isofinder_240	240	1	130333	0.397834777071041	1	0	1
ISO_Isofinder_244	244	1	367434	0.426601784266018	5	0	5
ISO_Isofinder_5804	5804	7	70077	0.49040341338813	1	0	1
ISO_Isofinder_246	246	1	239864	0.481485341693626	1	0	1
ISO_Isofinder_249	249	1	139871	0.372285892000486	2	0	2
ISO_Isofinder_5809	5809	7	127944	0.520829425373601	1	0	1
ISO_Isofinder_5813	5813	7	50395	0.470026788371862	1	0	1
ISO_Isofinder_264	264	1	225643	0.356452449222887	1	0	1
ISO_Isofinder_269	269	1	951233	0.406648003170622	1	0	1
ISO_Isofinder_273	273	1	1797927	0.378080422620051	4	0	4
ISO_Isofinder_274	274	1	284169	0.40457263107517	1	0	1
ISO_Isofinder_277	277	1	1172933	0.37076712821619	3	0	3
ISO_Isofinder_278	278	1	624990	0.352277636442183	3	0	3
ISO_Isofinder_279	279	1	860111	0.382775013922622	3	0	3
ISO_Isofinder_3008	3008	18	320863	0.384784160217912	2	0	2
ISO_Isofinder_3413	3413	2	163545	0.459628848329206	0	0	0
ISO_Isofinder_5853	5853	7	99154	0.459114105331101	1	0	1
ISO_Isofinder_3022	3022	18	590501	0.411614882955321	3	0	3
ISO_Isofinder_1244	1244	11	102358	0.467379198499385	0	0	0
ISO_Isofinder_5861	5861	7	101840	0.370767871170463	3	0	3
ISO_Isofinder_304	304	1	218155	0.401650202837432	2	0	2
ISO_Isofinder_306	306	1	1093084	0.397640986420074	1	0	1
ISO_Isofinder_5870	5870	7	201754	0.387278566967693	1	0	1
ISO_Isofinder_310	310	1	455634	0.378659186979023	3	0	3
ISO_Isofinder_313	313	1	99415	0.386501031031534	1	0	1
ISO_Isofinder_320	320	1	615896	0.423407523348098	1	0	1
ISO_Isofinder_321	321	1	530497	0.385753359585445	2	0	2
ISO_Isofinder_3051	3051	18	890341	0.37643891497752	1	0	1
ISO_Isofinder_324	324	1	558319	0.342684021142035	1	0	1
ISO_Isofinder_325	325	1	1410216	0.366297787005679	1	0	1
ISO_Isofinder_3063	3063	18	999755	0.380676265685093	3	0	3
ISO_Isofinder_330	330	1	345610	0.37143311825468	1	0	1
ISO_Isofinder_3074	3074	18	419057	0.404944912028674	3	0	3
ISO_Isofinder_5903	5903	7	171757	0.356404688018538	1	0	1
ISO_Isofinder_340	340	1	397592	0.376471357572587	2	0	2
ISO_Isofinder_3087	3087	18	74732	0.382152223946904	1	0	1
ISO_Isofinder_347	347	1	146285	0.39192671839218	1	0	1
ISO_Isofinder_3105	3105	18	394418	0.436394890699715	2	0	2
ISO_Isofinder_3108	3108	18	515283	0.421972003733871	1	0	1
ISO_Isofinder_3112	3112	18	2138445	0.352751181349064	2	0	2
ISO_Isofinder_5936	5936	7	222793	0.381152011059593	1	0	1
ISO_Isofinder_3126	3126	18	63100	0.501315372424723	1	0	1
ISO_Isofinder_3128	3128	18	143323	0.419346511027539	1	0	1
ISO_Isofinder_3132	3132	18	214122	0.397222144384977	1	0	1
ISO_Isofinder_2900	2900	17	141193	0.40570708179584	0	0	0
ISO_Isofinder_3137	3137	19	118775	0.533555041043991	1	0	1
ISO_Isofinder_2571	2571	16	456979	0.474470380477002	0	0	0
ISO_Isofinder_5960	5960	7	133668	0.504668282610647	1	0	1
ISO_Isofinder_384	384	1	206366	0.403990967504337	2	0	2
ISO_Isofinder_5972	5972	7	164384	0.368855849717734	2	0	2
ISO_Isofinder_5974	5974	7	711249	0.45243367653241	1	0	1
ISO_Isofinder_5981	5981	7	415994	0.512512199695188	1	0	1
ISO_Isofinder_5990	5990	7	212322	0.38558886973559	2	0	2
ISO_Isofinder_395	395	1	158425	0.425254852453843	1	0	1
ISO_Isofinder_396	396	1	151223	0.452556820060441	2	0	2
[truncated: 4,869 more rows]

## Sheet: Constantini
id	id_nbr	chrom	size	%GC	nbr_exon_AT&GC	nbr_exon_GC	nbr_exon_AT
ISO_Costantini_7	7	1	800000	0.542585	8	5	3
ISO_Costantini_8	8	1	800000	0.462825	2	1	1
ISO_Costantini_14	14	1	600000	0.443005	10	2	8
ISO_Costantini_18	18	1	400000	0.515325	2	1	1
ISO_Costantini_19	19	1	300000	0.428123333333333	3	1	2
ISO_Costantini_23	23	1	1100000	0.432677272727273	2	1	1
ISO_Costantini_24	24	1	1300000	0.483095384615385	3	2	1
ISO_Costantini_26	26	1	1300000	0.4903608	13	10	3
ISO_Costantini_27	27	1	200000	0.5381	2	1	1
ISO_Costantini_29	29	1	1200000	0.489026666666667	7	6	1
ISO_Costantini_31	31	1	700000	0.484021428571429	2	1	1
ISO_Costantini_33	33	1	3300000	0.482289696969697	15	11	4
ISO_Costantini_34	34	1	400000	0.4471575	2	1	1
ISO_Costantini_35	35	1	3461164	0.48057185386188	22	12	10
ISO_Costantini_37	37	1	5023863	0.474214601436273	27	16	11
ISO_Costantini_39	39	1	200000	0.402055	3	1	2
ISO_Costantini_41	41	1	2200000	0.482863636363636	8	6	2
ISO_Costantini_43	43	1	500000	0.482416	2	1	1
ISO_Costantini_44	44	1	600000	0.426345	4	2	2
ISO_Costantini_46	46	1	900000	0.417514444444444	2	1	1
ISO_Costantini_47	47	1	2000000	0.473041	12	6	6
ISO_Costantini_48	48	1	1257073	0.426003104036122	15	7	8
ISO_Costantini_49	49	1	500000	0.492994	6	5	1
ISO_Costantini_53	53	1	500000	0.4071	3	2	1
ISO_Costantini_60	60	1	1200000	0.423790833333333	6	1	5
ISO_Costantini_61	61	1	700000	0.492762857142857	3	2	1
ISO_Costantini_63	63	1	1000000	0.487081	4	1	3
ISO_Costantini_70	70	1	1200000	0.417769166666667	5	2	3
ISO_Costantini_71	71	1	1700000	0.389418823529412	3	1	2
ISO_Costantini_72	72	1	4300000	0.405956279069767	12	6	6
ISO_Costantini_78	78	1	500000	0.421786	2	1	1
ISO_Costantini_86	86	1	4100000	0.38229487804878	10	2	8
ISO_Costantini_94	94	1	1200000	0.380080833333333	4	1	3
ISO_Costantini_96	96	1	800000	0.3971675	3	1	2
ISO_Costantini_98	98	1	1500000	0.390809333333333	3	1	2
ISO_Costantini_99	99	1	1200000	0.375453333333333	2	1	1
ISO_Costantini_104	104	1	1600000	0.392339375	11	2	9
ISO_Costantini_110	110	1	1000000	0.37386	2	1	1
ISO_Costantini_114	114	1	1400000	0.383651428571429	10	3	7
ISO_Costantini_119	119	1	2200000	0.451116818181818	17	12	5
ISO_Costantini_127	127	1	500000	0.436292	4	2	2
ISO_Costantini_128	128	1	700000	0.3862	6	2	4
ISO_Costantini_140	140	1	500000	0.406316	3	1	2
ISO_Costantini_142	142	1	400000	0.3964125	6	3	3
ISO_Costantini_146	146	1	500000	0.472922	17	11	6
ISO_Costantini_147	147	1	1100000	0.432431818181818	6	3	3
ISO_Costantini_151	151	1	400000	0.4856125	4	3	1
ISO_Costantini_152	152	1	500000	0.450102	11	6	5
ISO_Costantini_154	154	1	400000	0.5273625	16	15	1
ISO_Costantini_155	155	1	600000	0.438456666666667	14	6	8
ISO_Costantini_156	156	1	1300000	0.496428461538462	15	8	7
ISO_Costantini_164	164	1	400000	0.43513	2	1	1
ISO_Costantini_165	165	1	300000	0.481103333333333	8	7	1
ISO_Costantini_179	179	1	500000	0.389914	4	1	3
ISO_Costantini_185	185	1	2700000	0.388181111111111	9	4	5
ISO_Costantini_195	195	1	900000	0.448253333333333	2	1	1
ISO_Costantini_200	200	1	2400000	0.395014166666667	6	2	4
ISO_Costantini_209	209	1	800000	0.5017725	5	4	1
ISO_Costantini_212	212	1	200000	0.397515	2	1	1
ISO_Costantini_216	216	1	3243262	0.46533200238375	19	14	5
ISO_Costantini_227	227	1	200000	0.39091	4	1	3
ISO_Costantini_228	228	1	900000	0.435558888888889	6	4	2
ISO_Costantini_239	239	1	4100000	0.393814878048781	15	2	13
ISO_Costantini_240	240	1	1400000	0.391547857142857	9	1	8
ISO_Costantini_244	244	1	1600000	0.458565625	8	4	4
ISO_Costantini_246	246	1	400000	0.42275	2	1	1
ISO_Costantini_248	248	1	1600000	0.439264375	3	1	2
ISO_Costantini_250	250	1	900000	0.437324444444444	2	1	1
ISO_Costantini_251	251	1	200000	0.392825	3	1	2
ISO_Costantini_254	254	1	800000	0.434765	5	1	4
ISO_Costantini_256	256	1	2000000	0.42406	10	2	8
ISO_Costantini_259	259	1	4700000	0.396092978723404	6	4	2
ISO_Costantini_262	262	1	1400000	0.436702857142857	3	2	1
ISO_Costantini_277	277	10	3449994	0.430729154891284	11	2	9
ISO_Costantini_280	280	10	4600000	0.439161956521739	10	2	8
ISO_Costantini_290	290	10	1000000	0.414589	3	2	1
ISO_Costantini_292	292	10	1600000	0.401369375	8	3	5
ISO_Costantini_301	301	10	1400000	0.425682142857143	3	2	1
ISO_Costantini_312	312	10	200000	0.434455	2	1	1
ISO_Costantini_334	334	10	1100000	0.430356363636364	10	2	8
ISO_Costantini_335	335	10	3200000	0.4858475	11	7	4
ISO_Costantini_336	336	10	1000000	0.398427	4	1	3
ISO_Costantini_338	338	10	200000	0.498085	6	5	1
ISO_Costantini_341	341	10	1600000	0.4301075	3	1	2
ISO_Costantini_367	367	10	3499990	0.409874885356815	16	5	11
ISO_Costantini_369	369	10	700000	0.42774	3	1	2
ISO_Costantini_372	372	10	1600000	0.46428625	15	9	6
ISO_Costantini_375	375	10	300000	0.44752	3	1	2
ISO_Costantini_376	376	10	800000	0.49224875	5	3	2
ISO_Costantini_378	378	10	500000	0.45355	8	5	3
ISO_Costantini_379	379	10	800000	0.48213	11	10	1
ISO_Costantini_380	380	10	500000	0.42859	3	1	2
ISO_Costantini_381	381	10	500000	0.502844	4	3	1
ISO_Costantini_391	391	10	1000000	0.430709	5	1	4
ISO_Costantini_398	398	10	700000	0.435364907664154	4	2	2
ISO_Costantini_401	401	10	2100000	0.428549523809524	2	1	1
ISO_Costantini_403	403	10	1200000	0.463593333333333	4	2	2
ISO_Costantini_404	404	10	1600000	0.41651625	11	2	9
ISO_Costantini_405	405	10	1400000	0.450092857142857	4	1	3
ISO_Costantini_409	409	10	3800000	0.439048767123288	10	1	9
ISO_Costantini_410	410	10	3740000	0.464502197802198	3	2	1
ISO_Costantini_411	411	10	1261109	0.564173279232802	4	2	2
ISO_Costantini_414	414	11	2933424	0.555491665464392	26	19	7
ISO_Costantini_418	418	11	1600000	0.384675	4	2	2
ISO_Costantini_419	419	11	500000	0.453764	3	2	1
ISO_Costantini_421	421	11	2400000	0.434256666666667	12	6	6
ISO_Costantini_423	423	11	3100000	0.431164838709677	9	1	8
ISO_Costantini_426	426	11	600000	0.387563333333333	2	1	1
ISO_Costantini_429	429	11	1200000	0.453943333333333	5	1	4
ISO_Costantini_431	431	11	2000000	0.432523	11	2	9
ISO_Costantini_432	432	11	300000	0.381893333333333	2	1	1
ISO_Costantini_442	442	11	700000	0.393367142857143	2	1	1
ISO_Costantini_443	443	11	1500000	0.43083	4	2	2
ISO_Costantini_445	445	11	1500000	0.425042	6	5	1
ISO_Costantini_451	451	11	1000000	0.411678	7	4	3
ISO_Costantini_454	454	11	500000	0.485742	2	1	1
ISO_Costantini_455	455	11	300000	0.40863	4	3	1
ISO_Costantini_457	457	11	700000	0.432925714285714	6	3	3
ISO_Costantini_458	458	11	1300000	0.454570769230769	18	9	9
ISO_Costantini_467	467	11	200000	0.427205	3	1	2
ISO_Costantini_471	471	11	800000	0.4868675	5	3	2
ISO_Costantini_472	472	11	500000	0.54248	2	1	1
ISO_Costantini_475	475	11	700000	0.489977142857143	7	1	6
ISO_Costantini_480	480	11	500000	0.53928	12	11	1
ISO_Costantini_484	484	11	1200000	0.490224166666667	11	8	3
ISO_Costantini_486	486	11	600000	0.476968333333333	4	1	3
ISO_Costantini_496	496	11	1000000	0.455972	8	6	2
ISO_Costantini_497	497	11	600000	0.458283333333333	5	2	3
ISO_Costantini_500	500	11	1500000	0.425257333333333	7	4	3
ISO_Costantini_503	503	11	1100000	0.469754545454545	4	2	2
ISO_Costantini_507	507	11	1100000	0.436323636363636	2	1	1
ISO_Costantini_511	511	11	2600000	0.374968461538462	5	2	3
ISO_Costantini_518	518	11	400000	0.38041	2	1	1
ISO_Costantini_519	519	11	900000	0.412872222222222	11	4	7
ISO_Costantini_520	520	11	400000	0.4011525	3	1	2
ISO_Costantini_521	521	11	900000	0.405216666666667	2	1	1
ISO_Costantini_522	522	11	1434438	0.379935037736349	7	2	5
ISO_Costantini_524	524	11	3600000	0.3824425	2	1	1
ISO_Costantini_526	526	11	400000	0.3820775	2	1	1
ISO_Costantini_529	529	11	700000	0.38692	2	1	1
ISO_Costantini_534	534	11	3000000	0.432046666666667	11	2	9
ISO_Costantini_535	535	11	1200000	0.400754166666667	2	1	1
ISO_Costantini_536	536	11	2700000	0.462198888888889	12	8	4
ISO_Costantini_537	537	11	300000	0.42032	5	1	4
ISO_Costantini_538	538	11	2500000	0.4786672	15	11	4
ISO_Costantini_539	539	11	700000	0.419624285714286	3	1	2
ISO_Costantini_548	548	11	700000	0.421444285714286	4	1	3
ISO_Costantini_549	549	11	200000	0.46862	3	1	2
ISO_Costantini_550	550	11	200000	0.519355	2	1	1
ISO_Costantini_556	556	11	1700000	0.426427647058824	3	1	2
ISO_Costantini_560	560	11	600000	0.476461666666667	2	1	1
ISO_Costantini_562	562	12	684000	0.468593567251462	2	1	1
ISO_Costantini_563	563	12	700000	0.396374285714286	9	2	7
ISO_Costantini_565	565	12	1600000	0.483585	4	2	2
ISO_Costantini_566	566	12	800000	0.43503375	2	1	1
ISO_Costantini_567	567	12	300000	0.401956666666667	4	1	3
ISO_Costantini_571	571	12	1300000	0.437058461538462	3	1	2
ISO_Costantini_584	584	12	2200000	0.374868636363636	4	1	3
ISO_Costantini_586	586	12	3800000	0.391467368421053	12	3	9
ISO_Costantini_588	588	12	2200000	0.385806363636364	2	1	1
ISO_Costantini_589	589	12	1400000	0.433315	2	1	1
ISO_Costantini_590	590	12	1200000	0.399505833333333	4	1	3
ISO_Costantini_598	598	12	2700000	0.36628	7	2	5
ISO_Costantini_601	601	12	500000	0.380154	5	2	3
ISO_Costantini_608	608	12	600000	0.427985	7	4	3
ISO_Costantini_610	610	12	700000	0.410881428571429	6	3	3
ISO_Costantini_611	611	12	1400000	0.480972857142857	26	23	3
ISO_Costantini_612	612	12	1700000	0.430288235294118	5	1	4
ISO_Costantini_614	614	12	1000000	0.490248	15	13	2
ISO_Costantini_619	619	12	1100000	0.471946363636364	24	16	8
ISO_Costantini_620	620	12	200000	0.43263	2	1	1
ISO_Costantini_621	621	12	1000000	0.483084	17	13	4
ISO_Costantini_631	631	12	2900000	0.392943103448276	3	1	2
ISO_Costantini_636	636	12	900000	0.381521111111111	8	3	5
ISO_Costantini_642	642	12	2400000	0.355357916666667	2	1	1
ISO_Costantini_644	644	12	5700000	0.351807368421053	9	4	5
ISO_Costantini_649	649	12	200000	0.38127	2	1	1
ISO_Costantini_650	650	12	800000	0.41730875	5	1	4
ISO_Costantini_653	653	12	400000	0.4301675	5	1	4
ISO_Costantini_654	654	12	5700000	0.392130877192982	14	2	12
ISO_Costantini_657	657	12	1200000	0.433544166666667	8	2	6
ISO_Costantini_658	658	12	400000	0.3858775	4	1	3
ISO_Costantini_659	659	12	1300000	0.421093076923077	2	1	1
ISO_Costantini_662	662	12	2939747	0.457515138868558	9	6	3
ISO_Costantini_663	663	12	600000	0.438791666666667	6	2	4
ISO_Costantini_665	665	12	700000	0.444515714285714	19	5	14
ISO_Costantini_666	666	12	800000	0.4355925	2	1	1
ISO_Costantini_667	667	12	1000000	0.493188	7	4	3
ISO_Costantini_670	670	12	1200000	0.466675833333333	5	2	3
ISO_Costantini_673	673	12	1700000	0.435113529411765	4	2	2
ISO_Costantini_675	675	12	500000	0.440734	8	1	7
ISO_Costantini_676	676	12	800000	0.487650368888333	9	2	7
ISO_Costantini_678	678	12	1400000	0.5055	4	2	2
ISO_Costantini_694	694	13	600000	0.437746666666667	2	1	1
ISO_Costantini_695	695	13	200000	0.40086	5	1	4
ISO_Costantini_706	706	13	400000	0.407295	2	1	1
ISO_Costantini_711	711	13	200000	0.39311	3	1	2
ISO_Costantini_721	721	13	1800000	0.393317777777778	7	2	5
ISO_Costantini_723	723	13	1400000	0.382777142857143	4	2	2
ISO_Costantini_732	732	13	3600000	0.391188611111111	7	1	6
ISO_Costantini_733	733	13	500000	0.42314	3	1	2
ISO_Costantini_737	737	13	500000	0.431832	4	3	1
ISO_Costantini_738	738	13	500000	0.400998	5	1	4
ISO_Costantini_749	749	13	200000	0.36291	6	1	5
ISO_Costantini_751	751	13	2700000	0.381004814814815	3	1	2
ISO_Costantini_764	764	13	500000	0.431794	3	1	2
ISO_Costantini_765	765	13	1900000	0.387064210526316	4	1	3
ISO_Costantini_767	767	13	400000	0.395065	2	1	1
ISO_Costantini_768	768	13	400000	0.436135	3	1	2
ISO_Costantini_771	771	13	1600000	0.38386125	6	1	5
ISO_Costantini_776	776	13	1800000	0.378444444444444	3	1	2
ISO_Costantini_788	788	14	1400000	0.433552857142857	13	8	5
ISO_Costantini_790	790	14	2100000	0.462934285714286	24	20	4
ISO_Costantini_794	794	14	1100000	0.400864545454545	6	3	3
ISO_Costantini_796	796	14	1700000	0.422391764705882	13	3	10
ISO_Costantini_802	802	14	1200000	0.380381666666667	6	1	5
ISO_Costantini_805	805	14	800000	0.4202475	12	4	8
ISO_Costantini_810	810	14	1900000	0.39142	10	1	9
ISO_Costantini_811	811	14	1699997	0.413674259425164	9	4	5
ISO_Costantini_814	814	14	1700000	0.391604117647059	11	3	8
ISO_Costantini_817	817	14	300000	0.366306666666667	3	2	1
ISO_Costantini_819	819	14	800000	0.38705	2	1	1
ISO_Costantini_822	822	14	1200000	0.418148333333333	5	1	4
ISO_Costantini_828	828	14	500000	0.444326	2	1	1
ISO_Costantini_834	834	14	400000	0.40349	2	1	1
ISO_Costantini_840	840	14	1700000	0.446947058823529	14	6	8
ISO_Costantini_842	842	14	1600000	0.436336875	13	4	9
ISO_Costantini_844	844	14	600000	0.490386666666667	4	3	1
ISO_Costantini_845	845	14	400000	0.4306375	5	2	3
ISO_Costantini_856	856	14	600000	0.391181666666667	5	1	4
ISO_Costantini_857	857	14	1500000	0.435518666666667	3	2	1
ISO_Costantini_862	862	14	1000000	0.481679	6	2	4
ISO_Costantini_865	865	14	400000	0.42193	4	3	1
ISO_Costantini_866	866	14	2400000	0.452884166666667	8	2	6
ISO_Costantini_874	874	14	500000	0.500142	3	1	2
ISO_Costantini_876	876	14	2800000	0.475049642857143	15	9	6
ISO_Costantini_877	877	14	400000	0.4690575	5	2	3
ISO_Costantini_884	884	15	1400000	0.426772142857143	4	2	2
ISO_Costantini_890	890	15	300000	0.47479	2	1	1
ISO_Costantini_896	896	15	2000000	0.411833	11	8	3
ISO_Costantini_898	898	15	400000	0.3837275	2	1	1
ISO_Costantini_905	905	15	900000	0.458345555555556	14	5	9
ISO_Costantini_906	906	15	300000	0.495576666666667	6	5	1
ISO_Costantini_908	908	15	300000	0.481613333333333	2	1	1
ISO_Costantini_911	911	15	700000	0.427924285714286	7	3	4
ISO_Costantini_913	913	15	900000	0.444001111111111	8	4	4
ISO_Costantini_915	915	15	800000	0.4139125	9	3	6
ISO_Costantini_920	920	15	2900000	0.384806551724138	7	1	6
ISO_Costantini_921	921	15	1400000	0.41275	8	2	6
ISO_Costantini_922	922	15	500000	0.392992	8	2	6
ISO_Costantini_923	923	15	400000	0.4426375	7	2	5
ISO_Costantini_924	924	15	1800000	0.389813888888889	2	1	1
ISO_Costantini_926	926	15	1400000	0.397733571428571	4	1	3
ISO_Costantini_934	934	15	600000	0.41344	4	1	3
ISO_Costantini_936	936	15	900000	0.392164444444444	8	1	7
ISO_Costantini_937	937	15	1400239	0.436515480571531	6	3	3
ISO_Costantini_938	938	15	300000	0.392423333333333	3	1	2
ISO_Costantini_940	940	15	700000	0.429242857142857	4	1	3
ISO_Costantini_941	941	15	700000	0.482772857142857	6	4	2
ISO_Costantini_942	942	15	499999	0.413948827897656	8	4	4
ISO_Costantini_944	944	15	400000	0.450635	7	1	6
ISO_Costantini_945	945	15	600000	0.47901	2	1	1
ISO_Costantini_946	946	15	500000	0.39088	2	1	1
ISO_Costantini_950	950	15	2700001	0.415057253682499	10	3	7
ISO_Costantini_953	953	15	1399998	0.489150698786713	15	11	4
ISO_Costantini_954	954	15	600000	0.425378333333333	5	3	2
ISO_Costantini_956	956	15	200000	0.460515	2	1	1
ISO_Costantini_959	959	15	500000	0.48223	3	1	2
ISO_Costantini_960	960	15	700000	0.468234285714286	3	1	2
ISO_Costantini_965	965	15	700000	0.42139	3	1	2
ISO_Costantini_967	967	15	1206051	0.433663253046513	3	1	2
ISO_Costantini_977	977	15	1000000	0.464141	9	4	5
ISO_Costantini_980	980	15	200000	0.502195	8	3	5
ISO_Costantini_986	986	15	1583579	0.384732937226371	2	1	1
ISO_Costantini_991	991	15	300000	0.480693333333333	5	2	3
ISO_Costantini_993	993	16	3199999	0.565722676788337	63	49	14
ISO_Costantini_994	994	16	1000000	0.474018	9	3	6
ISO_Costantini_996	996	16	200000	0.50497	4	3	1
ISO_Costantini_997	997	16	200000	0.540965	3	2	1
ISO_Costantini_998	998	16	400000	0.496675	14	11	3
ISO_Costantini_1008	1008	16	1200000	0.488836666666667	4	1	3
ISO_Costantini_1009	1009	16	200000	0.437125	4	1	3
ISO_Costantini_1012	1012	16	2900000	0.438098620689655	3	2	1
ISO_Costantini_1013	1013	16	900000	0.482315555555556	8	5	3
ISO_Costantini_1014	1014	16	4200000	0.43982619047619	12	3	9
ISO_Costantini_1015	1015	16	200000	0.40487	6	5	1
ISO_Costantini_1017	1017	16	200000	0.475565	4	2	2
ISO_Costantini_1018	1018	16	1000000	0.434913	3	2	1
ISO_Costantini_1019	1019	16	500000	0.46673	3	2	1
ISO_Costantini_1024	1024	16	3900000	0.489746153846154	31	24	7
ISO_Costantini_1025	1025	16	300000	0.536256666666667	7	5	2
ISO_Costantini_1029	1029	16	300000	0.438553333333333	2	1	1
ISO_Costantini_1032	1032	16	2600000	0.398925384615385	6	3	3
ISO_Costantini_1037	1037	16	1000000	0.478566	7	6	1
ISO_Costantini_1050	1050	16	700000	0.471811428571429	2	1	1
ISO_Costantini_1051	1051	16	600000	0.502873333333333	11	8	3
ISO_Costantini_1052	1052	16	300000	0.499066666666667	3	2	1
ISO_Costantini_1053	1053	16	200000	0.533295	4	3	1
ISO_Costantini_1054	1054	16	1300000	0.460068461538462	8	2	6
ISO_Costantini_1055	1055	16	1500000	0.466195333333333	9	4	5
ISO_Costantini_1058	1058	16	900000	0.443036666666667	7	3	4
ISO_Costantini_1063	1063	16	1600000	0.452268125	10	5	5
ISO_Costantini_1065	1065	16	3900000	0.422194615384615	3	1	2
ISO_Costantini_1068	1068	16	1200000	0.496126666666667	10	4	6
ISO_Costantini_1071	1071	16	1630000	0.561684810126582	21	10	11
ISO_Costantini_1073	1073	16	600000	0.539783333333333	10	7	3
ISO_Costantini_1075	1075	17	200000	0.538425	2	1	1
ISO_Costantini_1080	1080	17	400000	0.501065	4	2	2
ISO_Costantini_1081	1081	17	600000	0.472368333333333	5	2	3
ISO_Costantini_1082	1082	17	300000	0.51256	2	1	1
ISO_Costantini_1084	1084	17	600001	0.507814153643077	4	2	2
ISO_Costantini_1088	1088	17	205935	0.525631874135043	8	3	5
ISO_Costantini_1089	1089	17	900000	0.449302222222222	12	1	11
ISO_Costantini_1090	1090	17	700000	0.475311428571429	4	1	3
ISO_Costantini_1093	1093	17	300000	0.53843	13	10	3
ISO_Costantini_1094	1094	17	899999	0.503895004327783	13	11	2
ISO_Costantini_1102	1102	17	500000	0.427916	2	1	1
ISO_Costantini_1107	1107	17	1100000	0.435026363636364	7	3	4
ISO_Costantini_1110	1110	17	700000	0.494652857142857	6	3	3
ISO_Costantini_1113	1113	17	200000	0.5331	5	3	2
ISO_Costantini_1117	1117	17	600133	0.482056477480825	6	5	1
ISO_Costantini_1118	1118	17	1499999	0.440039626693084	6	4	2
ISO_Costantini_1122	1122	17	1000001	0.492324507675492	15	6	9
ISO_Costantini_1124	1124	17	400000	0.43677	3	2	1
ISO_Costantini_1127	1127	17	200000	0.400565	2	1	1
ISO_Costantini_1129	1129	17	400000	0.431215	4	1	3
ISO_Costantini_1137	1137	17	1300000	0.434343076923077	8	5	3
ISO_Costantini_1140	1140	17	400000	0.53094	2	1	1
ISO_Costantini_1141	1141	17	500000	0.48591	3	2	1
ISO_Costantini_1143	1143	17	1000000	0.49236	8	6	2
ISO_Costantini_1148	1148	17	3897704	0.489013275507837	55	37	18
ISO_Costantini_1149	1149	17	3800823	0.450749745515642	18	7	11
ISO_Costantini_1150	1150	17	1100000	0.507705454545455	18	13	5
ISO_Costantini_1151	1151	17	900000	0.418946666666667	4	1	3
ISO_Costantini_1157	1157	17	2300000	0.454591304347826	8	4	4
ISO_Costantini_1158	1158	17	400217	0.39920593078255	4	1	3
ISO_Costantini_1161	1161	17	400000	0.4438825	8	3	5
ISO_Costantini_1165	1165	17	400000	0.452155	2	1	1
ISO_Costantini_1167	1167	17	200000	0.395765	3	2	1
ISO_Costantini_1173	1173	17	700000	0.483362857142857	8	5	3
ISO_Costantini_1180	1180	17	200000	0.35505	2	1	1
ISO_Costantini_1181	1181	17	1100000	0.385859090909091	2	1	1
ISO_Costantini_1187	1187	17	1100000	0.49457	5	2	3
ISO_Costantini_1191	1191	17	500000	0.488908	8	6	2
ISO_Costantini_1192	1192	17	600000	0.53499	18	13	5
ISO_Costantini_1193	1193	17	1200000	0.49806	4	2	2
ISO_Costantini_1196	1196	17	400000	0.539825	6	4	2
ISO_Costantini_1202	1202	18	600000	0.428876666666667	5	2	3
ISO_Costantini_1204	1204	18	900000	0.379548888888889	10	1	9
ISO_Costantini_1205	1205	18	300000	0.436216666666667	2	1	1
ISO_Costantini_1218	1218	18	700000	0.444517142857143	2	1	1
ISO_Costantini_1220	1220	18	800000	0.42463875	7	3	4
ISO_Costantini_1224	1224	18	1400000	0.413283571428571	7	2	5
ISO_Costantini_1227	1227	18	1600000	0.420619375	10	3	7
ISO_Costantini_1238	1238	18	1200000	0.38577	2	1	1
ISO_Costantini_1239	1239	18	1300000	0.417367692307692	6	2	4
ISO_Costantini_1252	1252	18	1000000	0.42981	4	1	3
ISO_Costantini_1254	1254	18	600000	0.4244	4	1	3
ISO_Costantini_1260	1260	18	700000	0.432072857142857	3	2	1
ISO_Costantini_1275	1275	18	400000	0.37657	6	2	4
ISO_Costantini_1300	1300	18	399997	0.476908576814326	5	2	3
ISO_Costantini_1301	1301	19	5289000	0.555598411798071	47	35	12
ISO_Costantini_1303	1303	19	300000	0.541566666666667	3	2	1
ISO_Costantini_1305	1305	19	200000	0.5288	2	1	1
ISO_Costantini_1306	1306	19	300000	0.485083333333333	3	2	1
ISO_Costantini_1309	1309	19	600000	0.534488333333333	4	3	1
ISO_Costantini_1310	1310	19	645000	0.51832268907563	3	2	1
ISO_Costantini_1312	1312	19	600000	0.432211666666667	6	4	2
ISO_Costantini_1315	1315	19	200000	0.51734	5	4	1
ISO_Costantini_1317	1317	19	400000	0.517845	6	2	4
ISO_Costantini_1319	1319	19	1000000	0.442167	5	1	4
ISO_Costantini_1320	1320	19	700000	0.53232	9	7	2
ISO_Costantini_1322	1322	19	900000	0.526088888888889	5	4	1
ISO_Costantini_1324	1324	19	500000	0.505686	5	4	1
ISO_Costantini_1326	1326	19	1100000	0.506637272727273	4	3	1
ISO_Costantini_1327	1327	19	400000	0.5332225	11	10	1
ISO_Costantini_1329	1329	19	1100000	0.543859090909091	13	11	2
ISO_Costantini_1330	1330	19	500000	0.515256	6	4	2
ISO_Costantini_1344	1344	19	2300000	0.438465652173913	5	4	1
ISO_Costantini_1347	1347	19	200000	0.48288	4	3	1
ISO_Costantini_1349	1349	19	800000	0.50228625	10	8	2
ISO_Costantini_1350	1350	19	200000	0.542875	7	5	2
ISO_Costantini_1351	1351	19	400000	0.517175	6	3	3
ISO_Costantini_1352	1352	19	1600000	0.423670625	5	1	4
ISO_Costantini_1357	1357	19	400000	0.50064	4	3	1
ISO_Costantini_1360	1360	19	1100000	0.492839090909091	13	6	7
ISO_Costantini_1362	1362	19	400000	0.4987875	3	2	1
ISO_Costantini_1364	1364	19	500000	0.514184	3	2	1
ISO_Costantini_1365	1365	19	300000	0.524446666666667	6	5	1
ISO_Costantini_1367	1367	19	500000	0.495046	5	2	3
ISO_Costantini_1368	1368	19	500000	0.400114	3	2	1
ISO_Costantini_1370	1370	19	1400000	0.524437142857143	19	15	4
ISO_Costantini_1375	1375	19	1900000	0.523415263157895	35	27	8
ISO_Costantini_1376	1376	19	300000	0.489783333333333	2	1	1
ISO_Costantini_1379	1379	19	2100000	0.442994761904762	3	2	1
ISO_Costantini_1380	1380	19	2100000	0.508359523809524	15	11	4
ISO_Costantini_1383	1383	2	1410993	0.439491903928652	3	1	2
ISO_Costantini_1399	1399	2	600000	0.445323333333333	2	1	1
ISO_Costantini_1400	1400	2	1100000	0.487038181818182	2	1	1
ISO_Costantini_1413	1413	2	1809976	0.43443441256353	7	1	6
ISO_Costantini_1419	1419	2	800001	0.421829472713159	8	1	7
ISO_Costantini_1421	1421	2	3100000	0.461171612903226	37	25	12
ISO_Costantini_1423	1423	2	3200000	0.4394321875	6	3	3
ISO_Costantini_1424	1424	2	500000	0.387416482184536	2	1	1
ISO_Costantini_1426	1426	2	2200000	0.393478161965423	9	2	7
ISO_Costantini_1428	1428	2	1500000	0.395466	10	4	6
ISO_Costantini_1429	1429	2	2100000	0.411014761904762	9	1	8
ISO_Costantini_1430	1430	2	800000	0.386615	3	1	2
ISO_Costantini_1444	1444	2	1100000	0.457432727272727	7	2	5
ISO_Costantini_1446	1446	2	4600000	0.363354130434783	6	3	3
ISO_Costantini_1448	1448	2	1300000	0.390763846153846	10	2	8
ISO_Costantini_1449	1449	2	1800000	0.356258333333333	6	2	4
ISO_Costantini_1453	1453	2	800000	0.43119875	2	1	1
ISO_Costantini_1457	1457	2	1700000	0.430051764705882	3	1	2
ISO_Costantini_1458	1458	2	2800000	0.390446785714286	2	1	1
ISO_Costantini_1459	1459	2	2499996	0.432368291789267	10	4	6
ISO_Costantini_1467	1467	2	1400000	0.449177857142857	13	9	4
ISO_Costantini_1474	1474	2	900000	0.476751111111111	6	3	3
ISO_Costantini_1482	1482	2	1000000	0.489537	7	5	2
ISO_Costantini_1483	1483	2	1863356	0.42254727491687	5	3	2
ISO_Costantini_1485	1485	2	3100000	0.428162903225806	7	1	6
ISO_Costantini_1493	1493	2	500000	0.411446	2	1	1
ISO_Costantini_1508	1508	2	400000	0.383585	7	1	6
ISO_Costantini_1509	1509	2	1300000	0.489014615384615	3	1	2
ISO_Costantini_1516	1516	2	5182498	0.449284881537822	16	7	9
ISO_Costantini_1520	1520	2	1300000	0.422262307692308	3	2	1
ISO_Costantini_1522	1522	2	800000	0.42056875	4	1	3
ISO_Costantini_1541	1541	2	1800000	0.387865555555556	8	2	6
ISO_Costantini_1549	1549	2	2100000	0.384101428571429	7	1	6
ISO_Costantini_1552	1552	2	3400000	0.360227058823529	2	1	1
ISO_Costantini_1555	1555	2	2800000	0.392583928571429	7	3	4
ISO_Costantini_1556	1556	2	1600000	0.4043075	12	2	10
ISO_Costantini_1562	1562	2	5100001	0.388328355229734	10	3	7
ISO_Costantini_1566	1566	2	1000000	0.375939	4	1	3
ISO_Costantini_1569	1569	2	2400000	0.354449166666667	2	1	1
ISO_Costantini_1570	1570	2	2500000	0.3878248	10	1	9
ISO_Costantini_1572	1572	2	3000000	0.389128666666667	5	4	1
ISO_Costantini_1575	1575	2	300000	0.424266666666667	5	2	3
ISO_Costantini_1576	1576	2	900000	0.402381111111111	7	3	4
ISO_Costantini_1578	1578	2	1000000	0.396186	6	1	5
ISO_Costantini_1584	1584	2	1300000	0.398028461538462	2	1	1
ISO_Costantini_1586	1586	2	700000	0.379437142857143	5	3	2
ISO_Costantini_1589	1589	2	200000	0.365835	2	1	1
ISO_Costantini_1594	1594	2	1400000	0.388078571428571	3	2	1
ISO_Costantini_1595	1595	2	1900000	0.431330526315789	2	1	1
ISO_Costantini_1597	1597	2	1400001	0.47482680369514	21	16	5
ISO_Costantini_1601	1601	2	1000000	0.413856	2	1	1
ISO_Costantini_1615	1615	2	1043505	0.467431970649368	5	3	2
ISO_Costantini_1617	1617	2	400000	0.4358975	3	1	2
ISO_Costantini_1622	1622	2	700000	0.440898571428571	2	1	1
ISO_Costantini_1625	1625	2	700000	0.488144285714286	3	2	1
ISO_Costantini_1628	1628	2	900000	0.544585555555556	8	4	4
ISO_Costantini_1629	1629	2	300000	0.46097	6	4	2
ISO_Costantini_1637	1637	20	400000	0.4644475	3	1	2
ISO_Costantini_1638	1638	20	200000	0.51003	4	1	3
ISO_Costantini_1639	1639	20	600000	0.461771666666667	4	3	1
ISO_Costantini_1642	1642	20	1900000	0.432965263157895	8	1	7
ISO_Costantini_1646	1646	20	1500000	0.39447	3	2	1
ISO_Costantini_1659	1659	20	2400000	0.4272175	5	1	4
ISO_Costantini_1666	1666	20	1000000	0.476334	6	4	2
ISO_Costantini_1668	1668	20	700000	0.482061428571429	5	1	4
ISO_Costantini_1671	1671	20	800000	0.4835675	5	3	2
ISO_Costantini_1674	1674	20	900000	0.443101111111111	4	1	3
ISO_Costantini_1675	1675	20	200000	0.479945	6	2	4
ISO_Costantini_1676	1676	20	400247	0.449844720884854	4	1	3
ISO_Costantini_1678	1678	20	400000	0.4422225	4	2	2
ISO_Costantini_1679	1679	20	930000	0.489927272727273	8	5	3
ISO_Costantini_1680	1680	20	300000	0.446186666666667	3	2	1
ISO_Costantini_1682	1682	20	500000	0.447664	3	1	2
ISO_Costantini_1687	1687	20	3200000	0.4311296875	3	1	2
ISO_Costantini_1693	1693	20	700000	0.433161428571429	5	3	2
ISO_Costantini_1695	1695	20	700000	0.491348571428571	8	6	2
ISO_Costantini_1697	1697	20	1800000	0.473983888888889	3	2	1
ISO_Costantini_1701	1701	20	1200000	0.488088333333333	6	3	3
ISO_Costantini_1708	1708	20	400000	0.4309925	3	2	1
ISO_Costantini_1710	1710	20	300000	0.44018	4	1	3
ISO_Costantini_1713	1713	20	500000	0.475502	2	1	1
ISO_Costantini_1730	1730	21	200001	0.395933020334898	3	1	2
ISO_Costantini_1731	1731	21	800000	0.441045	8	3	5
ISO_Costantini_1732	1732	21	1500000	0.433884666666667	2	1	1
ISO_Costantini_1735	1735	21	700000	0.464774285714286	3	1	2
ISO_Costantini_1736	1736	21	400000	0.425065	3	1	2
ISO_Costantini_1742	1742	21	2148801	0.489723105450186	9	3	6
ISO_Costantini_1745	1745	21	300000	0.507213333333333	5	2	3
ISO_Costantini_1753	1753	21	300000	0.511093333333333	6	3	3
ISO_Costantini_1756	1756	22	300000	0.483293333333333	3	2	1
ISO_Costantini_1758	1758	22	1300000	0.479857751548294	14	11	3
ISO_Costantini_1759	1759	22	883985	0.547981017777451	14	9	5
ISO_Costantini_1760	1760	22	1766015	0.494372924352285	8	4	4
ISO_Costantini_1762	1762	22	2900000	0.489835517241379	9	7	2
ISO_Costantini_1763	1763	22	1900000	0.449673684210526	7	3	4
ISO_Costantini_1767	1767	22	2200000	0.479511363636364	11	6	5
ISO_Costantini_1768	1768	22	200000	0.47426	3	1	2
ISO_Costantini_1769	1769	22	2800000	0.445867857142857	3	2	1
ISO_Costantini_1772	1772	22	500054	0.484533670363601	3	1	2
ISO_Costantini_1774	1774	22	1000000	0.484036	3	1	2
ISO_Costantini_1775	1775	22	1300000	0.535385384615385	14	12	2
ISO_Costantini_1776	1776	22	400000	0.47676	2	1	1
ISO_Costantini_1777	1777	22	200000	0.522245	3	2	1
ISO_Costantini_1781	1781	22	1100000	0.439996363636364	6	5	1
ISO_Costantini_1782	1782	22	1100002	0.497165459699164	10	7	3
ISO_Costantini_1784	1784	22	300000	0.490133333333333	2	1	1
ISO_Costantini_1785	1785	22	200000	0.55109	3	1	2
ISO_Costantini_1789	1789	22	1100000	0.50268	6	2	4
ISO_Costantini_1791	1791	22	800018	0.544698994272629	3	1	2
ISO_Costantini_1803	1803	3	1000000	0.42544	4	1	3
ISO_Costantini_1807	1807	3	300000	0.42305	3	1	2
ISO_Costantini_1808	1808	3	1700000	0.478612941176471	25	15	10
ISO_Costantini_1811	1811	3	300000	0.43942	5	2	3
ISO_Costantini_1813	1813	3	999999	0.518659518659519	4	3	1
ISO_Costantini_1815	1815	3	600000	0.491788333333333	2	1	1
ISO_Costantini_1816	1816	3	700000	0.438261428571429	9	4	5
ISO_Costantini_1817	1817	3	300000	0.386016666666667	4	1	3
ISO_Costantini_1831	1831	3	3500000	0.384087428571429	7	2	5
ISO_Costantini_1846	1846	3	800000	0.43010875	5	2	3
ISO_Costantini_1847	1847	3	200000	0.488605	3	2	1
ISO_Costantini_1848	1848	3	600000	0.445025	3	1	2
ISO_Costantini_1856	1856	3	1500000	0.441910666666667	6	4	2
ISO_Costantini_1860	1860	3	1500000	0.439873333333333	12	4	8
ISO_Costantini_1862	1862	3	500000	0.482152	7	6	1
ISO_Costantini_1863	1863	3	300000	0.443053333333333	4	2	2
ISO_Costantini_1865	1865	3	900000	0.452515555555556	8	2	6
ISO_Costantini_1867	1867	3	300000	0.456073333333333	3	1	2
ISO_Costantini_1868	1868	3	1100000	0.491120909090909	21	13	8
ISO_Costantini_1869	1869	3	600000	0.54906	8	6	2
ISO_Costantini_1871	1871	3	2100000	0.477637142857143	25	13	12
ISO_Costantini_1873	1873	3	200000	0.469165	3	1	2
ISO_Costantini_1880	1880	3	300000	0.389203333333333	2	1	1
ISO_Costantini_1882	1882	3	200000	0.39471	3	1	2
ISO_Costantini_1888	1888	3	4100000	0.399671707317073	4	2	2
ISO_Costantini_1911	1911	3	200000	0.423995	2	1	1
ISO_Costantini_1912	1912	3	600000	0.389005	2	1	1
ISO_Costantini_1919	1919	3	200000	0.358365	5	1	4
ISO_Costantini_1922	1922	3	2200000	0.384593181818182	8	3	5
ISO_Costantini_1931	1931	3	500000	0.420942	3	2	1
ISO_Costantini_1938	1938	3	1400000	0.432786428571429	4	3	1
ISO_Costantini_1939	1939	3	400000	0.3986125	2	1	1
ISO_Costantini_1940	1940	3	1299992	0.462215921328747	2	1	1
ISO_Costantini_1944	1944	3	1400000	0.491271428571429	9	5	4
ISO_Costantini_1947	1947	3	3100000	0.388638387096774	11	3	8
ISO_Costantini_1956	1956	3	300000	0.399716666666667	2	1	1
ISO_Costantini_1957	1957	3	3200000	0.4235578125	4	2	2
ISO_Costantini_1958	1958	3	900000	0.385885555555556	11	1	10
ISO_Costantini_1961	1961	3	4500000	0.356808222222222	2	1	1
ISO_Costantini_1962	1962	3	2000000	0.3908845	8	2	6
ISO_Costantini_1965	1965	3	800000	0.36237	2	1	1
ISO_Costantini_1980	1980	3	2600000	0.392279615384615	4	2	2
ISO_Costantini_1987	1987	3	1200000	0.388351666666667	2	1	1
ISO_Costantini_1995	1995	3	1400000	0.425037142857143	4	1	3
ISO_Costantini_1996	1996	3	700000	0.495445714285714	8	6	2
ISO_Costantini_1998	1998	3	2000000	0.4318095	4	3	1
ISO_Costantini_2009	2009	3	1732208	0.453442658156526	9	5	4
ISO_Costantini_2012	2012	4	500000	0.410244	2	1	1
ISO_Costantini_2015	2015	4	3050912	0.510849542694119	8	4	4
ISO_Costantini_2022	2022	4	500000	0.43032	4	2	2
ISO_Costantini_2027	2027	4	3900000	0.411246153846154	6	3	3
ISO_Costantini_2030	2030	4	400000	0.39013	6	1	5
ISO_Costantini_2031	2031	4	2981638	0.41868935214352	12	2	10
ISO_Costantini_2034	2034	4	1800000	0.388548888888889	11	3	8
ISO_Costantini_2036	2036	4	798955	0.401334242854729	2	1	1
ISO_Costantini_2040	2040	4	2200000	0.398601818181818	7	2	5
ISO_Costantini_2041	2041	4	700000	0.431175714285714	2	1	1
ISO_Costantini_2043	2043	4	9412162	0.349850921186794	2	1	1
ISO_Costantini_2044	2044	4	800000	0.3744325	4	2	2
ISO_Costantini_2052	2052	4	1600000	0.376373125	2	1	1
ISO_Costantini_2054	2054	4	1000000	0.389661	3	2	1
ISO_Costantini_2055	2055	4	400000	0.4101875	3	1	2
ISO_Costantini_2068	2068	4	3400000	0.376694117647059	6	3	3
ISO_Costantini_2070	2070	4	1100000	0.394294545454545	2	1	1
ISO_Costantini_2072	2072	4	1300001	0.386465087334548	5	3	2
ISO_Costantini_2075	2075	4	3100000	0.358418064516129	3	1	2
ISO_Costantini_2076	2076	4	200000	0.417865	2	1	1
ISO_Costantini_2083	2083	4	1399574	0.380516500020721	7	1	6
ISO_Costantini_2088	2088	4	300000	0.35385	3	2	1
ISO_Costantini_2095	2095	4	1100000	0.390746363636364	3	1	2
ISO_Costantini_2096	2096	4	5300001	0.353097480547645	7	2	5
ISO_Costantini_2099	2099	4	1400000	0.380812857142857	2	1	1
ISO_Costantini_2100	2100	4	400000	0.358995	4	2	2
ISO_Costantini_2101	2101	4	1300000	0.386681538461538	2	1	1
ISO_Costantini_2106	2106	4	1100000	0.418369090909091	5	1	4
ISO_Costantini_2112	2112	4	2300000	0.389709565217391	7	2	5
ISO_Costantini_2123	2123	4	900000	0.421905555555556	3	2	1
ISO_Costantini_2130	2130	4	500000	0.376528	3	1	2
ISO_Costantini_2136	2136	4	1500000	0.39267	7	3	4
ISO_Costantini_2141	2141	4	3399581	0.363471851384038	2	1	1
ISO_Costantini_2149	2149	4	2000000	0.434183	8	2	6
ISO_Costantini_2159	2159	5	300000	0.549593333333333	3	2	1
ISO_Costantini_2168	2168	5	2900000	0.397431379310345	3	1	2
ISO_Costantini_2175	2175	5	1100000	0.430390909090909	4	1	3
ISO_Costantini_2181	2181	5	1200000	0.437460833333333	3	1	2
ISO_Costantini_2186	2186	5	1700000	0.391831764705882	4	1	3
ISO_Costantini_2187	2187	5	200000	0.3522	4	1	3
ISO_Costantini_2194	2194	5	800000	0.37887	4	1	3
ISO_Costantini_2200	2200	5	1358602	0.370226158948684	5	2	3
ISO_Costantini_2202	2202	5	1800000	0.385532777777778	4	3	1
ISO_Costantini_2203	2203	5	2900000	0.408115862068965	11	1	10
ISO_Costantini_2221	2221	5	1900000	0.393415789473684	10	1	9
ISO_Costantini_2224	2224	5	800000	0.4218025	7	1	6
ISO_Costantini_2230	2230	5	400000	0.384215	4	1	3
ISO_Costantini_2231	2231	5	500000	0.425918	2	1	1
ISO_Costantini_2232	2232	5	500000	0.396976	4	2	2
ISO_Costantini_2236	2236	5	1100000	0.386600909090909	7	1	6
ISO_Costantini_2242	2242	5	1700000	0.409502352941176	7	3	4
ISO_Costantini_2243	2243	5	200000	0.356735	2	1	1
ISO_Costantini_2250	2250	5	1000000	0.370764	6	1	5
ISO_Costantini_2255	2255	5	3700000	0.379566756756757	15	4	11
ISO_Costantini_2259	2259	5	1200000	0.368419166666667	4	2	2
ISO_Costantini_2273	2273	5	1400000	0.384249285714286	6	2	4
ISO_Costantini_2275	2275	5	3400000	0.385794705882353	5	2	3
ISO_Costantini_2285	2285	5	1100000	0.387991818181818	6	1	5
ISO_Costantini_2286	2286	5	2500000	0.4515328	10	5	5
ISO_Costantini_2295	2295	5	300000	0.392483333333333	3	2	1
ISO_Costantini_2296	2296	5	1300000	0.446741538461538	8	2	6
ISO_Costantini_2299	2299	5	800000	0.43191625	8	4	4
ISO_Costantini_2302	2302	5	300000	0.500666666666667	3	2	1
ISO_Costantini_2303	2303	5	1299991	0.437515336644638	4	2	2
ISO_Costantini_2307	2307	5	700000	0.407924285714286	6	1	5
ISO_Costantini_2310	2310	5	600000	0.383936666666667	2	1	1
ISO_Costantini_2312	2312	5	200000	0.47825	2	1	1
ISO_Costantini_2313	2313	5	600000	0.44816	4	2	2
ISO_Costantini_2315	2315	5	1300000	0.43596	3	2	1
ISO_Costantini_2319	2319	5	1300000	0.436956153846154	5	1	4
ISO_Costantini_2338	2338	5	1100000	0.452248181818182	2	1	1
ISO_Costantini_2349	2349	5	600000	0.475905	4	3	1
ISO_Costantini_2352	2352	5	900000	0.486122222222222	4	2	2
ISO_Costantini_2355	2355	5	1300000	0.487255384615385	5	2	3
ISO_Costantini_2359	2359	6	1695001	0.440076436533076	2	1	1
ISO_Costantini_2361	2361	6	1000000	0.434277	4	2	2
ISO_Costantini_2364	2364	6	1100000	0.429547272727273	3	1	2
ISO_Costantini_2370	2370	6	5500007	0.424336369026439	17	5	12
ISO_Costantini_2386	2386	6	700000	0.398587142857143	6	3	3
ISO_Costantini_2390	2390	6	700000	0.482241428571429	15	10	5
ISO_Costantini_2392	2392	6	700001	0.518684973307181	20	18	2
ISO_Costantini_2393	2393	6	900000	0.410874444444444	3	2	1
ISO_Costantini_2394	2394	6	500000	0.49557	7	5	2
ISO_Costantini_2399	2399	6	500000	0.48607	4	3	1
ISO_Costantini_2401	2401	6	500000	0.450062	6	2	4
ISO_Costantini_2402	2402	6	600000	0.485095	2	1	1
ISO_Costantini_2411	2411	6	900000	0.486951111111111	5	4	1
ISO_Costantini_2413	2413	6	1400000	0.497231428571429	20	17	3
ISO_Costantini_2418	2418	6	1900000	0.391885789473684	4	1	3
ISO_Costantini_2421	2421	6	1200000	0.421945	5	2	3
ISO_Costantini_2424	2424	6	2288125	0.380192795308573	4	2	2
ISO_Costantini_2425	2425	6	1000000	0.382229	2	1	1
ISO_Costantini_2431	2431	6	600000	0.430288333333333	8	1	7
ISO_Costantini_2442	2442	6	1500000	0.379533333333333	7	2	5
ISO_Costantini_2443	2443	6	4000000	0.3848045	7	2	5
ISO_Costantini_2444	2444	6	1400000	0.397197857142857	5	2	3
ISO_Costantini_2446	2446	6	1099998	0.425274409589836	5	1	4
ISO_Costantini_2451	2451	6	1900000	0.384483157894737	7	1	6
ISO_Costantini_2464	2464	6	300000	0.387693333333333	4	1	3
ISO_Costantini_2478	2478	6	1000000	0.384474	3	1	2
ISO_Costantini_2489	2489	6	2000000	0.3871795	5	1	4
ISO_Costantini_2490	2490	6	2500000	0.3789896	8	4	4
ISO_Costantini_2496	2496	6	4000000	0.4013415	6	1	5
ISO_Costantini_2499	2499	6	1500000	0.395601333333333	6	3	3
ISO_Costantini_2501	2501	6	3800000	0.376731578947368	3	1	2
ISO_Costantini_2506	2506	6	2049579	0.436845322868745	11	4	7
ISO_Costantini_2507	2507	6	2800001	0.380804149712804	3	1	2
ISO_Costantini_2515	2515	6	4521702	0.435043112358092	13	7	6
ISO_Costantini_2522	2522	6	2351855	0.448994717688306	8	3	5
ISO_Costantini_2524	2524	6	1100000	0.43584	5	2	3
ISO_Costantini_2536	2536	7	1500001	0.473279017813988	6	2	4
ISO_Costantini_2543	2543	7	700000	0.383051428571429	2	1	1
ISO_Costantini_2547	2547	7	1600000	0.384779375	2	1	1
ISO_Costantini_2548	2548	7	1800000	0.411135	7	2	5
ISO_Costantini_2550	2550	7	2000000	0.417204	5	2	3
ISO_Costantini_2554	2554	7	1300000	0.412963076923077	4	1	3
ISO_Costantini_2555	2555	7	800000	0.46569875	4	2	2
ISO_Costantini_2560	2560	7	200000	0.406905	2	1	1
ISO_Costantini_2567	2567	7	1500000	0.420765333333333	2	1	1
ISO_Costantini_2573	2573	7	1700000	0.456530588235294	7	3	4
ISO_Costantini_2577	2577	7	1503052	0.433675631488149	5	4	1
ISO_Costantini_2585	2585	7	1500000	0.407091333333333	4	1	3
ISO_Costantini_2593	2593	7	1800000	0.499142777777778	12	8	4
ISO_Costantini_2596	2596	7	1300000	0.394995384615385	3	1	2
ISO_Costantini_2602	2602	7	300000	0.359313333333333	3	1	2
ISO_Costantini_2605	2605	7	3100000	0.384104516129032	15	2	13
ISO_Costantini_2608	2608	7	1700000	0.470725294117647	8	5	3
ISO_Costantini_2610	2610	7	2850700	0.50410218873853	24	18	6
ISO_Costantini_2611	2611	7	2000000	0.387019	8	1	7
ISO_Costantini_2612	2612	7	2300000	0.418888695652174	9	2	7
ISO_Costantini_2617	2617	7	1700000	0.384904117647059	3	1	2
ISO_Costantini_2627	2627	7	2700000	0.356321851851852	3	1	2
ISO_Costantini_2629	2629	7	500000	0.477096	3	1	2
ISO_Costantini_2631	2631	7	1300000	0.449233076923077	5	4	1
ISO_Costantini_2638	2638	7	1600000	0.414286875	4	2	2
ISO_Costantini_2640	2640	7	3104071	0.434431034555553	5	3	2
ISO_Costantini_2650	2650	7	900000	0.42288	4	1	3
ISO_Costantini_2653	2653	7	1300000	0.453833846153846	5	3	2
ISO_Costantini_2654	2654	7	300000	0.55456	10	8	2
ISO_Costantini_2655	2655	7	700000	0.480732857142857	3	1	2
ISO_Costantini_2664	2664	7	200000	0.465155	2	1	1
ISO_Costantini_2673	2673	7	300000	0.43576	7	2	5
ISO_Costantini_2674	2674	7	300000	0.48445	2	1	1
ISO_Costantini_2680	2680	8	600000	0.42209	3	1	2
ISO_Costantini_2685	2685	8	1400001	0.465623953125748	4	2	2
ISO_Costantini_2691	2691	8	2300091	0.391713197434362	12	3	9
ISO_Costantini_2695	2695	8	1788335	0.482869820251798	15	11	4
ISO_Costantini_2698	2698	8	1899985	0.420272265307358	4	2	2
ISO_Costantini_2700	2700	8	799998	0.453471133677834	3	1	2
ISO_Costantini_2702	2702	8	300000	0.39751	3	2	1
ISO_Costantini_2704	2704	8	2500000	0.3811676	3	1	2
ISO_Costantini_2709	2709	8	1000000	0.44299	11	2	9
ISO_Costantini_2717	2717	8	1700000	0.427011176470588	10	3	7
ISO_Costantini_2726	2726	8	700000	0.419817142857143	2	1	1
ISO_Costantini_2732	2732	8	1200000	0.3797525	3	2	1
ISO_Costantini_2736	2736	8	700000	0.38837	4	1	3
ISO_Costantini_2742	2742	8	2300000	0.400261304347826	11	1	10
ISO_Costantini_2746	2746	8	3700000	0.388246486486486	5	1	4
ISO_Costantini_2767	2767	8	900000	0.419526666666667	9	3	6
ISO_Costantini_2771	2771	8	1300000	0.424449230769231	3	1	2
ISO_Costantini_2774	2774	8	600000	0.391146666666667	5	1	4
ISO_Costantini_2776	2776	8	700000	0.398671428571429	4	2	2
ISO_Costantini_2785	2785	8	1799997	0.390123427983491	3	1	2
ISO_Costantini_2790	2790	8	2499999	0.428100571240228	9	4	5
ISO_Costantini_2791	2791	8	300000	0.393873333333333	4	1	3
ISO_Costantini_2808	2808	8	1600000	0.424679375	2	1	1
ISO_Costantini_2816	2816	8	400000	0.413275	3	1	2
ISO_Costantini_2818	2818	8	3598374	0.556555350434727	23	16	7
ISO_Costantini_2821	2821	9	1100000	0.423994545454545	3	2	1
ISO_Costantini_2824	2824	9	3000000	0.396837	8	2	6
ISO_Costantini_2841	2841	9	3000000	0.386027666666667	9	3	6
ISO_Costantini_2851	2851	9	200000	0.47507	2	1	1
ISO_Costantini_2852	2852	9	800000	0.42889125	2	1	1
ISO_Costantini_2853	2853	9	400000	0.4903275	4	2	2
ISO_Costantini_2854	2854	9	800000	0.42939	4	2	2
ISO_Costantini_2855	2855	9	400000	0.4770525	8	7	1
ISO_Costantini_2856	2856	9	1200000	0.4462275	5	1	4
ISO_Costantini_2858	2858	9	1200000	0.452676666666667	4	1	3
ISO_Costantini_2870	2870	9	800000	0.39043375	4	1	3
ISO_Costantini_2880	2880	9	600000	0.397711666666667	2	1	1
ISO_Costantini_2886	2886	9	1200000	0.4068525	3	1	2
ISO_Costantini_2895	2895	9	2100000	0.434604285714286	4	2	2
ISO_Costantini_2900	2900	9	300000	0.392996666666667	4	2	2
ISO_Costantini_2903	2903	9	600000	0.450663333333333	2	1	1
ISO_Costantini_2904	2904	9	4100000	0.432233170731707	19	9	10
ISO_Costantini_2905	2905	9	1500000	0.452464666666667	7	5	2
ISO_Costantini_2906	2906	9	2500000	0.3881988	6	1	5
ISO_Costantini_2910	2910	9	1800000	0.390045	3	1	2
ISO_Costantini_2914	2914	9	300000	0.401266666666667	5	1	4
ISO_Costantini_2915	2915	9	400000	0.4492775	2	1	1
ISO_Costantini_2926	2926	9	600000	0.494658333333333	7	6	1
ISO_Costantini_2931	2931	9	1200000	0.431368333333333	3	1	2
ISO_Costantini_2932	2932	9	300000	0.39369	2	1	1
ISO_Costantini_2937	2937	9	1700000	0.458452941176471	5	2	3
ISO_Costantini_2943	2943	9	400000	0.4532825	2	1	1
ISO_Costantini_2944	2944	9	500000	0.481296	5	4	1
ISO_Costantini_2945	2945	9	800000	0.530405	11	6	5
ISO_Costantini_2946	2946	9	600000	0.499616666666667	20	15	5
ISO_Costantini_2947	2947	9	700000	0.533634285714286	5	4	1
ISO_Costantini_2948	2948	9	200000	0.48175	3	1	2
ISO_Costantini_2949	2949	9	200000	0.458235	2	1	1
ISO_Costantini_2954	2954	9	800000	0.49292	8	4	4
ISO_Costantini_2956	2956	9	900000	0.474818888888889	6	2	4
ISO_Costantini_2959	2959	9	2550108	0.56707070254565	18	11	7
ISO_Costantini_2973	2973	X	500000	0.44739	3	1	2
ISO_Costantini_2979	2979	X	2400000	0.388221666666667	6	1	5
ISO_Costantini_2980	2980	X	600000	0.425215	2	1	1
ISO_Costantini_2984	2984	X	1500000	0.432801333333333	5	2	3
ISO_Costantini_2993	2993	X	1100000	0.427058181818182	5	1	4
ISO_Costantini_3003	3003	X	1000000	0.383112	3	1	2
ISO_Costantini_3007	3007	X	2003439	0.391292484689821	5	1	4
ISO_Costantini_3016	3016	X	200000	0.48093	2	1	1
ISO_Costantini_3020	3020	X	899883	0.491743926710472	11	10	1
ISO_Costantini_3026	3026	X	300000	0.47374	3	2	1
ISO_Costantini_3027	3027	X	1600000	0.421181875	6	2	4
ISO_Costantini_3042	3042	X	500000	0.395502	2	1	1
ISO_Costantini_3048	3048	X	400000	0.3932025	2	1	1
ISO_Costantini_3052	3052	X	3176876	0.388304173238721	5	1	4
ISO_Costantini_3054	3054	X	300000	0.392443333333333	4	2	2
ISO_Costantini_3074	3074	X	1100000	0.414510909090909	6	2	4
ISO_Costantini_3087	3087	X	600000	0.40067	4	3	1
ISO_Costantini_3091	3091	X	2600000	0.391380769230769	6	4	2
ISO_Costantini_3098	3098	X	1700000	0.43474	7	2	5
ISO_Costantini_3106	3106	X	800000	0.453175	2	1	1
ISO_Costantini_3112	3112	X	1400000	0.414442857142857	3	1	2
ISO_Costantini_3115	3115	X	1100000	0.388146363636364	3	1	2
ISO_Costantini_3129	3129	X	300000	0.43844	3	1	2
ISO_Costantini_3131	3131	X	600000	0.557708333333333	12	8	4
ISO_Costantini_664	664	12	900000	0.479031111111111	2	0	2
ISO_Costantini_40	40	1	600000	0.428556666666667	3	0	3
ISO_Costantini_100	100	1	2200000	0.391779545454545	4	0	4
ISO_Costantini_2093	2093	4	1500000	0.396398	1	0	1
ISO_Costantini_1447	1447	2	1200000	0.408878333333333	2	0	2
ISO_Costantini_783	783	13	300000	0.448466666666667	1	0	1
ISO_Costantini_816	816	14	2000000	0.3902205	3	0	3
ISO_Costantini_2850	2850	9	700000	0.429258571428571	2	0	2
ISO_Costantini_208	208	1	1000000	0.410453	4	0	4
ISO_Costantini_1539	1539	2	500000	0.400946	1	0	1
ISO_Costantini_2922	2922	9	500000	0.39947	2	0	2
ISO_Costantini_264	264	1	1100000	0.431131818181818	6	0	6
ISO_Costantini_300	300	10	400000	0.386975	1	0	1
ISO_Costantini_382	382	10	600000	0.417615	4	0	4
ISO_Costantini_2456	2456	6	500000	0.395862	3	0	3
ISO_Costantini_493	493	11	831533	0.504148897103513	3	0	3
ISO_Costantini_499	499	11	200000	0.413615	1	0	1
ISO_Costantini_504	504	11	800000	0.40798375	5	0	5
ISO_Costantini_528	528	11	700000	0.410447142857143	3	0	3
ISO_Costantini_1356	1356	19	200000	0.5256	1	0	1
ISO_Costantini_2741	2741	8	200000	0.41265	1	0	1
ISO_Costantini_2067	2067	4	400000	0.4171125	2	0	2
ISO_Costantini_1425	1425	2	400000	0.4173725	5	0	5
ISO_Costantini_763	763	13	1100000	0.397049090909091	1	0	1
ISO_Costantini_2091	2091	4	1500000	0.394789333333333	2	0	2
ISO_Costantini_1460	1460	2	200000	0.39254	3	0	3
ISO_Costantini_939	939	15	200000	0.46302	1	0	1
ISO_Costantini_1623	1623	2	300000	0.493823333333333	1	0	1
ISO_Costantini_1660	1660	20	200000	0.38955	3	0	3
ISO_Costantini_3053	3053	X	200000	0.413365	1	0	1
ISO_Costantini_1766	1766	22	300000	0.450926666666667	3	0	3
ISO_Costantini_2465	2465	6	300000	0.426453333333333	1	0	1
ISO_Costantini_1163	1163	17	400000	0.41939	1	0	1
ISO_Costantini_2534	2534	7	400000	0.48418	1	0	1
ISO_Costantini_1934	1934	3	1000000	0.377892	2	0	2
ISO_Costantini_2703	2703	8	1736377	0.426369388675386	4	0	4
ISO_Costantini_2087	2087	4	300000	0.38177	2	0	2
ISO_Costantini_2147	2147	4	400000	0.4361425	1	0	1
ISO_Costantini_2881	2881	9	200000	0.427865	2	0	2
ISO_Costantini_2251	2251	5	400000	0.3955625	1	0	1
ISO_Costantini_2314	2314	5	600000	0.510728333333333	1	0	1
ISO_Costantini_3134	3134	X	300000	0.473993333333333	1	0	1
ISO_Costantini_2434	2434	6	1100000	0.380999090909091	4	0	4
ISO_Costantini_2766	2766	8	200000	0.375465	1	0	1
ISO_Costantini_2799	2799	8	200000	0.40061	1	0	1
ISO_Costantini_1087	1087	17	200090	0.500349842570843	7	7	0
ISO_Costantini_1112	1112	17	200000	0.481645	5	5	0
ISO_Costantini_2146	2146	4	1600000	0.385130625	1	1	0
ISO_Costantini_198	198	1	300000	0.39488	1	1	0
ISO_Costantini_214	214	1	700000	0.477787142857143	2	2	0
ISO_Costantini_325	325	10	800000	0.38086625	1	1	0
ISO_Costantini_399	399	10	500000	0.400566	1	1	0
ISO_Costantini_424	424	11	400000	0.3882375	1	1	0
ISO_Costantini_2433	2433	6	1000000	0.363742	1	1	0
ISO_Costantini_464	464	11	500000	0.482046	1	1	0
ISO_Costantini_2471	2471	6	500000	0.423744	2	2	0
ISO_Costantini_2487	2487	6	200000	0.38711	1	1	0
ISO_Costantini_487	487	11	200000	0.526945	1	1	0
ISO_Costantini_494	494	11	300000	0.520273333333333	1	1	0
ISO_Costantini_498	498	11	200000	0.53124	2	2	0
ISO_Costantini_564	564	12	600000	0.45098	1	1	0
ISO_Costantini_2656	2656	7	200000	0.417225	1	1	0
ISO_Costantini_20	20	1	200000	0.486475	0	0	0
ISO_Costantini_2800	2800	8	500000	0.430462	1	1	0
ISO_Costantini_671	671	12	700000	0.447614285714286	2	2	0
ISO_Costantini_1729	1729	21	1600000	0.440401382525922	1	1	0
ISO_Costantini_2901	2901	9	500000	0.463294	2	2	0
ISO_Costantini_848	848	14	1900000	0.381416842105263	1	1	0
ISO_Costantini_1883	1883	3	800000	0.46099125	5	5	0
ISO_Costantini_947	947	15	1000000	0.448342	3	3	0
ISO_Costantini_1923	1923	3	200000	0.434365	1	1	0
ISO_Costantini_1935	1935	3	200000	0.41655	2	2	0
ISO_Costantini_2119	2119	4	700000	0.425088571428571	1	1	0
ISO_Costantini_2188	2188	5	200000	0.393265	1	1	0
ISO_Costantini_2240	2240	5	400000	0.4264625	1	1	0
ISO_Costantini_2301	2301	5	400000	0.43444	1	1	0
ISO_Costantini_1226	1226	18	300000	0.465793333333333	1	1	0
ISO_Costantini_299	299	10	1200000	0.4161925	0	0	0
ISO_Costantini_2406	2406	6	400000	0.474575	1	1	0
ISO_Costantini_1355	1355	19	200000	0.513785	4	4	0
ISO_Costantini_2457	2457	6	400000	0.44116	2	2	0
ISO_Costantini_1436	1436	2	500000	0.495466	2	2	0
ISO_Costantini_1445	1445	2	1500000	0.399081333333333	1	1	0
ISO_Costantini_2244	2244	5	1400000	0.387592857142857	0	0	0
ISO_Costantini_252	252	1	1500000	0.419768	0	0	0
ISO_Costantini_3105	3105	X	1000000	0.386973	0	0	0
ISO_Costantini_2513	2513	6	400000	0.42016	0	0	0
ISO_Costantini_1891	1891	3	500000	0.425598	1	1	0
ISO_Costantini_1307	1307	19	300000	0.44347	0	0	0
ISO_Costantini_2798	2798	8	200000	0.45483	0	0	0
ISO_Costantini_873	873	14	300000	0.437233333333333	0	0	0
ISO_Costantini_2010	2010	3	300000	0.483516666666667	0	0	0
ISO_Costantini_2514	2514	6	200000	0.394255	0	0	0
ISO_Costantini_211	211	1	500000	0.48434	0	0	0
ISO_Costantini_1588	1588	2	300000	0.377616666666667	0	0	0
ISO_Costantini_3116	3116	X	2700000	0.390278148148148	0	0	0
ISO_Costantini_1661	1661	20	600000	0.425705	0	0	0
ISO_Costantini_3041	3041	X	500000	0.434098	0	0	0
ISO_Costantini_2745	2745	8	300000	0.43766	0	0	0
ISO_Costantini_624	624	12	1100000	0.36754	2	0	2
ISO_Costantini_1302	1302	19	300000	0.50148	2	0	2
ISO_Costantini_629	629	12	800000	0.414055	4	0	4
ISO_Costantini_632	632	12	1900000	0.400404736842105	3	0	3
ISO_Costantini_2619	2619	7	2000000	0.3840015	1	0	1
ISO_Costantini_1954	1954	3	300000	0.413833333333333	6	0	6
ISO_Costantini_1959	1959	3	400000	0.413965	1	0	1
ISO_Costantini_2632	2632	7	2036696	0.424407341162475	1	0	1
ISO_Costantini_1969	1969	3	200000	0.411035	3	0	3
ISO_Costantini_2642	2642	7	700000	0.425735714285714	2	0	2
ISO_Costantini_1974	1974	3	2900000	0.392193103448276	10	0	10
ISO_Costantini_1976	1976	3	300000	0.378183333333333	1	0	1
ISO_Costantini_1977	1977	3	1100000	0.361078181818182	1	0	1
ISO_Costantini_2657	2657	7	200000	0.37309	2	0	2
ISO_Costantini_2658	2658	7	700000	0.450494285714286	1	0	1
ISO_Costantini_2667	2667	7	500000	0.433662	1	0	1
ISO_Costantini_1991	1991	3	800000	0.37732375	3	0	3
ISO_Costantini_2005	2005	3	700000	0.386917142857143	2	0	2
ISO_Costantini_2689	2689	8	1000000	0.372616	1	0	1
ISO_Costantini_684	684	12	500000	0.463048	1	0	1
ISO_Costantini_693	693	13	200000	0.395935	2	0	2
ISO_Costantini_2701	2701	8	800000	0.4338575	2	0	2
ISO_Costantini_701	701	13	400000	0.417025	1	0	1
ISO_Costantini_2032	2032	4	800000	0.37975	1	0	1
ISO_Costantini_2033	2033	4	4200000	0.357408095238095	2	0	2
ISO_Costantini_2708	2708	8	500001	0.478253043493913	1	0	1
ISO_Costantini_709	709	13	300000	0.389503333333333	1	0	1
ISO_Costantini_710	710	13	1100000	0.434763636363636	3	0	3
ISO_Costantini_713	713	13	200000	0.389625	1	0	1
ISO_Costantini_716	716	13	2100000	0.428275238095238	2	0	2
ISO_Costantini_717	717	13	1400000	0.388909285714286	6	0	6
ISO_Costantini_2049	2049	4	200000	0.415435	3	0	3
ISO_Costantini_2729	2729	8	300000	0.39784	3	0	3
ISO_Costantini_1406	1406	2	1300000	0.393005384615385	4	0	4
ISO_Costantini_2056	2056	4	500000	0.400456	2	0	2
ISO_Costantini_2060	2060	4	1800000	0.385451111111111	1	0	1
ISO_Costantini_2889	2889	9	300000	0.418906666666667	0	0	0
ISO_Costantini_309	309	10	200000	0.473155	0	0	0
ISO_Costantini_2747	2747	8	400000	0.4158375	2	0	2
ISO_Costantini_2749	2749	8	4500000	0.353638222222222	3	0	3
ISO_Costantini_750	750	13	300000	0.4026	2	0	2
ISO_Costantini_2754	2754	8	500000	0.384846	5	0	5
ISO_Costantini_2077	2077	4	1700000	0.387771176470588	3	0	3
ISO_Costantini_755	755	13	800000	0.37792	2	0	2
ISO_Costantini_2759	2759	8	200000	0.369065	1	0	1
ISO_Costantini_2086	2086	4	300000	0.36089	1	0	1
ISO_Costantini_1441	1441	2	300000	0.37689	3	0	3
ISO_Costantini_2778	2778	8	400000	0.3851075	2	0	2
ISO_Costantini_1951	1951	3	400000	0.44415	1	0	1
ISO_Costantini_1953	1953	3	2600000	0.401998461538462	3	0	3
ISO_Costantini_641	641	12	900000	0.380922222222222	1	0	1
ISO_Costantini_643	643	12	700000	0.373921428571429	1	0	1
ISO_Costantini_2628	2628	7	1200000	0.39544	1	0	1
ISO_Costantini_645	645	12	1100000	0.383118181818182	2	0	2
ISO_Costantini_647	647	12	1300000	0.384599230769231	4	0	4
ISO_Costantini_1318	1318	19	300000	0.52043	1	0	1
ISO_Costantini_1966	1966	3	1899996	0.378067111720235	1	0	1
ISO_Costantini_655	655	12	300001	0.366618777937407	3	0	3
ISO_Costantini_1972	1972	3	400000	0.356475	1	0	1
ISO_Costantini_30	30	1	300000	0.441906666666667	2	0	2
ISO_Costantini_1975	1975	3	6400000	0.3511321875	1	0	1
ISO_Costantini_32	32	1	300000	0.386083333333333	1	0	1
ISO_Costantini_661	661	12	400000	0.3962175	2	0	2
ISO_Costantini_1978	1978	3	900000	0.397575555555556	3	0	3
ISO_Costantini_1343	1343	19	1800000	0.468428333333333	2	0	2
ISO_Costantini_823	823	14	200000	0.49113	1	0	1
ISO_Costantini_1988	1988	3	200000	0.42219	2	0	2
ISO_Costantini_2832	2832	9	900000	0.375016666666667	5	0	5
ISO_Costantini_2669	2669	7	300000	0.466133333333333	1	0	1
ISO_Costantini_672	672	12	200000	0.402295	1	0	1
ISO_Costantini_45	45	1	1400000	0.46643	1	0	1
ISO_Costantini_2682	2682	8	1400000	0.431034285714286	1	0	1
ISO_Costantini_2014	2014	4	1500000	0.445712666666667	1	0	1
ISO_Costantini_677	677	12	300000	0.448086666666667	2	0	2
ISO_Costantini_50	50	1	500000	0.4132	1	0	1
ISO_Costantini_51	51	1	300000	0.448053333333333	2	0	2
ISO_Costantini_2021	2021	4	1200000	0.402770833333333	2	0	2
ISO_Costantini_692	692	13	200000	0.43874	2	0	2
ISO_Costantini_58	58	1	500000	0.419464	1	0	1
ISO_Costantini_59	59	1	200000	0.389135	1	0	1
ISO_Costantini_2029	2029	4	1600000	0.4189175	1	0	1
ISO_Costantini_696	696	13	500000	0.435592	5	0	5
ISO_Costantini_62	62	1	400000	0.4325825	5	0	5
ISO_Costantini_702	702	13	200000	0.399005	1	0	1
ISO_Costantini_703	703	13	800000	0.43936125	3	0	3
ISO_Costantini_704	704	13	200000	0.401295	1	0	1
ISO_Costantini_75	75	1	600000	0.385775	1	0	1
ISO_Costantini_77	77	1	400000	0.389455	3	0	3
ISO_Costantini_1384	1384	2	508710	0.494615792887893	1	0	1
ISO_Costantini_81	81	1	300000	0.365276666666667	3	0	3
ISO_Costantini_83	83	1	1200000	0.35991	5	0	5
ISO_Costantini_84	84	1	900000	0.382243333333333	1	0	1
ISO_Costantini_720	720	13	700000	0.348974285714286	1	0	1
ISO_Costantini_1401	1401	2	400000	0.42273	6	0	6
ISO_Costantini_1402	1402	2	300000	0.47236	2	0	2
ISO_Costantini_724	724	13	800000	0.42628625	2	0	2
ISO_Costantini_725	725	13	600000	0.397056666666667	4	0	4
ISO_Costantini_727	727	13	200000	0.36246	2	0	2
ISO_Costantini_728	728	13	2300000	0.393066956521739	7	0	7
ISO_Costantini_731	731	13	1299999	0.426811866778359	3	0	3
ISO_Costantini_2228	2228	5	800000	0.38997125	3	0	3
ISO_Costantini_1422	1422	2	400000	0.384205	1	0	1
ISO_Costantini_736	736	13	400000	0.3896225	3	0	3
ISO_Costantini_105	105	1	600000	0.435091666666667	2	0	2
ISO_Costantini_107	107	1	600000	0.423463333333333	1	0	1
ISO_Costantini_108	108	1	700000	0.38405	2	0	2
ISO_Costantini_2074	2074	4	1600000	0.37543	6	0	6
ISO_Costantini_111	111	1	1600000	0.354696875	1	0	1
ISO_Costantini_113	113	1	300000	0.366653333333333	1	0	1
ISO_Costantini_754	754	13	300000	0.360363333333333	5	0	5
ISO_Costantini_115	115	1	300000	0.368293333333333	3	0	3
ISO_Costantini_757	757	13	2400000	0.378935	2	0	2
ISO_Costantini_118	118	1	1500000	0.383403333333333	1	0	1
ISO_Costantini_1439	1439	2	600000	0.384715	2	0	2
ISO_Costantini_120	120	1	500000	0.387218	2	0	2
ISO_Costantini_1443	1443	2	200000	0.392565	2	0	2
ISO_Costantini_124	124	1	200000	0.46676	1	0	1
ISO_Costantini_1613	1613	2	200000	0.396605	1	0	1
ISO_Costantini_1621	1621	2	1200000	0.464709166666667	2	0	2
ISO_Costantini_2777	2777	8	800000	0.4403025	1	0	1
ISO_Costantini_2097	2097	4	1500000	0.385387333333333	3	0	3
ISO_Costantini_3002	3002	X	900000	0.392303333333333	1	0	1
ISO_Costantini_1454	1454	2	600000	0.396325	5	0	5
ISO_Costantini_1455	1455	2	1100000	0.427630909090909	2	0	2
ISO_Costantini_793	793	14	1200000	0.376556666666667	4	0	4
ISO_Costantini_2104	2104	4	1400000	0.393387857142857	4	0	4
ISO_Costantini_795	795	14	1700000	0.382007058823529	2	0	2
ISO_Costantini_797	797	14	1000000	0.38228	3	0	3
ISO_Costantini_2108	2108	4	700000	0.388527142857143	1	0	1
ISO_Costantini_800	800	14	1400000	0.383792142857143	5	0	5
ISO_Costantini_2110	2110	4	2900000	0.380772413793103	4	0	4
ISO_Costantini_158	158	1	400000	0.3945625	2	0	2
ISO_Costantini_160	160	1	1600000	0.38417	1	0	1
ISO_Costantini_162	162	1	200000	0.441885	1	0	1
ISO_Costantini_809	809	14	300000	0.41041	1	0	1
ISO_Costantini_1476	1476	2	400000	0.40024	1	0	1
ISO_Costantini_166	166	1	1181415	0.428834914064914	3	0	3
ISO_Costantini_167	167	1	2000000	0.381532	3	0	3
ISO_Costantini_1684	1684	20	700000	0.456752857142857	4	0	4
ISO_Costantini_174	174	1	500000	0.438756	1	0	1
ISO_Costantini_175	175	1	200000	0.3783	1	0	1
ISO_Costantini_176	176	1	400000	0.42136	2	0	2
ISO_Costantini_178	178	1	200000	0.361755	3	0	3
ISO_Costantini_1491	1491	2	1500000	0.435397333333333	2	0	2
ISO_Costantini_180	180	1	200000	0.352535	1	0	1
ISO_Costantini_1494	1494	2	200000	0.396065	4	0	4
ISO_Costantini_182	182	1	400001	0.412678968302579	1	0	1
ISO_Costantini_1499	1499	2	400000	0.40777	1	0	1
ISO_Costantini_186	186	1	900000	0.435244444444444	1	0	1
ISO_Costantini_187	187	1	900000	0.383085555555556	2	0	2
ISO_Costantini_837	837	14	300000	0.41511	1	0	1
ISO_Costantini_192	192	1	1600000	0.40743375	7	0	7
ISO_Costantini_194	194	1	600000	0.382516666666667	1	0	1
ISO_Costantini_2427	2427	6	2200000	0.376228181818182	3	0	3
ISO_Costantini_197	197	1	800000	0.42552875	1	0	1
ISO_Costantini_1510	1510	2	800000	0.4324925	2	0	2
ISO_Costantini_2167	2167	5	400000	0.444315	4	0	4
ISO_Costantini_201	201	1	700000	0.361207142857143	6	0	6
ISO_Costantini_203	203	1	6000000	0.346111166666667	1	0	1
ISO_Costantini_204	204	1	700000	0.374518571428571	3	0	3
ISO_Costantini_205	205	1	4300000	0.34870511627907	2	0	2
ISO_Costantini_207	207	1	1700000	0.360371764705882	3	0	3
ISO_Costantini_1802	1802	3	2000000	0.3904445	4	0	4
ISO_Costantini_1534	1534	2	400000	0.3833	1	0	1
ISO_Costantini_1537	1537	2	700000	0.362005714285714	1	0	1
ISO_Costantini_1154	1154	17	900000	0.375893333333333	2	0	2
ISO_Costantini_871	871	14	800000	0.4712675	1	0	1
ISO_Costantini_215	215	1	300000	0.431103333333333	2	0	2
ISO_Costantini_1544	1544	2	2800000	0.352687857142857	2	0	2
ISO_Costantini_217	217	1	700000	0.390961428571429	3	0	3
ISO_Costantini_1547	1547	2	1500000	0.384391333333333	1	0	1
ISO_Costantini_1548	1548	2	600001	0.429075951540081	1	0	1
ISO_Costantini_224	224	1	600000	0.427645	1	0	1
ISO_Costantini_225	225	1	600000	0.40308	2	0	2
ISO_Costantini_891	891	15	700000	0.423011428571429	1	0	1
ISO_Costantini_892	892	15	1200000	0.426635	2	0	2
ISO_Costantini_229	229	1	300000	0.387463333333333	4	0	4
ISO_Costantini_232	232	1	200000	0.418255	1	0	1
ISO_Costantini_233	233	1	1300000	0.381220769230769	3	0	3
ISO_Costantini_1559	1559	2	300000	0.41882	1	0	1
ISO_Costantini_1560	1560	2	800000	0.400225	2	0	2
ISO_Costantini_241	241	1	300000	0.42446	1	0	1
ISO_Costantini_243	243	1	500000	0.373854	1	0	1
ISO_Costantini_907	907	15	300000	0.434843333333333	4	0	4
ISO_Costantini_245	245	1	300000	0.36312	1	0	1
ISO_Costantini_1568	1568	2	600000	0.376506666666667	3	0	3
ISO_Costantini_2918	2918	9	1100000	0.378856363636364	1	0	1
ISO_Costantini_912	912	15	300000	0.401266666666667	4	0	4
ISO_Costantini_2575	2575	7	974664	0.454549465251615	1	0	1
ISO_Costantini_2237	2237	5	1200000	0.419211666666667	2	0	2
ISO_Costantini_2238	2238	5	400000	0.3883275	2	0	2
ISO_Costantini_2239	2239	5	700000	0.388418571428571	2	0	2
ISO_Costantini_1585	1585	2	600000	0.42783	2	0	2
ISO_Costantini_261	261	1	200000	0.390925	1	0	1
ISO_Costantini_1587	1587	2	800000	0.36162875	1	0	1
ISO_Costantini_1280	1280	18	5400000	0.350941111111111	2	0	2
ISO_Costantini_931	931	15	500000	0.393762	5	0	5
ISO_Costantini_1591	1591	2	2200000	0.352710909090909	1	0	1
ISO_Costantini_276	276	10	1200000	0.389028333333333	2	0	2
ISO_Costantini_2254	2254	5	400000	0.360905	2	0	2
ISO_Costantini_281	281	10	800000	0.3854675	3	0	3
ISO_Costantini_282	282	10	1700000	0.404758181818182	2	0	2
ISO_Costantini_283	283	10	1000000	0.400309	1	0	1
ISO_Costantini_285	285	10	1400000	0.382444285714286	2	0	2
ISO_Costantini_287	287	10	1500000	0.396792	4	0	4
ISO_Costantini_1602	1602	2	2700000	0.38459037037037	1	0	1
ISO_Costantini_1607	1607	2	400000	0.421965	1	0	1
ISO_Costantini_293	293	10	1000000	0.387949	2	0	2
ISO_Costantini_294	294	10	2900000	0.42728	1	0	1
ISO_Costantini_1610	1610	2	300000	0.428893333333333	1	0	1
ISO_Costantini_297	297	10	700000	0.419424285714286	3	0	3
ISO_Costantini_298	298	10	700000	0.37891	1	0	1
ISO_Costantini_2735	2735	8	900000	0.4125	3	0	3
ISO_Costantini_2287	2287	5	200000	0.48709	1	0	1
ISO_Costantini_303	303	10	1494941	0.403583260492989	1	0	1
ISO_Costantini_306	306	10	600000	0.491935	1	0	1
ISO_Costantini_307	307	10	1000000	0.436331	2	0	2
ISO_Costantini_961	961	15	1700000	0.428862941176471	1	0	1
ISO_Costantini_313	313	10	400000	0.38685	1	0	1
ISO_Costantini_314	314	10	200000	0.41765	1	0	1
ISO_Costantini_321	321	10	1100000	0.385199441090401	1	0	1
ISO_Costantini_323	323	10	1200000	0.391299492749577	2	0	2
ISO_Costantini_3011	3011	X	2900000	0.389625172413793	2	0	2
ISO_Costantini_329	329	10	1100000	0.396820909090909	3	0	3
ISO_Costantini_333	333	10	500000	0.398116	3	0	3
ISO_Costantini_983	983	15	1900000	0.439161578947368	4	0	4
ISO_Costantini_984	984	15	2700000	0.386943333333333	1	0	1
ISO_Costantini_337	337	10	300000	0.437503333333333	2	0	2
ISO_Costantini_988	988	15	400000	0.3958425	1	0	1
ISO_Costantini_990	990	15	900000	0.447472222222222	1	0	1
ISO_Costantini_1658	1658	20	500000	0.470682	3	0	3
ISO_Costantini_3038	3038	X	600000	0.480056666666667	1	0	1
ISO_Costantini_349	349	10	500000	0.518364	1	0	1
ISO_Costantini_351	351	10	900000	0.448437777777778	1	0	1
ISO_Costantini_1665	1665	20	2100000	0.440192857142857	1	0	1
ISO_Costantini_358	358	10	1100000	0.39284	1	0	1
ISO_Costantini_361	361	10	1000000	0.433794	6	0	6
ISO_Costantini_366	366	10	1300000	0.381062307692308	3	0	3
ISO_Costantini_1007	1007	16	1300000	0.427265384615385	1	0	1
ISO_Costantini_368	368	10	900000	0.389113333333333	5	0	5
ISO_Costantini_2343	2343	5	300000	0.468336666666667	1	0	1
ISO_Costantini_371	371	10	800000	0.430785	1	0	1
ISO_Costantini_3057	3057	X	1500000	0.372562666666667	1	0	1
ISO_Costantini_374	374	10	1000000	0.426981	4	0	4
ISO_Costantini_3060	3060	X	500000	0.363932	2	0	2
ISO_Costantini_1016	1016	16	1200000	0.438063333333333	1	0	1
ISO_Costantini_377	377	10	200000	0.38833	2	0	2
ISO_Costantini_1020	1020	16	1500000	0.440327333333333	5	0	5
ISO_Costantini_2363	2363	6	200000	0.40321	3	0	3
ISO_Costantini_748	748	13	300000	0.378006666666667	0	0	0
ISO_Costantini_2365	2365	6	300000	0.402443333333333	1	0	1
ISO_Costantini_394	394	10	600000	0.421518333333333	2	0	2
ISO_Costantini_2368	2368	6	1300000	0.424407692307692	4	0	4
ISO_Costantini_397	397	10	200000	0.389275	2	0	2
ISO_Costantini_1031	1031	16	700000	0.437848571428571	2	0	2
ISO_Costantini_2374	2374	6	700000	0.380378571428571	1	0	1
ISO_Costantini_2377	2377	6	200000	0.427235	1	0	1
ISO_Costantini_1036	1036	16	400000	0.4547775	1	0	1
ISO_Costantini_3103	3103	X	700000	0.38823	2	0	2
ISO_Costantini_2382	2382	6	500000	0.389938	1	0	1
ISO_Costantini_1040	1040	16	300000	0.431026666666667	1	0	1
ISO_Costantini_1711	1711	20	400011	0.485009162248038	1	0	1
ISO_Costantini_3111	3111	X	300000	0.410796666666667	1	0	1
ISO_Costantini_1714	1714	20	200000	0.394875	7	0	7
ISO_Costantini_415	415	11	300000	0.46265	2	0	2
ISO_Costantini_416	416	11	700000	0.440604285714286	2	0	2
ISO_Costantini_1725	1725	21	1800000	0.386559444444444	2	0	2
ISO_Costantini_1727	1727	21	1500000	0.390160666666667	4	0	4
ISO_Costantini_3135	3135	X	1200000	0.390480833333333	2	0	2
ISO_Costantini_422	422	11	500000	0.384306	2	0	2
ISO_Costantini_1067	1067	16	2000000	0.4232915	2	0	2
ISO_Costantini_2403	2403	6	200000	0.42971	3	0	3
ISO_Costantini_2405	2405	6	1200000	0.399775833333333	2	0	2
ISO_Costantini_430	430	11	300000	0.409443333333333	3	0	3
ISO_Costantini_435	435	11	1600000	0.385019375	1	0	1
ISO_Costantini_436	436	11	400000	0.35328	3	0	3
ISO_Costantini_1746	1746	21	400000	0.55415	1	0	1
ISO_Costantini_441	441	11	800000	0.4302275	1	0	1
ISO_Costantini_1085	1085	17	300000	0.43904	1	0	1
ISO_Costantini_2423	2423	6	2600000	0.359816153846154	3	0	3
ISO_Costantini_456	456	11	200000	0.524085	2	0	2
ISO_Costantini_1095	1095	17	300000	0.437156666666667	2	0	2
ISO_Costantini_1097	1097	17	600000	0.438771666666667	1	0	1
ISO_Costantini_465	465	11	300000	0.421053333333333	2	0	2
ISO_Costantini_466	466	11	1000000	0.382917	1	0	1
ISO_Costantini_1104	1104	17	500000	0.41357	1	0	1
ISO_Costantini_469	469	11	200000	0.41616	1	0	1
ISO_Costantini_470	470	11	800000	0.3865975	2	0	2
ISO_Costantini_1114	1114	17	200000	0.511555	1	0	1
ISO_Costantini_1115	1115	17	500000	0.434662	1	0	1
ISO_Costantini_2455	2455	6	1800000	0.393936111111111	4	0	4
ISO_Costantini_2459	2459	6	700000	0.43019	2	0	2
ISO_Costantini_1125	1125	17	300000	0.393036666666667	1	0	1
ISO_Costantini_2461	2461	6	500000	0.42503	1	0	1
ISO_Costantini_2462	2462	6	300000	0.385416666666667	1	0	1
ISO_Costantini_488	488	11	200000	0.43904	1	0	1
ISO_Costantini_1132	1132	17	400000	0.4437425	4	0	4
ISO_Costantini_2845	2845	9	1100000	0.383845454545455	2	0	2
ISO_Costantini_1792	1792	22	800000	0.49159	1	0	1
ISO_Costantini_495	495	11	900000	0.496281111111111	1	0	1
ISO_Costantini_1142	1142	17	300000	0.447343333333333	2	0	2
ISO_Costantini_1805	1805	3	600000	0.435768333333333	3	0	3
ISO_Costantini_2472	2472	6	300000	0.391926666666667	2	0	2
ISO_Costantini_2758	2758	8	699940	0.376305111866731	4	0	4
ISO_Costantini_1809	1809	3	800000	0.44008125	3	0	3
ISO_Costantini_1810	1810	3	400000	0.40139	1	0	1
ISO_Costantini_2479	2479	6	1464994	0.388800909764818	4	0	4
ISO_Costantini_2482	2482	6	700000	0.362332857142857	1	0	1
ISO_Costantini_506	506	11	300000	0.397886666666667	1	0	1
ISO_Costantini_1159	1159	17	400000	0.4402075	1	0	1
ISO_Costantini_510	510	11	900000	0.400001111111111	5	0	5
ISO_Costantini_1818	1818	3	700000	0.425521428571429	1	0	1
ISO_Costantini_512	512	11	2538000	0.390497990353698	1	0	1
ISO_Costantini_514	514	11	700000	0.376312857142857	1	0	1
ISO_Costantini_2494	2494	6	400000	0.3896925	4	0	4
ISO_Costantini_1166	1166	17	300000	0.36475	3	0	3
ISO_Costantini_1837	1837	3	1700000	0.386125294117647	1	0	1
ISO_Costantini_1172	1172	17	200000	0.37716	1	0	1
ISO_Costantini_1839	1839	3	700000	0.3877	4	0	4
ISO_Costantini_2502	2502	6	500000	0.425076	1	0	1
ISO_Costantini_527	527	11	1100000	0.367577272727273	2	0	2
ISO_Costantini_1100	1100	17	1500000	0.430176	0	0	0
ISO_Costantini_1849	1849	3	300000	0.406436666666667	3	0	3
ISO_Costantini_1857	1857	3	300000	0.399763333333333	3	0	3
ISO_Costantini_1858	1858	3	500000	0.433916	1	0	1
ISO_Costantini_1201	1201	18	300000	0.4147	2	0	2
ISO_Costantini_2537	2537	7	1500000	0.384014	3	0	3
ISO_Costantini_2539	2539	7	400000	0.37634	1	0	1
ISO_Costantini_2540	2540	7	1500000	0.357342666666667	1	0	1
ISO_Costantini_1210	1210	18	1200000	0.399035	1	0	1
ISO_Costantini_1214	1214	18	500000	0.394122	4	0	4
ISO_Costantini_2545	2545	7	800000	0.37628875	3	0	3
ISO_Costantini_2546	2546	7	2100000	0.361522380952381	2	0	2
ISO_Costantini_1221	1221	18	700000	0.447744285714286	3	0	3
ISO_Costantini_1230	1230	18	500000	0.387008	1	0	1
ISO_Costantini_1884	1884	3	900000	0.392876666666667	2	0	2
ISO_Costantini_573	573	12	200000	0.464635	1	0	1
ISO_Costantini_574	574	12	1500000	0.378026666666667	1	0	1
ISO_Costantini_580	580	12	2100000	0.379383333333333	4	0	4
ISO_Costantini_582	582	12	1100000	0.391269090909091	3	0	3
ISO_Costantini_1240	1240	18	400000	0.3780225	1	0	1
ISO_Costantini_1247	1247	18	1300000	0.376703846153846	3	0	3
ISO_Costantini_587	587	12	500000	0.354754	1	0	1
ISO_Costantini_1915	1915	3	4100000	0.355350487804878	2	0	2
ISO_Costantini_1917	1917	3	200000	0.36684	1	0	1
ISO_Costantini_1259	1259	18	400000	0.445545	1	0	1
ISO_Costantini_605	605	12	900000	0.388417777777778	1	0	1
ISO_Costantini_606	606	12	200000	0.36573	1	0	1
ISO_Costantini_607	607	12	1300000	0.388056153846154	2	0	2
ISO_Costantini_1270	1270	18	3000018	0.430514750244832	2	0	2
ISO_Costantini_1276	1276	18	300000	0.43275	1	0	1
ISO_Costantini_1278	1278	18	500000	0.42588	1	0	1
ISO_Costantini_613	613	12	700000	0.500565714285714	1	0	1
ISO_Costantini_1936	1936	3	1200000	0.396463333333333	5	0	5
ISO_Costantini_1291	1291	18	900000	0.439447777777778	2	0	2
ISO_Costantini_1298	1298	18	300000	0.4155	1	0	1
ISO_Costantini_1299	1299	18	500000	0.532656	3	0	3
ISO_Costantini_2607	2607	7	3800000	0.382123947368421	8	0	8
ISO_Costantini_3037	3037	X	300000	0.42464	0	0	0
ISO_Costantini_1574	1574	2	1500000	0.394344	0	0	0
ISO_Costantini_1620	1620	2	400000	0.446535	0	0	0
ISO_Costantini_1531	1531	2	600000	0.36096	0	0	0
ISO_Costantini_1916	1916	3	700000	0.381115714285714	0	0	0
ISO_Costantini_2218	2218	5	200000	0.35338	0	0	0
ISO_Costantini_2115	2115	4	400000	0.3935475	0	0	0
ISO_Costantini_2909	2909	9	500000	0.427166	0	0	0
ISO_Costantini_1861	1861	3	700000	0.436728571428571	0	0	0
ISO_Costantini_2452	2452	6	300000	0.338186666666667	0	0	0
ISO_Costantini_2318	2318	5	200000	0.40184	0	0	0
ISO_Costantini_1579	1579	2	200000	0.418765	0	0	0
ISO_Costantini_2184	2184	5	400000	0.3709275	0	0	0
ISO_Costantini_1822	1822	3	300000	0.36515	0	0	0
ISO_Costantini_2665	2665	7	200000	0.441575	0	0	0
ISO_Costantini_1887	1887	3	200000	0.424665	0	0	0
ISO_Costantini_2781	2781	8	600000	0.385306666666667	1	0	1
ISO_Costantini_2783	2783	8	3400000	0.372411470588235	2	0	2
ISO_Costantini_2784	2784	8	6899998	0.349731115864092	1	0	1
ISO_Costantini_1456	1456	2	1700000	0.380994117647059	2	0	2
ISO_Costantini_2787	2787	8	1700000	0.388488235294118	1	0	1
ISO_Costantini_2105	2105	4	9400000	0.351168404255319	2	0	2
ISO_Costantini_2797	2797	8	1700000	0.388604705882353	2	0	2
ISO_Costantini_1463	1463	2	200000	0.357975	1	0	1
ISO_Costantini_2802	2802	8	800000	0.417305	1	0	1
ISO_Costantini_806	806	14	400000	0.3878925	4	0	4
ISO_Costantini_807	807	14	200000	0.427305	1	0	1
ISO_Costantini_1475	1475	2	300000	0.4381	2	0	2
ISO_Costantini_1481	1481	2	200000	0.37806	1	0	1
ISO_Costantini_2127	2127	4	2100000	0.357847619047619	1	0	1
ISO_Costantini_1484	1484	2	300000	0.392343333333333	1	0	1
ISO_Costantini_2822	2822	9	2100000	0.396541904761905	4	0	4
ISO_Costantini_827	827	14	1200000	0.376793333333333	3	0	3
ISO_Costantini_832	832	14	600000	0.442978333333333	1	0	1
ISO_Costantini_2834	2834	9	200000	0.41974	1	0	1
ISO_Costantini_1500	1500	2	700000	0.434922857142857	2	0	2
ISO_Costantini_836	836	14	300000	0.387723333333333	2	0	2
ISO_Costantini_1503	1503	2	1100000	0.390967272727273	1	0	1
ISO_Costantini_1505	1505	2	700000	0.413607142857143	3	0	3
ISO_Costantini_1507	1507	2	1200000	0.44675	1	0	1
ISO_Costantini_2165	2165	5	1500000	0.421574666666667	1	0	1
ISO_Costantini_2166	2166	5	200000	0.46559	1	0	1
ISO_Costantini_850	850	14	1200000	0.396164166666667	4	0	4
ISO_Costantini_1521	1521	2	900000	0.389785555555556	4	0	4
ISO_Costantini_2170	2170	5	300000	0.47638	1	0	1
ISO_Costantini_858	858	14	400000	0.468555	2	0	2
ISO_Costantini_1530	1530	2	200000	0.37516	1	0	1
ISO_Costantini_861	861	14	800000	0.41285625	4	0	4
ISO_Costantini_2183	2183	5	600000	0.408998333333333	1	0	1
ISO_Costantini_2185	2185	5	700000	0.41655	2	0	2
ISO_Costantini_2878	2878	9	400000	0.37915	3	0	3
ISO_Costantini_1543	1543	2	1400000	0.38654	1	0	1
ISO_Costantini_2189	2189	5	200000	0.416605	2	0	2
ISO_Costantini_1545	1545	2	400000	0.38741	1	0	1
ISO_Costantini_2884	2884	9	1300000	0.38764	1	0	1
ISO_Costantini_2196	2196	5	2800000	0.379119285714286	3	0	3
ISO_Costantini_2198	2198	5	800000	0.38483125	2	0	2
ISO_Costantini_1551	1551	2	200000	0.3872	1	0	1
ISO_Costantini_2899	2899	9	1599999	0.432894645559153	2	0	2
ISO_Costantini_1554	1554	2	1800000	0.359847777777778	4	0	4
ISO_Costantini_895	895	15	600000	0.399816666666667	3	0	3
ISO_Costantini_2212	2212	5	1000001	0.401571598428402	2	0	2
ISO_Costantini_897	897	15	1600000	0.367078125	1	0	1
ISO_Costantini_2219	2219	5	200000	0.39964	1	0	1
ISO_Costantini_1561	1561	2	500000	0.419962	1	0	1
ISO_Costantini_1565	1565	2	700000	0.364935714285714	1	0	1
ISO_Costantini_2234	2234	5	200000	0.389205	1	0	1
ISO_Costantini_2923	2923	9	800001	0.438878201402248	6	0	6
ISO_Costantini_2241	2241	5	900000	0.399058888888889	3	0	3
ISO_Costantini_2936	2936	9	800000	0.3968075	5	0	5
ISO_Costantini_927	927	15	1200000	0.375241666666667	3	0	3
ISO_Costantini_1590	1590	2	300000	0.38126	1	0	1
ISO_Costantini_1593	1593	2	1600000	0.359258125	1	0	1
ISO_Costantini_2261	2261	5	700000	0.385544285714286	1	0	1
ISO_Costantini_1600	1600	2	3500000	0.392176571428571	1	0	1
ISO_Costantini_2269	2269	5	1600000	0.401089375	4	0	4
ISO_Costantini_2271	2271	5	1900000	0.390067368421053	4	0	4
ISO_Costantini_1608	1608	2	200000	0.402755	4	0	4
ISO_Costantini_948	948	15	800000	0.4335125	2	0	2
ISO_Costantini_1612	1612	2	400000	0.4727625	1	0	1
ISO_Costantini_2297	2297	5	347715	0.469519506910972	1	0	1
ISO_Costantini_971	971	15	500000	0.439312	1	0	1
ISO_Costantini_975	975	15	400000	0.454135	2	0	2
ISO_Costantini_979	979	15	600000	0.440133333333333	1	0	1
ISO_Costantini_3014	3014	X	300000	0.426283333333333	1	0	1
ISO_Costantini_3017	3017	X	500000	0.447396	2	0	2
ISO_Costantini_987	987	15	1499902	0.435812473081575	2	0	2
ISO_Costantini_1652	1652	20	400000	0.3662075	1	0	1
ISO_Costantini_1654	1654	20	200000	0.402035	1	0	1
ISO_Costantini_995	995	16	200000	0.557175	1	0	1
ISO_Costantini_2333	2333	5	300000	0.3947	1	0	1
ISO_Costantini_2334	2334	5	700000	0.438334285714286	2	0	2
ISO_Costantini_1667	1667	20	767569	0.411453563132435	1	0	1
ISO_Costantini_1006	1006	16	600000	0.474866666666667	1	0	1
ISO_Costantini_2341	2341	5	200000	0.476735	1	0	1
ISO_Costantini_3085	3085	X	500000	0.392152	1	0	1
ISO_Costantini_1027	1027	16	1600000	0.43342375	2	0	2
ISO_Costantini_2369	2369	6	1500000	0.399832666666667	1	0	1
ISO_Costantini_1698	1698	20	300000	0.43807	3	0	3
ISO_Costantini_3101	3101	X	900000	0.386318888888889	3	0	3
ISO_Costantini_1706	1706	20	1300000	0.425705384615385	2	0	2
ISO_Costantini_3110	3110	X	900000	0.420568888888889	1	0	1
ISO_Costantini_1722	1722	21	1500000	0.357901333333333	3	0	3
ISO_Costantini_2397	2397	6	400000	0.47887	1	0	1
ISO_Costantini_2398	2398	6	400000	0.428155	3	0	3
ISO_Costantini_2400	2400	6	600000	0.430743333333333	2	0	2
ISO_Costantini_1739	1739	21	1200000	0.426140833333333	4	0	4
ISO_Costantini_2412	2412	6	700000	0.439385714285714	5	0	5
ISO_Costantini_2414	2414	6	500000	0.439128	1	0	1
ISO_Costantini_1101	1101	17	600000	0.395945	1	0	1
ISO_Costantini_2437	2437	6	200000	0.345205	2	0	2
ISO_Costantini_2438	2438	6	1000000	0.381352	1	0	1
ISO_Costantini_2453	2453	6	600004	0.368902540649729	1	0	1
ISO_Costantini_2460	2460	6	200000	0.39354	2	0	2
ISO_Costantini_2468	2468	6	200000	0.39721	3	0	3
ISO_Costantini_2470	2470	6	500000	0.39435	3	0	3
ISO_Costantini_2477	2477	6	400000	0.3656225	1	0	1
ISO_Costantini_2483	2483	6	500000	0.378106	2	0	2
ISO_Costantini_2485	2485	6	1500006	0.385705123846171	3	0	3
ISO_Costantini_1160	1160	17	200000	0.391805	2	0	2
ISO_Costantini_1820	1820	3	400000	0.35963	2	0	2
ISO_Costantini_2495	2495	6	600000	0.369336666666667	4	0	4
ISO_Costantini_2498	2498	6	700000	0.372417142857143	1	0	1
ISO_Costantini_1838	1838	3	1500000	0.431512	6	0	6
ISO_Costantini_1845	1845	3	200000	0.39638	3	0	3
ISO_Costantini_2519	2519	6	200000	0.376385	1	0	1
ISO_Costantini_2528	2528	7	600000	0.477543333333333	1	0	1
ISO_Costantini_2544	2544	7	400000	0.3646125	1	0	1
ISO_Costantini_1877	1877	3	900000	0.397187777777778	4	0	4
ISO_Costantini_2559	2559	7	200000	0.42765	1	0	1
ISO_Costantini_1235	1235	18	500000	0.40974	2	0	2
ISO_Costantini_2561	2561	7	300000	0.365326666666667	1	0	1
ISO_Costantini_1892	1892	3	2300000	0.387575652173913	6	0	6
ISO_Costantini_1903	1903	3	14000000	0.3529195	2	0	2
ISO_Costantini_1907	1907	3	1300000	0.378046153846154	2	0	2
ISO_Costantini_1909	1909	3	900000	0.388518888888889	4	0	4
ISO_Costantini_1910	1910	3	1100000	0.380950909090909	4	0	4
ISO_Costantini_930	930	15	400000	0.4296225	0	0	0
ISO_Costantini_1918	1918	3	700000	0.395467142857143	1	0	1
ISO_Costantini_1261	1261	18	200000	0.40528	1	0	1
ISO_Costantini_1267	1267	18	1903000	0.383642327438677	2	0	2
ISO_Costantini_1924	1924	3	1200000	0.395251666666667	8	0	8
ISO_Costantini_2595	2595	7	1000000	0.446542	1	0	1
ISO_Costantini_2601	2601	7	900000	0.380635555555556	4	0	4
ISO_Costantini_2606	2606	7	800000	0.3597175	2	0	2
ISO_Costantini_1308	1308	19	345000	0.4886	1	0	1
ISO_Costantini_2641	2641	7	300000	0.39139	1	0	1
ISO_Costantini_2668	2668	7	200000	0.393175	1	0	1
ISO_Costantini_2676	2676	8	500000	0.436286	1	0	1
ISO_Costantini_2019	2019	4	3400000	0.390445294117647	2	0	2
ISO_Costantini_2023	2023	4	1300000	0.373291538461538	1	0	1
ISO_Costantini_2705	2705	8	500000	0.433628	1	0	1
ISO_Costantini_2037	2037	4	400000	0.42211	1	0	1
ISO_Costantini_2038	2038	4	1100000	0.397870909090909	3	0	3
ISO_Costantini_1393	1393	2	700000	0.422727142857143	1	0	1
ISO_Costantini_2723	2723	8	2200000	0.392532727272727	2	0	2
ISO_Costantini_2725	2725	8	200000	0.398685	1	0	1
ISO_Costantini_2734	2734	8	300000	0.388333333333333	1	0	1
ISO_Costantini_2738	2738	8	1600000	0.38026625	1	0	1
ISO_Costantini_2748	2748	8	599999	0.379778966298277	1	0	1
ISO_Costantini_2756	2756	8	900178	0.383174216654928	2	0	2
ISO_Costantini_1434	1434	2	200000	0.39036	2	0	2
ISO_Costantini_1437	1437	2	700000	0.399338571428571	5	0	5
ISO_Costantini_2763	2763	8	500000	0.357662	1	0	1
ISO_Costantini_660	660	12	300000	0.42082	0	0	0
ISO_Costantini_2769	2769	8	400000	0.4224475	1	0	1
ISO_Costantini_2103	2103	4	700000	0.379134285714286	7	0	7
ISO_Costantini_2788	2788	8	300000	0.425123333333333	2	0	2
ISO_Costantini_2107	2107	4	800000	0.40139125	1	0	1
ISO_Costantini_2109	2109	4	1400000	0.365609285714286	1	0	1
ISO_Costantini_1468	1468	2	900000	0.392827777777778	1	0	1
ISO_Costantini_2116	2116	4	700000	0.362128571428571	2	0	2
ISO_Costantini_2118	2118	4	200000	0.390555	1	0	1
ISO_Costantini_2128	2128	4	1600000	0.387754375	4	0	4
ISO_Costantini_1486	1486	2	900000	0.389805555555556	1	0	1
ISO_Costantini_2142	2142	4	400000	0.385725	1	0	1
ISO_Costantini_1502	1502	2	400000	0.424435	2	0	2
ISO_Costantini_2150	2150	4	200000	0.40075	1	0	1
ISO_Costantini_2153	2153	4	1000000	0.418649	1	0	1
ISO_Costantini_2169	2169	5	600000	0.42349	1	0	1
ISO_Costantini_2869	2869	9	600000	0.431655	3	0	3
ISO_Costantini_1532	1532	2	500000	0.381638	2	0	2
ISO_Costantini_2874	2874	9	1500000	0.397617333333333	2	0	2
ISO_Costantini_2190	2190	5	300000	0.38537	1	0	1
ISO_Costantini_2890	2890	9	500000	0.386726	6	0	6
ISO_Costantini_2210	2210	5	500000	0.391302	1	0	1
ISO_Costantini_1557	1557	2	700000	0.424044285714286	3	0	3
ISO_Costantini_2907	2907	9	2300000	0.353281739130435	1	0	1
ISO_Costantini_2229	2229	5	1100000	0.411190909090909	3	0	3
ISO_Costantini_2935	2935	9	700000	0.457018571428571	2	0	2
ISO_Costantini_2938	2938	9	800000	0.43188875	5	0	5
ISO_Costantini_2249	2249	5	2800000	0.3632025	4	0	4
ISO_Costantini_2257	2257	5	700004	0.377956411677648	4	0	4
ISO_Costantini_2265	2265	5	1000000	0.385389	2	0	2
ISO_Costantini_2966	2966	X	600000	0.458575	2	0	2
ISO_Costantini_1609	1609	2	500000	0.451394	1	0	1
ISO_Costantini_2975	2975	X	2450079	0.391607109599309	1	0	1
ISO_Costantini_2978	2978	X	400000	0.4159275	2	0	2
ISO_Costantini_2288	2288	5	400000	0.43581	1	0	1
ISO_Costantini_2994	2994	X	200000	0.37962	1	0	1
ISO_Costantini_1634	1634	20	700000	0.435777142857143	1	0	1
ISO_Costantini_3010	3010	X	1299976	0.432836452365274	7	0	7
ISO_Costantini_3013	3013	X	1500000	0.391676666666667	1	0	1
ISO_Costantini_1650	1650	20	600000	0.391686666666667	6	0	6
ISO_Costantini_3032	3032	X	3000000	0.387299	2	0	2
ISO_Costantini_2326	2326	5	700000	0.38357	2	0	2
ISO_Costantini_2332	2332	5	1100000	0.447086363636364	3	0	3
ISO_Costantini_3044	3044	X	300000	0.43577	2	0	2
ISO_Costantini_3047	3047	X	400000	0.45208	1	0	1
ISO_Costantini_2337	2337	5	399973	0.370970040477732	1	0	1
ISO_Costantini_3050	3050	X	1200000	0.390488333333333	1	0	1
ISO_Costantini_2366	2366	6	2600000	0.432047692307692	1	0	1
ISO_Costantini_3097	3097	X	2730000	0.377320149253731	3	0	3
ISO_Costantini_2469	2469	6	300000	0.428916666666667	1	0	1
ISO_Costantini_2480	2480	6	1800000	0.355394444444444	2	0	2
ISO_Costantini_2486	2486	6	1100000	0.362213636363636	1	0	1
ISO_Costantini_1825	1825	3	1000000	0.387517	2	0	2
ISO_Costantini_2564	2564	7	1200000	0.39037	3	0	3
ISO_Costantini_2566	2566	7	400000	0.39559	1	0	1
ISO_Costantini_2571	2571	7	800000	0.42941125	2	0	2
ISO_Costantini_2589	2589	7	500000	0.468106	2	0	2
ISO_Costantini_2600	2600	7	5500000	0.349807636363636	1	0	1
ISO_Costantini_1950	1950	3	200000	0.398715	1	0	1
ISO_Costantini_2692	2692	8	700000	0.417054285714286	1	0	1
ISO_Costantini_2710	2710	8	200000	0.37903	1	0	1
ISO_Costantini_2715	2715	8	800000	0.441685	1	0	1
ISO_Costantini_2720	2720	8	1300000	0.430560769230769	3	0	3
ISO_Costantini_2080	2080	4	500000	0.363062	1	0	1
ISO_Costantini_2085	2085	4	600000	0.372211666666667	2	0	2
ISO_Costantini_2803	2803	8	300000	0.393533333333333	1	0	1
ISO_Costantini_2804	2804	8	200000	0.43134	2	0	2
ISO_Costantini_2134	2134	4	800000	0.381125	2	0	2
ISO_Costantini_2833	2833	9	1400000	0.387013571428571	1	0	1
ISO_Costantini_2835	2835	9	600000	0.376021666666667	2	0	2
ISO_Costantini_2148	2148	4	200000	0.39067	3	0	3
ISO_Costantini_260	260	1	500000	0.434584	0	0	0
ISO_Costantini_2849	2849	9	700000	0.386528571428571	3	0	3
ISO_Costantini_2217	2217	5	300000	0.389126666666667	1	0	1
ISO_Costantini_2939	2939	9	200000	0.37014	1	0	1
ISO_Costantini_2274	2274	5	2200000	0.355113181818182	2	0	2
ISO_Costantini_3089	3089	X	1000000	0.387843	1	0	1
ISO_Costantini_3059	3059	X	300000	0.377526666666667	0	0	0
ISO_Costantini_2613	2613	7	1900000	0.387869473684211	8	0	8
ISO_Costantini_2760	2760	8	900000	0.375645555555556	3	0	3
ISO_Costantini_2840	2840	9	400000	0.4271025	1	0	1
ISO_Costantini_1464	1464	2	200000	0.384005	0	0	0
ISO_Costantini_1850	1850	3	400000	0.447935	0	0	0
ISO_Costantini_1126	1126	17	200000	0.422925	0	0	0
ISO_Costantini_177	177	1	700000	0.39566	0	0	0
ISO_Costantini_2404	2404	6	400000	0.4945875	0	0	0
ISO_Costantini_1542	1542	2	200000	0.422805	0	0	0
ISO_Costantini_1550	1550	2	700000	0.360952857142857	0	0	0
ISO_Costantini_2688	2688	8	1600000	0.355410625	0	0	0
ISO_Costantini_1971	1971	3	400000	0.382075	0	0	0
ISO_Costantini_2117	2117	4	400000	0.4151425	0	0	0
ISO_Costantini_1614	1614	2	300000	0.509523333333333	0	0	0
ISO_Costantini_3015	3015	X	400000	0.41056	0	0	0
ISO_Costantini_206	206	1	400000	0.3835875	0	0	0
ISO_Costantini_1657	1657	20	200000	0.438495	0	0	0
ISO_Costantini_2934	2934	9	200000	0.52752	0	0	0
ISO_Costantini_2445	2445	6	300000	0.361396666666667	0	0	0
ISO_Costantini_3004	3004	X	3100000	0.358734193548387	0	0	0
ISO_Costantini_2562	2562	7	200000	0.387405	0	0	0
ISO_Costantini_1096	1096	17	600000	0.478423333333333	0	0	0
ISO_Costantini_2716	2716	8	300000	0.494776666666667	0	0	0
ISO_Costantini_970	970	15	300000	0.399876666666667	0	0	0
ISO_Costantini_1403	1403	2	400000	0.42858	0	0	0
ISO_Costantini_1655	1655	20	200000	0.421085	0	0	0
ISO_Costantini_2919	2919	9	200000	0.43308	0	0	0
ISO_Costantini_2039	2039	4	300000	0.43157	0	0	0
ISO_Costantini_3012	3012	X	400000	0.427175	0	0	0
ISO_Costantini_1177	1177	17	200000	0.500525	0	0	0
ISO_Costantini_2687	2687	8	300000	0.381976666666667	0	0	0
ISO_Costantini_2730	2730	8	800000	0.41325875	0	0	0
ISO_Costantini_1440	1440	2	600000	0.453465	0	0	0
ISO_Costantini_76	76	1	200000	0.365565	0	0	0
ISO_Costantini_2670	2670	7	400000	0.4956425	0	0	0
ISO_Costantini_1171	1171	17	200000	0.362455	0	0	0
ISO_Costantini_838	838	14	200000	0.403015	0	0	0
ISO_Costantini_849	849	14	300000	0.360933333333333	0	0	0
ISO_Costantini_2375	2375	6	800000	0.42436125	0	0	0
ISO_Costantini_863	863	14	400000	0.3942525	0	0	0
ISO_Costantini_123	123	1	600000	0.419941666666667	0	0	0
ISO_Costantini_157	157	1	300000	0.426503333333333	0	0	0
ISO_Costantini_193	193	1	200000	0.47565	0	0	0
ISO_Costantini_1371	1371	19	200000	0.44328	0	0	0
ISO_Costantini_1821	1821	3	600000	0.389335	0	0	0
ISO_Costantini_286	286	10	400000	0.44089	0	0	0
ISO_Costantini_697	697	13	200000	0.39966	0	0	0
ISO_Costantini_324	324	10	200000	0.36734	0	0	0
ISO_Costantini_1462	1462	2	300000	0.379233333333333	0	0	0
ISO_Costantini_839	839	14	300000	0.417716666666667	0	0	0
ISO_Costantini_348	348	10	400000	0.4884575	0	0	0
ISO_Costantini_726	726	13	200000	0.428405	0	0	0
ISO_Costantini_2995	2995	X	200000	0.41978	0	0	0
ISO_Costantini_1859	1859	3	200000	0.385615	0	0	0
ISO_Costantini_359	359	10	200000	0.43234	0	0	0
ISO_Costantini_360	360	10	400000	0.4855125	0	0	0
ISO_Costantini_2253	2253	5	500000	0.38699	0	0	0
ISO_Costantini_1533	1533	2	200000	0.36311	0	0	0
ISO_Costantini_1164	1164	17	400000	0.373395	0	0	0
ISO_Costantini_64	64	1	500000	0.414688	0	0	0
ISO_Costantini_1215	1215	18	1100000	0.433649090909091	0	0	0
ISO_Costantini_1231	1231	18	200000	0.42151	0	0	0
ISO_Costantini_161	161	1	400000	0.480805	0	0	0
ISO_Costantini_1832	1832	3	200000	0.428645	0	0	0
ISO_Costantini_2792	2792	8	400000	0.4571225	0	0	0
ISO_Costantini_1292	1292	18	200000	0.475475	0	0	0
ISO_Costantini_2500	2500	6	200000	0.412415	0	0	0
ISO_Costantini_648	648	12	1400000	0.418081428571429	0	0	0
ISO_Costantini_2940	2940	9	200000	0.491435	0	0	0
ISO_Costantini_1819	1819	3	700000	0.397278571428571	0	0	0
ISO_Costantini_2458	2458	6	400000	0.3981425	0	0	0
ISO_Costantini_1010	1010	16	200000	0.46536	0	0	0
ISO_Costantini_2466	2466	6	300000	0.385543333333333	1	1	0
ISO_Costantini_1378	1378	19	800000	0.49446875	2	2	0
ISO_Costantini_1398	1398	2	300000	0.467766666666667	1	1	0
ISO_Costantini_1411	1411	2	400000	0.4088775	3	3	0
ISO_Costantini_2508	2508	6	400000	0.41787	2	2	0
ISO_Costantini_2535	2535	7	300000	0.548783333333333	1	1	0
ISO_Costantini_917	917	15	600000	0.424535	0	0	0
ISO_Costantini_106	106	1	400000	0.39041	0	0	0
ISO_Costantini_2587	2587	7	200000	0.46458	1	1	0
ISO_Costantini_2672	2672	7	700000	0.504162857142857	0	0	0
ISO_Costantini_2609	2609	7	400000	0.423655	1	1	0
ISO_Costantini_2057	2057	4	400000	0.4168725	0	0	0
ISO_Costantini_1633	1633	20	800000	0.479455	3	3	0
ISO_Costantini_1636	1636	20	700000	0.445368571428571	1	1	0
ISO_Costantini_2752	2752	8	900000	0.382696666666667	2	2	0
ISO_Costantini_2813	2813	8	200000	0.4734	2	2	0
ISO_Costantini_929	929	15	400000	0.3977225	0	0	0
ISO_Costantini_2819	2819	8	300004	0.504133278222957	2	2	0
ISO_Costantini_2826	2826	9	300000	0.387383333333333	1	1	0
ISO_Costantini_2829	2829	9	300000	0.367723333333333	1	1	0
ISO_Costantini_2876	2876	9	1700000	0.392912352941176	2	2	0
ISO_Costantini_2882	2882	9	3100000	0.380157741935484	1	1	0
ISO_Costantini_1743	1743	21	248641	0.565165298201278	1	1	0
ISO_Costantini_1750	1750	21	300000	0.569536666666667	2	2	0
ISO_Costantini_1752	1752	21	300000	0.544506666666667	1	1	0
ISO_Costantini_2967	2967	X	793092	0.422684883973108	1	1	0
ISO_Costantini_2983	2983	X	500000	0.407964	1	1	0
ISO_Costantini_2985	2985	X	1300000	0.381967692307692	1	1	0
ISO_Costantini_103	103	1	400000	0.4241425	0	0	0
ISO_Costantini_3043	3043	X	300000	0.465183333333333	5	5	0
ISO_Costantini_2615	2615	7	300000	0.378233333333333	0	0	0
ISO_Costantini_3051	3051	X	300000	0.428386666666667	1	1	0
ISO_Costantini_1829	1829	3	1000000	0.380747	1	1	0
ISO_Costantini_3077	3077	X	500000	0.396892	3	3	0
ISO_Costantini_3079	3079	X	500000	0.3971	2	2	0
ISO_Costantini_3084	3084	X	300000	0.364433333333333	1	1	0
ISO_Costantini_3090	3090	X	600000	0.40627	1	1	0
ISO_Costantini_3107	3107	X	2200000	0.390837272727273	1	1	0
ISO_Costantini_577	577	12	2200000	0.424535909090909	0	0	0
ISO_Costantini_952	952	15	200000	0.53154	0	0	0
ISO_Costantini_1833	1833	3	600000	0.38343	0	0	0
ISO_Costantini_2422	2422	6	600000	0.39578	1	1	0
ISO_Costantini_2828	2828	9	1100000	0.386408181818182	0	0	0
ISO_Costantini_943	943	15	300000	0.490423333333333	0	0	0
ISO_Costantini_1700	1700	20	200000	0.443445	0	0	0
ISO_Costantini_1346	1346	19	500000	0.439568	0	0	0
ISO_Costantini_2916	2916	9	200000	0.39957	0	0	0
ISO_Costantini_2279	2279	5	1400000	0.385913571428571	1	1	0
ISO_Costantini_263	263	1	400000	0.3936975	0	0	0
ISO_Costantini_2304	2304	5	1400000	0.384702857142857	1	1	0
ISO_Costantini_2321	2321	5	1600000	0.420975625	1	1	0
ISO_Costantini_2925	2925	9	300000	0.429133333333333	0	0	0
ISO_Costantini_2467	2467	6	200000	0.426715	1	1	0
ISO_Costantini_2356	2356	5	400000	0.431345	0	0	0
ISO_Costantini_2624	2624	7	200000	0.37831	0	0	0
ISO_Costantini_2280	2280	5	200000	0.364755	0	0	0
ISO_Costantini_1786	1786	22	299597	0.511620610353241	0	0	0
ISO_Costantini_916	916	15	200000	0.490835	0	0	0
ISO_Costantini_1179	1179	17	300000	0.379223333333333	0	0	0
ISO_Costantini_1195	1195	17	600000	0.479005	0	0	0
ISO_Costantini_1206	1206	18	200000	0.405375	0	0	0
ISO_Costantini_2917	2917	9	600000	0.427455	1	1	0
ISO_Costantini_847	847	14	700000	0.424264285714286	0	0	0
ISO_Costantini_1801	1801	3	1400000	0.367347857142857	0	0	0
ISO_Costantini_1645	1645	20	1300000	0.382533076923077	0	0	0
ISO_Costantini_901	901	15	400000	0.4133525	0	0	0
ISO_Costantini_2827	2827	9	200000	0.41482	0	0	0
ISO_Costantini_2182	2182	5	700000	0.385802857142857	0	0	0
ISO_Costantini_1765	1765	22	500000	0.3832	0	0	0
ISO_Costantini_553	553	11	1300000	0.388731538461538	0	0	0
ISO_Costantini_2493	2493	6	200000	0.421955	0	0	0
ISO_Costantini_818	818	14	600000	0.424975	0	0	0
ISO_Costantini_2825	2825	9	300000	0.447513333333333	0	0	0
ISO_Costantini_1875	1875	3	300000	0.40246	0	0	0
ISO_Costantini_1963	1963	3	400000	0.420285	0	0	0
ISO_Costantini_626	626	12	500000	0.38409	0	0	0
ISO_Costantini_2812	2812	8	600000	0.430608333333333	0	0	0
ISO_Costantini_2121	2121	4	200000	0.41852	0	0	0
ISO_Costantini_2625	2625	7	500000	0.36592	0	0	0
ISO_Costantini_1694	1694	20	200007	0.407340743073992	0	0	0
ISO_Costantini_2416	2416	6	200000	0.38386	0	0	0
ISO_Costantini_2542	2542	7	3400000	0.355814411764706	0	0	0
ISO_Costantini_2623	2623	7	300000	0.35658	0	0	0
ISO_Costantini_2616	2616	7	700000	0.356702857142857	0	0	0
ISO_Costantini_1780	1780	22	400000	0.443515	0	0	0
ISO_Costantini_163	163	1	200000	0.40582	0	0	0
ISO_Costantini_196	196	1	200000	0.397405	0	0	0
ISO_Costantini_2281	2281	5	200000	0.380455	0	0	0
ISO_Costantini_1830	1830	3	400000	0.4243925	0	0	0
ISO_Costantini_1209	1209	18	300000	0.400636666666667	0	0	0
ISO_Costantini_3132	3132	X	300000	0.496763333333333	0	0	0
ISO_Costantini_2160	2160	5	200000	0.51562	0	0	0
ISO_Costantini_2830	2830	9	200000	0.381575	0	0	0
ISO_Costantini_2591	2591	7	800000	0.39535625	0	0	0
ISO_Costantini_2786	2786	8	200000	0.414675	0	0	0
ISO_Costantini_2570	2570	7	2900000	0.395755862068966	0	0	0
ISO_Costantini_2059	2059	4	400000	0.4257925	0	0	0
ISO_Costantini_13	13	1	1200000	0.497	3	3	0
ISO_Costantini_16	16	1	700000	0.490017142857143	2	2	0
ISO_Costantini_17	17	1	200000	0.5341	1	1	0
ISO_Costantini_1964	1964	3	600000	0.382573333333333	1	1	0
ISO_Costantini_25	25	1	300000	0.542233333333333	4	4	0
ISO_Costantini_1981	1981	3	3200000	0.35469875	1	1	0
ISO_Costantini_1026	1026	16	300000	0.48606	1	1	0
ISO_Costantini_1030	1030	16	500000	0.480878	1	1	0
ISO_Costantini_38	38	1	1900000	0.445196842105263	2	2	0
ISO_Costantini_1035	1035	16	1300000	0.433734615384615	1	1	0
ISO_Costantini_42	42	1	1200000	0.437234166666667	1	1	0
ISO_Costantini_2069	2069	4	200000	0.422335	0	0	0
ISO_Costantini_57	57	1	700000	0.38684	1	1	0
ISO_Costantini_1064	1064	16	1400000	0.371441428571429	1	1	0
ISO_Costantini_1066	1066	16	800000	0.485805	1	1	0
ISO_Costantini_2058	2058	4	200000	0.406055	1	1	0
ISO_Costantini_2064	2064	4	1300000	0.388062307692308	1	1	0
ISO_Costantini_2065	2065	4	500000	0.427388	1	1	0
ISO_Costantini_85	85	1	3200000	0.351895	1	1	0
ISO_Costantini_2071	2071	4	200000	0.415925	1	1	0
ISO_Costantini_87	87	1	2800000	0.355845714285714	1	1	0
ISO_Costantini_89	89	1	300000	0.35246	1	1	0
ISO_Costantini_2911	2911	9	1000000	0.432649	0	0	0
ISO_Costantini_2092	2092	4	400000	0.3702225	2	2	0
ISO_Costantini_102	102	1	300000	0.380893333333333	1	1	0
ISO_Costantini_1091	1091	17	200000	0.425515	2	2	0
ISO_Costantini_117	117	1	5499979	0.349561530420576	2	2	0
ISO_Costantini_121	121	1	700000	0.418008571428571	1	1	0
ISO_Costantini_125	125	1	400000	0.433795	1	1	0
ISO_Costantini_1111	1111	17	400000	0.539085	2	2	0
ISO_Costantini_444	444	11	300000	0.38934	0	0	0
ISO_Costantini_131	131	1	1100000	0.433583636363636	4	4	0
ISO_Costantini_134	134	1	1200000	0.378516666666667	1	1	0
ISO_Costantini_135	135	1	900000	0.420171111111111	1	1	0
ISO_Costantini_2140	2140	4	1000000	0.394102	1	1	0
ISO_Costantini_3145	3145	Y	400000	0.3643275	0	0	0
ISO_Costantini_1130	1130	17	200000	0.369455	1	1	0
ISO_Costantini_1131	1131	17	300013	0.484089022809012	1	1	0
ISO_Costantini_153	153	1	600000	0.473706666666667	1	1	0
ISO_Costantini_2180	2180	5	8400000	0.352766071428571	1	1	0
ISO_Costantini_1147	1147	17	300000	0.505123333333333	3	3	0
ISO_Costantini_170	170	1	1100000	0.426334545454545	1	1	0
ISO_Costantini_181	181	1	1200000	0.3812175	1	1	0
ISO_Costantini_190	190	1	300000	0.42406	1	1	0
ISO_Costantini_223	223	1	300000	0.3764	0	0	0
ISO_Costantini_1162	1162	17	200000	0.39845	1	1	0
ISO_Costantini_210	210	1	200000	0.45359	1	1	0
ISO_Costantini_1169	1169	17	200000	0.47696	1	1	0
ISO_Costantini_3108	3108	X	900015	0.41734859974556	0	0	0
ISO_Costantini_218	218	1	300000	0.438446666666667	1	1	0
ISO_Costantini_222	222	1	600000	0.435498333333333	1	1	0
ISO_Costantini_1189	1189	17	400000	0.497	1	1	0
ISO_Costantini_1190	1190	17	200000	0.552525	3	3	0
ISO_Costantini_2268	2268	5	1300000	0.378904615384615	1	1	0
ISO_Costantini_247	247	1	900000	0.516812222222222	5	5	0
ISO_Costantini_2290	2290	5	200000	0.44394	1	1	0
ISO_Costantini_253	253	1	1000000	0.400623	2	2	0
ISO_Costantini_1213	1213	18	800000	0.43898875	1	1	0
ISO_Costantini_1219	1219	18	200000	0.46596	1	1	0
ISO_Costantini_268	268	10	600000	0.47924	1	1	0
ISO_Costantini_274	274	10	200000	0.47765	1	1	0
ISO_Costantini_1234	1234	18	600000	0.37329	1	1	0
ISO_Costantini_1236	1236	18	900000	0.390417777777778	1	1	0
ISO_Costantini_296	296	10	200000	0.36139	1	1	0
ISO_Costantini_310	310	10	1200000	0.450316666666667	2	2	0
ISO_Costantini_623	623	12	2400000	0.354465416666667	0	0	0
ISO_Costantini_1256	1256	18	1100000	0.477386363636364	2	2	0
ISO_Costantini_2339	2339	5	599999	0.490132483554139	1	1	0
ISO_Costantini_2347	2347	5	200000	0.474745	4	4	0
ISO_Costantini_1281	1281	18	1200000	0.386766666666667	2	2	0
ISO_Costantini_339	339	10	200000	0.415545	1	1	0
ISO_Costantini_340	340	10	500000	0.371192	1	1	0
ISO_Costantini_357	357	10	800000	0.41857375	1	1	0
ISO_Costantini_2357	2357	5	300000	0.480006666666667	1	1	0
ISO_Costantini_289	289	10	700000	0.39227	0	0	0
ISO_Costantini_1313	1313	19	500000	0.5027	1	1	0
ISO_Costantini_1314	1314	19	300000	0.53552	2	2	0
ISO_Costantini_2381	2381	6	600000	0.427501666666667	4	4	0
ISO_Costantini_1316	1316	19	200000	0.53123	1	1	0
ISO_Costantini_2389	2389	6	1100000	0.442032727272727	1	1	0
ISO_Costantini_295	295	10	200000	0.385335	0	0	0
ISO_Costantini_396	396	10	1000000	0.441784	2	2	0
ISO_Costantini_269	269	10	300000	0.455273333333333	0	0	0
ISO_Costantini_2395	2395	6	300000	0.52818	1	1	0
ISO_Costantini_1325	1325	19	500000	0.45584	2	2	0
ISO_Costantini_406	406	10	600000	0.425475	2	2	0
ISO_Costantini_2408	2408	6	600000	0.440331666666667	2	2	0
ISO_Costantini_2410	2410	6	500000	0.437294	1	1	0
ISO_Costantini_2415	2415	6	500000	0.364478	1	1	0
ISO_Costantini_2417	2417	6	500019	0.424825856617449	1	1	0
ISO_Costantini_1354	1354	19	400000	0.5284325	6	6	0
ISO_Costantini_1070	1070	16	1900000	0.491406842105263	0	0	0
ISO_Costantini_1358	1358	19	200000	0.524475	2	2	0
ISO_Costantini_2284	2284	5	1700000	0.361421176470588	0	0	0
ISO_Costantini_440	440	11	800000	0.35863875	1	1	0
ISO_Costantini_2449	2449	6	700000	0.379757142857143	1	1	0
ISO_Costantini_452	452	11	1000000	0.488738	1	1	0
ISO_Costantini_1374	1374	19	1300028	0.496756992926306	4	4	0
ISO_Costantini_2463	2463	6	200000	0.439685	3	3	0
ISO_Costantini_1377	1377	19	400000	0.53839	2	2	0
ISO_Costantini_332	332	10	200000	0.374255	0	0	0
ISO_Costantini_708	708	13	300000	0.42776	0	0	0
ISO_Costantini_2476	2476	6	1000000	0.375782	1	1	0
ISO_Costantini_1381	1381	19	2300000	0.446721739130435	5	5	0
ISO_Costantini_798	798	14	200000	0.421765	0	0	0
ISO_Costantini_476	476	11	400000	0.394675	2	2	0
ISO_Costantini_478	478	11	600000	0.549671666666667	9	9	0
ISO_Costantini_481	481	11	300000	0.499666666666667	4	4	0
ISO_Costantini_482	482	11	300000	0.54241	5	5	0
ISO_Costantini_483	483	11	400000	0.51216	3	3	0
ISO_Costantini_1420	1420	2	300000	0.37665	1	1	0
ISO_Costantini_485	485	11	400000	0.5397125	6	6	0
ISO_Costantini_302	302	10	1400000	0.38138027241448	0	0	0
ISO_Costantini_489	489	11	300000	0.493476666666667	1	1	0
ISO_Costantini_490	490	11	200000	0.53343	1	1	0
ISO_Costantini_813	813	14	200000	0.42601	0	0	0
ISO_Costantini_2541	2541	7	400000	0.38137	1	1	0
ISO_Costantini_1433	1433	2	300000	0.46042	1	1	0
ISO_Costantini_2090	2090	4	700000	0.358215714285714	0	0	0
ISO_Costantini_501	501	11	800000	0.48105375	4	4	0
ISO_Costantini_2553	2553	7	900000	0.405708888888889	1	1	0
ISO_Costantini_505	505	11	300000	0.45581	1	1	0
ISO_Costantini_2569	2569	7	1100000	0.408908181818182	1	1	0
ISO_Costantini_2572	2572	7	300000	0.53665	1	1	0
ISO_Costantini_1461	1461	2	700000	0.474264285714286	3	3	0
ISO_Costantini_1465	1465	2	500000	0.479372	5	5	0
ISO_Costantini_2582	2582	7	3328540	0.433054732705631	2	2	0
ISO_Costantini_1480	1480	2	1100000	0.444703636363636	2	2	0
ISO_Costantini_2592	2592	7	2400000	0.437019166666667	1	1	0
ISO_Costantini_742	742	13	700000	0.384792857142857	0	0	0
ISO_Costantini_743	743	13	400000	0.355755	0	0	0
ISO_Costantini_1496	1496	2	487603	0.434568696254945	1	1	0
ISO_Costantini_543	543	11	500000	0.380078	1	1	0
ISO_Costantini_546	546	11	500000	0.435048	5	5	0
ISO_Costantini_547	547	11	300000	0.484346666666667	1	1	0
ISO_Costantini_1527	1527	2	400000	0.3829375	2	2	0
ISO_Costantini_2621	2621	7	1300000	0.368298461538462	1	1	0
ISO_Costantini_2622	2622	7	300000	0.381213333333333	1	1	0
ISO_Costantini_557	557	11	1900000	0.427092105263158	1	1	0
ISO_Costantini_2637	2637	7	1100000	0.38814	1	1	0
ISO_Costantini_2345	2345	5	300000	0.48014	0	0	0
ISO_Costantini_570	570	12	500000	0.392062	3	3	0
ISO_Costantini_712	712	13	400000	0.4466075	0	0	0
ISO_Costantini_1596	1596	2	200000	0.52474	1	1	0
ISO_Costantini_2694	2694	8	1500000	0.436517333333333	1	1	0
ISO_Costantini_1598	1598	2	300000	0.527383333333333	7	7	0
ISO_Costantini_2696	2696	8	400000	0.441515	1	1	0
ISO_Costantini_616	616	12	800000	0.475115	1	1	0
ISO_Costantini_343	343	10	500000	0.42394	0	0	0
ISO_Costantini_628	628	12	700000	0.394281428571429	2	2	0
ISO_Costantini_630	630	12	300000	0.367843333333333	1	1	0
ISO_Costantini_633	633	12	200000	0.36463	1	1	0
ISO_Costantini_2744	2744	8	700000	0.393957142857143	1	1	0
ISO_Costantini_2751	2751	8	1300000	0.411224615384615	1	1	0
ISO_Costantini_1647	1647	20	200000	0.42081	1	1	0
ISO_Costantini_1662	1662	20	200000	0.39307	1	1	0
ISO_Costantini_656	656	12	1300000	0.393910769230769	1	1	0
ISO_Costantini_1669	1669	20	200000	0.43841	1	1	0
ISO_Costantini_402	402	10	600000	0.392683333333333	0	0	0
ISO_Costantini_1677	1677	20	200000	0.4845	6	6	0
ISO_Costantini_2815	2815	8	1000000	0.482668	1	1	0
ISO_Costantini_668	668	12	1900000	0.433898947368421	1	1	0
ISO_Costantini_1681	1681	20	400000	0.4923175	1	1	0
ISO_Costantini_28	28	1	900000	0.487425555555556	0	0	0
ISO_Costantini_1690	1690	20	500000	0.472548	1	1	0
ISO_Costantini_1691	1691	20	200000	0.454005	1	1	0
ISO_Costantini_688	688	12	389811	0.443048041230237	1	1	0
ISO_Costantini_691	691	13	500000	0.400208	1	1	0
ISO_Costantini_1703	1703	20	600000	0.473673333333333	3	3	0
ISO_Costantini_1709	1709	20	1700001	0.483926774160721	2	2	0
ISO_Costantini_1720	1720	21	700000	0.364334285714286	1	1	0
ISO_Costantini_1723	1723	21	1000000	0.393303	1	1	0
ISO_Costantini_1168	1168	17	501050	0.427418421315238	0	0	0
ISO_Costantini_2883	2883	9	400000	0.4297925	1	1	0
ISO_Costantini_744	744	13	800000	0.3806325	1	1	0
ISO_Costantini_894	894	15	1000000	0.426173	0	0	0
ISO_Costantini_766	766	13	2500000	0.433622	1	1	0
ISO_Costantini_1744	1744	21	400000	0.49979249481237	3	3	0
ISO_Costantini_1748	1748	21	200000	0.55801	1	1	0
ISO_Costantini_1749	1749	21	200000	0.46007	1	1	0
ISO_Costantini_780	780	13	200000	0.497835	1	1	0
ISO_Costantini_781	781	13	600000	0.443441666666667	1	1	0
ISO_Costantini_2921	2921	9	300000	0.424196666666667	1	1	0
ISO_Costantini_1754	1754	21	200000	0.442605	1	1	0
ISO_Costantini_1757	1757	22	500000	0.464348	1	1	0
ISO_Costantini_799	799	14	1900000	0.37661	1	1	0
ISO_Costantini_1761	1761	22	600000	0.442713333333333	1	1	0
ISO_Costantini_1764	1764	22	800000	0.46525375	1	1	0
ISO_Costantini_88	88	1	400000	0.380635	0	0	0
ISO_Costantini_2953	2953	9	200000	0.54763	1	1	0
ISO_Costantini_824	824	14	500000	0.447572	1	1	0
ISO_Costantini_835	835	14	700000	0.418442857142857	1	1	0
ISO_Costantini_841	841	14	500000	0.48381	6	6	0
ISO_Costantini_1778	1778	22	300000	0.497143333333333	1	1	0
ISO_Costantini_1779	1779	22	500000	0.537034	1	1	0
ISO_Costantini_2003	2003	3	400000	0.3819325	0	0	0
ISO_Costantini_1783	1783	22	500000	0.529776	1	1	0
ISO_Costantini_860	860	14	400000	0.485055	2	2	0
ISO_Costantini_1788	1788	22	804364	0.504229428467709	1	1	0
ISO_Costantini_3034	3034	X	1400000	0.381151428571429	1	1	0
ISO_Costantini_878	878	14	298708	0.565870348300012	1	1	0
ISO_Costantini_880	880	14	1400000	0.562574285714286	5	5	0
ISO_Costantini_1814	1814	3	399997	0.432093240699305	1	1	0
ISO_Costantini_3058	3058	X	3400000	0.360201176470588	1	1	0
ISO_Costantini_900	900	15	800000	0.38196125	1	1	0
ISO_Costantini_3075	3075	X	700000	0.394252857142857	1	1	0
ISO_Costantini_1834	1834	3	200000	0.35752	2	2	0
ISO_Costantini_1844	1844	3	300000	0.42831	1	1	0
ISO_Costantini_909	909	15	300000	0.469326666666667	4	4	0
ISO_Costantini_3088	3088	X	400000	0.3585	1	1	0
ISO_Costantini_1852	1852	3	700000	0.419537142857143	1	1	0
ISO_Costantini_3102	3102	X	200000	0.444985	1	1	0
ISO_Costantini_1864	1864	3	200000	0.48664	3	3	0
ISO_Costantini_1640	1640	20	200000	0.439105	0	0	0
ISO_Costantini_1866	1866	3	200000	0.54534	7	7	0
ISO_Costantini_3124	3124	X	1799939	0.389693206269768	1	1	0
ISO_Costantini_3154	3154	Y	2800000	0.396937090909091	1	1	0
ISO_Costantini_1881	1881	3	200000	0.41579	1	1	0
ISO_Costantini_2574	2574	7	1200000	0.390584166666667	0	0	0
ISO_Costantini_1603	1603	2	500000	0.411724	0	0	0
ISO_Costantini_949	949	15	1100000	0.473706363636364	1	1	0
ISO_Costantini_951	951	15	900000	0.474404444444444	2	2	0
ISO_Costantini_2208	2208	5	600000	0.390578333333333	0	0	0
ISO_Costantini_957	957	15	400000	0.3864475	1	1	0
ISO_Costantini_1932	1932	3	400000	0.3850875	1	1	0
ISO_Costantini_1611	1611	2	300000	0.488253333333333	0	0	0
ISO_Costantini_1937	1937	3	900000	0.463448888888889	1	1	0
ISO_Costantini_1942	1942	3	700000	0.485434285714286	5	5	0
ISO_Costantini_1943	1943	3	500000	0.440646	1	1	0
ISO_Costantini_914	914	15	200000	0.39246	0	0	0
ISO_Costantini_1948	1948	3	500000	0.426524	1	1	0
ISO_Costantini_542	542	11	300000	0.454166666666667	0	0	0
ISO_Costantini_545	545	11	200000	0.39041	0	0	0
ISO_Costantini_2016	2016	4	1299089	0.448324941555198	1	1	0
ISO_Costantini_2020	2020	4	400000	0.4243225	1	1	0
ISO_Costantini_1038	1038	16	200000	0.53655	1	1	0
ISO_Costantini_1079	1079	17	300000	0.54041	2	2	0
ISO_Costantini_955	955	15	500000	0.375334	0	0	0
ISO_Costantini_1098	1098	17	500000	0.469192	1	1	0
ISO_Costantini_2111	2111	4	200000	0.412435	1	1	0
ISO_Costantini_66	66	1	300000	0.422523333333333	0	0	0
ISO_Costantini_2120	2120	4	200000	0.351065	1	1	0
ISO_Costantini_2124	2124	4	1300000	0.385969230769231	1	1	0
ISO_Costantini_1135	1135	17	1600000	0.441895	2	2	0
ISO_Costantini_609	609	12	200000	0.491795	0	0	0
ISO_Costantini_453	453	11	200000	0.461895	0	0	0
ISO_Costantini_3000	3000	X	200000	0.375695	0	0	0
ISO_Costantini_2246	2246	5	400000	0.3739275	1	1	0
ISO_Costantini_627	627	12	200000	0.364895	0	0	0
ISO_Costantini_1199	1199	17	800000	0.5026175	5	5	0
ISO_Costantini_1208	1208	18	1600000	0.382398125	1	1	0
ISO_Costantini_2877	2877	9	800000	0.41943	0	0	0
ISO_Costantini_79	79	1	300000	0.398983333333333	0	0	0
ISO_Costantini_2308	2308	5	1300000	0.391024615384615	1	1	0
ISO_Costantini_2309	2309	5	300000	0.36202	1	1	0
ISO_Costantini_273	273	10	300000	0.43549	0	0	0
ISO_Costantini_1253	1253	18	300000	0.478603333333333	1	1	0
ISO_Costantini_1255	1255	18	800000	0.4318525	2	2	0
ISO_Costantini_2348	2348	5	200000	0.53901	1	1	0
ISO_Costantini_2350	2350	5	300000	0.528366666666667	2	2	0
ISO_Costantini_2380	2380	6	900000	0.393646666666667	1	1	0
ISO_Costantini_1323	1323	19	400000	0.441555	1	1	0
ISO_Costantini_2782	2782	8	800000	0.36053375	0	0	0
ISO_Costantini_530	530	11	200000	0.40452	0	0	0
ISO_Costantini_531	531	11	1200000	0.384674166666667	0	0	0
ISO_Costantini_1373	1373	19	200000	0.5303	3	3	0
ISO_Costantini_910	910	15	200000	0.47743	0	0	0
ISO_Costantini_1286	1286	18	600000	0.417955	0	0	0
ISO_Costantini_1396	1396	2	300000	0.483786666666667	0	0	0
ISO_Costantini_2311	2311	5	400000	0.4245275	0	0	0
ISO_Costantini_1790	1790	22	200000	0.421185	0	0	0
ISO_Costantini_646	646	12	1500000	0.355714	0	0	0
ISO_Costantini_859	859	14	200000	0.388595	0	0	0
ISO_Costantini_1274	1274	18	500000	0.412152	0	0	0
ISO_Costantini_1297	1297	18	200000	0.473045	0	0	0
ISO_Costantini_652	652	12	200000	0.40034	0	0	0
ISO_Costantini_2178	2178	5	4896991	0.354913456038616	0	0	0
ISO_Costantini_3151	3151	Y	4900000	0.384629591836735	0	0	0
ISO_Costantini_2801	2801	8	900000	0.384754444444444	0	0	0
ISO_Costantini_112	112	1	500000	0.372234	0	0	0
ISO_Costantini_868	868	14	200000	0.404495	0	0	0
ISO_Costantini_928	928	15	500000	0.434076	0	0	0
ISO_Costantini_2576	2576	7	1985345	0.377362120941197	0	0	0
ISO_Costantini_2063	2063	4	600000	0.356008333333333	0	0	0
ISO_Costantini_2924	2924	9	200000	0.494625	0	0	0
ISO_Costantini_932	932	15	500000	0.432188	0	0	0
ISO_Costantini_933	933	15	700000	0.404888571428571	0	0	0
ISO_Costantini_502	502	11	200000	0.37507	0	0	0
ISO_Costantini_184	184	1	200000	0.36655	0	0	0
ISO_Costantini_2942	2942	9	300000	0.513083333333333	0	0	0
ISO_Costantini_1689	1689	20	200000	0.448855	0	0	0
ISO_Costantini_1804	1804	3	3000000	0.381878333333333	0	0	0
ISO_Costantini_126	126	1	600000	0.38192	0	0	0
ISO_Costantini_3080	3080	X	700000	0.420612857142857	0	0	0
ISO_Costantini_2440	2440	6	200000	0.37561	0	0	0
ISO_Costantini_2306	2306	5	800000	0.38453875	0	0	0
ISO_Costantini_2683	2683	8	300000	0.38488	0	0	0
ISO_Costantini_513	513	11	1100000	0.355615454545455	0	0	0
ISO_Costantini_132	132	1	300000	0.381216666666667	0	0	0
ISO_Costantini_516	516	11	900000	0.387594444444444	0	0	0
ISO_Costantini_517	517	11	300000	0.41523	0	0	0
ISO_Costantini_2082	2082	4	400000	0.3563425	0	0	0
ISO_Costantini_1649	1649	20	200000	0.415085	0	0	0
ISO_Costantini_3039	3039	X	300000	0.438176666666667	0	0	0
ISO_Costantini_1108	1108	17	200000	0.485475	0	0	0
ISO_Costantini_148	148	1	500000	0.413926	0	0	0
ISO_Costantini_1333	1333	19	500000	0.42321	0	0	0
ISO_Costantini_150	150	1	200000	0.44581	0	0	0
ISO_Costantini_902	902	15	400000	0.3843425	0	0	0
ISO_Costantini_2838	2838	9	300000	0.359863333333333	0	0	0
ISO_Costantini_2871	2871	9	300000	0.424693333333333	0	0	0
ISO_Costantini_1466	1466	2	300000	0.39482	0	0	0
ISO_Costantini_591	591	12	700000	0.35975	0	0	0
ISO_Costantini_2974	2974	X	600000	0.457015	0	0	0
ISO_Costantini_219	219	1	200000	0.4774	0	0	0
ISO_Costantini_533	533	11	800000	0.3937125	0	0	0
ISO_Costantini_159	159	1	300000	0.45248	0	0	0
ISO_Costantini_2474	2474	6	1400000	0.380307142857143	0	0	0
ISO_Costantini_978	978	15	300000	0.493913333333333	0	0	0
ISO_Costantini_604	604	12	300000	0.361226666666667	0	0	0
ISO_Costantini_2505	2505	6	300000	0.39918	0	0	0
ISO_Costantini_2113	2113	4	1000000	0.375358	0	0	0
ISO_Costantini_541	541	11	800000	0.43946	0	0	0
ISO_Costantini_1359	1359	19	300000	0.422643333333333	0	0	0
ISO_Costantini_1796	1796	22	900508	0.499790118466466	0	0	0
ISO_Costantini_544	544	11	200000	0.365905	0	0	0
ISO_Costantini_3001	3001	X	1300000	0.361151538461538	0	0	0
ISO_Costantini_2062	2062	4	300000	0.382623333333333	0	0	0
ISO_Costantini_172	172	1	400000	0.4231575	0	0	0
ISO_Costantini_173	173	1	200000	0.383125	0	0	0
ISO_Costantini_2426	2426	6	5401238	0.347240762210441	0	0	0
ISO_Costantini_1116	1116	17	200000	0.536935	0	0	0
ISO_Costantini_552	552	11	400000	0.426435	0	0	0
ISO_Costantini_2125	2125	4	200000	0.358555	0	0	0
ISO_Costantini_555	555	11	200000	0.47046	0	0	0
ISO_Costantini_622	622	12	1200000	0.383615	0	0	0
ISO_Costantini_2908	2908	9	500000	0.372824	0	0	0
ISO_Costantini_558	558	11	400000	0.40555	0	0	0
ISO_Costantini_2436	2436	6	300000	0.381623333333333	0	0	0
ISO_Costantini_1188	1188	17	200000	0.53501	0	0	0
ISO_Costantini_2351	2351	5	300000	0.440023333333333	0	0	0
ISO_Costantini_2122	2122	4	200000	0.38648	0	0	0
ISO_Costantini_2731	2731	8	1600000	0.3914575	0	0	0
ISO_Costantini_1696	1696	20	700000	0.444151428571429	0	0	0
ISO_Costantini_568	568	12	1300000	0.439522307692308	0	0	0
ISO_Costantini_1997	1997	3	600000	0.398293333333333	0	0	0
ISO_Costantini_1289	1289	18	400000	0.450605	0	0	0
ISO_Costantini_1418	1418	2	200000	0.51267	0	0	0
ISO_Costantini_540	540	11	900000	0.394754444444444	0	0	0
ISO_Costantini_576	576	12	300000	0.38984	0	0	0
ISO_Costantini_271	271	10	200000	0.43277	0	0	0
[truncated: 1,036 more rows]

## Sheet: Isosegmenter
id	id_nbr	chrom	size	%GC	nbr_exon_AT&GC	nbr_exon_GC	nbr_exon_AT
ISO_Isosegmenter_9	9	1	1812851	0.58115862803948	24	18	6
ISO_Isosegmenter_11	11	1	999999	0.576365576365576	6	5	1
ISO_Isosegmenter_17	17	1	499999	0.555871111742223	5	4	1
ISO_Isosegmenter_18	18	1	199999	0.498587492937465	4	1	3
ISO_Isosegmenter_27	27	1	599999	0.445499075831793	10	2	8
ISO_Isosegmenter_29	29	1	1399999	0.505384646703319	5	4	1
ISO_Isosegmenter_30	30	1	199999	0.414062070310352	3	1	2
ISO_Isosegmenter_38	38	1	999999	0.43024843024843	2	1	1
ISO_Isosegmenter_39	39	1	1399999	0.483240345171675	6	5	1
ISO_Isosegmenter_41	41	1	618495	0.480720135166816	3	1	2
ISO_Isosegmenter_43	43	1	699999	0.502673575247965	10	9	1
ISO_Isosegmenter_44	44	1	199999	0.538232691163456	2	1	1
ISO_Isosegmenter_45	45	1	2099999	0.487286898708047	7	6	1
ISO_Isosegmenter_49	49	1	1799999	0.49724194291219	6	4	2
ISO_Isosegmenter_51	51	1	1199999	0.472276226896856	8	6	2
ISO_Isosegmenter_52	52	1	499999	0.446534893069786	2	1	1
ISO_Isosegmenter_54	54	1	399999	0.455326138315346	5	1	4
ISO_Isosegmenter_55	55	1	2099999	0.491102614810769	14	9	5
ISO_Isosegmenter_56	56	1	499999	0.445136890273781	2	1	1
ISO_Isosegmenter_57	57	1	799999	0.463686829608537	5	4	1
ISO_Isosegmenter_61	61	1	1399999	0.482692487637491	2	1	1
ISO_Isosegmenter_62	62	1	599999	0.450770751284585	5	3	2
ISO_Isosegmenter_65	65	1	299999	0.489424964749883	2	1	1
ISO_Isosegmenter_71	71	1	199999	0.401487007435037	3	1	2
ISO_Isosegmenter_73	73	1	2199999	0.482682492128406	8	6	2
ISO_Isosegmenter_75	75	1	499999	0.482032964065928	2	1	1
ISO_Isosegmenter_76	76	1	799999	0.43200804001005	4	2	2
ISO_Isosegmenter_85	85	1	399999	0.49916374790937	2	1	1
ISO_Isosegmenter_87	87	1	199999	0.513707568537843	6	5	1
ISO_Isosegmenter_90	90	1	1299999	0.42633340487185	15	7	8
ISO_Isosegmenter_92	92	1	399999	0.428633571583929	3	1	2
ISO_Isosegmenter_103	103	1	1899999	0.419256010134742	9	1	8
ISO_Isosegmenter_106	106	1	999999	0.489391489391489	3	1	2
ISO_Isosegmenter_114	114	1	1199999	0.417608681340568	5	2	3
ISO_Isosegmenter_115	115	1	1699999	0.389693758643387	3	1	2
ISO_Isosegmenter_117	117	1	399999	0.389323473308683	2	1	1
ISO_Isosegmenter_120	120	1	299999	0.449884832949443	2	1	1
ISO_Isosegmenter_122	122	1	899999	0.393722659691844	5	4	1
ISO_Isosegmenter_129	129	1	399999	0.42566606416516	2	1	1
ISO_Isosegmenter_138	138	1	1299999	0.387552605809697	6	2	4
ISO_Isosegmenter_146	146	1	499999	0.391624783249567	4	1	3
ISO_Isosegmenter_148	148	1	699999	0.398387711982446	3	1	2
ISO_Isosegmenter_150	150	1	999999	0.382056382056382	3	1	2
ISO_Isosegmenter_152	152	1	3699999	0.386719023437574	6	1	5
ISO_Isosegmenter_156	156	1	1599999	0.389937118710699	12	2	10
ISO_Isosegmenter_162	162	1	999999	0.373829373829374	2	1	1
ISO_Isosegmenter_166	166	1	1499999	0.382840255226837	10	3	7
ISO_Isosegmenter_172	172	1	1999999	0.389185694592847	5	3	2
ISO_Isosegmenter_173	173	1	499999	0.450138900277801	4	2	2
ISO_Isosegmenter_174	174	1	799999	0.477904347380434	9	7	2
ISO_Isosegmenter_183	183	1	499999	0.438868877737755	4	2	2
ISO_Isosegmenter_184	184	1	499999	0.391352782705565	6	2	4
ISO_Isosegmenter_219	219	1	499999	0.406372812745625	3	1	2
ISO_Isosegmenter_220	220	1	522393	0.43958858560509	4	2	2
ISO_Isosegmenter_227	227	1	399999	0.397018492546231	6	3	3
ISO_Isosegmenter_240	240	1	799999	0.439944299930375	16	10	6
ISO_Isosegmenter_241	241	1	399999	0.476396190990477	14	8	6
ISO_Isosegmenter_242	242	1	899999	0.4421693801882	9	6	3
ISO_Isosegmenter_245	245	1	499999	0.480970961941924	4	3	1
ISO_Isosegmenter_246	246	1	399999	0.450563626409066	11	6	5
ISO_Isosegmenter_249	249	1	199999	0.518237591187956	12	10	2
ISO_Isosegmenter_250	250	1	599999	0.435759059598433	10	3	7
ISO_Isosegmenter_251	251	1	799999	0.507126883908605	12	7	5
ISO_Isosegmenter_252	252	1	799999	0.458980573725717	5	1	4
ISO_Isosegmenter_259	259	1	699999	0.426517752168217	3	1	2
ISO_Isosegmenter_260	260	1	299999	0.481421604738682	8	7	1
ISO_Isosegmenter_274	274	1	4799999	0.387851122468984	15	6	9
ISO_Isosegmenter_289	289	1	199999	0.444372221861109	2	1	1
ISO_Isosegmenter_296	296	1	2299999	0.395158432677579	6	2	4
ISO_Isosegmenter_309	309	1	1499999	0.490798327198885	6	5	1
ISO_Isosegmenter_310	310	1	199999	0.391851959259796	2	1	1
ISO_Isosegmenter_313	313	1	699999	0.477794968278526	4	2	2
ISO_Isosegmenter_315	315	1	699999	0.480937829911186	7	6	1
ISO_Isosegmenter_317	317	1	1013061	0.474397889169556	6	4	2
ISO_Isosegmenter_321	321	1	699999	0.454347791925417	6	4	2
ISO_Isosegmenter_322	322	1	799999	0.394061742577178	4	1	3
ISO_Isosegmenter_331	331	1	199999	0.392756963784819	4	1	3
ISO_Isosegmenter_332	332	1	899999	0.436634929594366	6	4	2
ISO_Isosegmenter_343	343	1	1099999	0.388614898740817	9	1	8
ISO_Isosegmenter_349	349	1	1099999	0.400157636506942	5	1	4
ISO_Isosegmenter_354	354	1	399999	0.429258573146433	2	1	1
ISO_Isosegmenter_355	355	1	1199999	0.468202890169075	6	3	3
ISO_Isosegmenter_357	357	1	399999	0.423418558546396	2	1	1
ISO_Isosegmenter_360	360	1	2899999	0.446388429789114	5	2	3
ISO_Isosegmenter_361	361	1	199999	0.392616963084815	3	1	2
ISO_Isosegmenter_368	368	1	799999	0.435156793945992	5	1	4
ISO_Isosegmenter_371	371	1	599999	0.430710717851196	5	1	4
ISO_Isosegmenter_373	373	1	1399999	0.426980304985932	5	1	4
ISO_Isosegmenter_381	381	1	1099999	0.39111217373834	3	2	1
ISO_Isosegmenter_388	388	1	1399999	0.435957454255324	3	2	1
ISO_Isosegmenter_398	398	10	1699999	0.464168508334417	4	1	3
ISO_Isosegmenter_404	404	10	899999	0.447068274520305	5	2	3
ISO_Isosegmenter_421	421	10	2099999	0.433890682805087	7	1	6
ISO_Isosegmenter_442	442	10	1599999	0.393311495819685	9	2	7
ISO_Isosegmenter_455	455	10	1199999	0.429083690903076	3	2	1
ISO_Isosegmenter_471	471	10	199999	0.438547192735964	2	1	1
ISO_Isosegmenter_485	485	10	1599999	0.44087777554861	2	1	1
ISO_Isosegmenter_491	491	10	499999	0.420678841357683	2	1	1
ISO_Isosegmenter_500	500	10	1999999	0.386761386761387	3	1	2
ISO_Isosegmenter_507	507	10	1099999	0.430691300628455	10	2	8
ISO_Isosegmenter_509	509	10	299999	0.441471471571572	2	1	1
ISO_Isosegmenter_510	510	10	2099999	0.494583092658616	7	4	3
ISO_Isosegmenter_511	511	10	1099999	0.399202181092892	4	1	3
ISO_Isosegmenter_512	512	10	299999	0.443294810982703	3	1	2
ISO_Isosegmenter_513	513	10	199999	0.491787458937295	5	4	1
ISO_Isosegmenter_516	516	10	1499999	0.431813621209081	3	1	2
ISO_Isosegmenter_533	533	10	1599999	0.397250248281405	2	1	1
ISO_Isosegmenter_543	543	10	1599999	0.396247122654452	6	2	4
ISO_Isosegmenter_545	545	10	199999	0.382841914209571	3	1	2
ISO_Isosegmenter_546	546	10	599999	0.434832391387319	2	1	1
ISO_Isosegmenter_547	547	10	199999	0.404832024160121	3	1	2
ISO_Isosegmenter_550	550	10	499999	0.435870871741743	3	1	2
ISO_Isosegmenter_553	553	10	999999	0.485342485342485	12	8	4
ISO_Isosegmenter_555	555	10	199999	0.470342351711759	2	1	1
ISO_Isosegmenter_558	558	10	799999	0.489859362324203	7	4	3
ISO_Isosegmenter_559	559	10	899999	0.447594941772158	12	7	5
ISO_Isosegmenter_560	560	10	599999	0.47960246600411	9	8	1
ISO_Isosegmenter_561	561	10	599999	0.434912391520653	5	3	2
ISO_Isosegmenter_562	562	10	499999	0.504335008670017	2	1	1
ISO_Isosegmenter_569	569	10	199999	0.424842124210621	3	1	2
ISO_Isosegmenter_577	577	10	499999	0.441969767879071	3	2	1
ISO_Isosegmenter_588	588	10	599999	0.48286913811523	4	2	2
ISO_Isosegmenter_589	589	10	399999	0.419436048590121	7	2	5
ISO_Isosegmenter_596	596	10	199999	0.430502152510763	2	1	1
ISO_Isosegmenter_619	619	10	699999	0.572120817315453	2	1	1
ISO_Isosegmenter_624	624	11	1002758	0.567120880611274	15	12	3
ISO_Isosegmenter_627	627	11	799999	0.493399366749208	8	2	6
ISO_Isosegmenter_633	633	11	499999	0.396480792961586	3	1	2
ISO_Isosegmenter_636	636	11	499999	0.456122912245825	4	3	1
ISO_Isosegmenter_638	638	11	299999	0.442281474271581	2	1	1
ISO_Isosegmenter_642	642	11	1199999	0.43866203221836	8	5	3
ISO_Isosegmenter_649	649	11	1099999	0.422628566025969	3	1	2
ISO_Isosegmenter_650	650	11	399999	0.38714846787117	2	1	1
ISO_Isosegmenter_653	653	11	199999	0.368331841659208	2	1	1
ISO_Isosegmenter_659	659	11	699999	0.431597759425371	5	1	4
ISO_Isosegmenter_663	663	11	1999999	0.432899716449858	11	2	9
ISO_Isosegmenter_664	664	11	299999	0.384554615182051	2	1	1
ISO_Isosegmenter_675	675	11	799999	0.393916742395928	4	2	2
ISO_Isosegmenter_689	689	11	1599999	0.391393994621247	4	2	2
ISO_Isosegmenter_690	690	11	2099999	0.475693559854076	9	7	2
ISO_Isosegmenter_692	692	11	499999	0.473432946865894	6	2	4
ISO_Isosegmenter_693	693	11	399999	0.429788574471436	2	1	1
ISO_Isosegmenter_694	694	11	399999	0.496526241315603	13	7	6
ISO_Isosegmenter_695	695	11	699999	0.450910644158063	5	2	3
ISO_Isosegmenter_708	708	11	199999	0.425037125185626	2	1	1
ISO_Isosegmenter_710	710	11	799999	0.494814368517961	5	3	2
ISO_Isosegmenter_711	711	11	399999	0.549423873559684	2	1	1
ISO_Isosegmenter_713	713	11	699999	0.492952132788761	7	1	6
ISO_Isosegmenter_717	717	11	999999	0.545889545889546	16	15	1
ISO_Isosegmenter_720	720	11	2499999	0.49905979962392	21	15	6
ISO_Isosegmenter_721	721	11	199999	0.441647208236041	2	1	1
ISO_Isosegmenter_726	726	11	1599999	0.502938439336525	5	1	4
ISO_Isosegmenter_727	727	11	899999	0.450851612057347	8	6	2
ISO_Isosegmenter_728	728	11	299999	0.530981769939233	3	2	1
ISO_Isosegmenter_731	731	11	699999	0.443733491047844	4	1	3
ISO_Isosegmenter_732	732	11	399999	0.39687599218998	2	1	1
ISO_Isosegmenter_738	738	11	199999	0.400252001260006	2	1	1
ISO_Isosegmenter_740	740	11	499999	0.450674901349803	2	1	1
ISO_Isosegmenter_742	742	11	499999	0.438720877441755	3	1	2
ISO_Isosegmenter_744	744	11	1099999	0.436605851459865	2	1	1
ISO_Isosegmenter_749	749	11	1199999	0.39185365987805	5	2	3
ISO_Isosegmenter_761	761	11	399999	0.38235095587739	2	1	1
ISO_Isosegmenter_762	762	11	799999	0.413716767145959	11	4	7
ISO_Isosegmenter_763	763	11	399999	0.399850999627499	3	1	2
ISO_Isosegmenter_765	765	11	1649205	0.391928838440339	9	3	6
ISO_Isosegmenter_768	768	11	2599999	0.387001687308341	2	1	1
ISO_Isosegmenter_778	778	11	2199999	0.388014267279212	5	1	4
ISO_Isosegmenter_785	785	11	799999	0.441221801527252	3	2	1
ISO_Isosegmenter_791	791	11	699999	0.468162097374425	2	1	1
ISO_Isosegmenter_793	793	11	1099999	0.485193168357426	9	7	2
ISO_Isosegmenter_794	794	11	699999	0.446399209141727	10	5	5
ISO_Isosegmenter_795	795	11	1399999	0.495701068357906	9	7	2
ISO_Isosegmenter_796	796	11	1399999	0.437888169920121	4	1	3
ISO_Isosegmenter_805	805	11	199999	0.422132110660553	2	1	1
ISO_Isosegmenter_806	806	11	599999	0.488915814859691	5	2	3
ISO_Isosegmenter_812	812	11	3199999	0.432213885066839	4	2	2
ISO_Isosegmenter_816	816	11	199999	0.434622173110866	2	1	1
ISO_Isosegmenter_826	826	12	799999	0.402373002966254	9	2	7
ISO_Isosegmenter_828	828	12	1899999	0.478855515187113	5	3	2
ISO_Isosegmenter_829	829	12	799999	0.434853043566304	2	1	1
ISO_Isosegmenter_830	830	12	299999	0.39841132803776	4	1	3
ISO_Isosegmenter_836	836	12	1399999	0.435247453748181	3	1	2
ISO_Isosegmenter_861	861	12	1299999	0.377311059470046	2	1	1
ISO_Isosegmenter_863	863	12	3799999	0.391639576747257	12	3	9
ISO_Isosegmenter_865	865	12	2199999	0.389193358724254	2	1	1
ISO_Isosegmenter_867	867	12	1599999	0.42056588785368	3	1	2
ISO_Isosegmenter_868	868	12	599999	0.39314232190387	3	1	2
ISO_Isosegmenter_874	874	12	1399999	0.374798839142028	5	2	3
ISO_Isosegmenter_880	880	12	399999	0.382775956939892	5	2	3
ISO_Isosegmenter_889	889	12	699999	0.412487732125332	6	3	3
ISO_Isosegmenter_890	890	12	399999	0.501678754196885	15	14	1
ISO_Isosegmenter_891	891	12	399999	0.456443641109103	4	2	2
ISO_Isosegmenter_892	892	12	599999	0.482004136673561	8	7	1
ISO_Isosegmenter_893	893	12	999999	0.424477424477424	4	1	3
ISO_Isosegmenter_897	897	12	1799999	0.491970828872683	16	13	3
ISO_Isosegmenter_904	904	12	799999	0.476800596000745	21	14	7
ISO_Isosegmenter_905	905	12	499999	0.449248898497797	5	3	2
ISO_Isosegmenter_906	906	12	299999	0.514031713439045	5	4	1
ISO_Isosegmenter_908	908	12	399999	0.486588716471791	11	9	2
ISO_Isosegmenter_919	919	12	3299999	0.394844665104444	3	1	2
ISO_Isosegmenter_921	921	12	1699999	0.38898434646138	2	1	1
ISO_Isosegmenter_923	923	12	999999	0.38005338005338	8	3	5
ISO_Isosegmenter_927	927	12	1899999	0.389686520887643	7	1	6
ISO_Isosegmenter_930	930	12	2399999	0.355680981533742	2	1	1
ISO_Isosegmenter_932	932	12	6099999	0.352946451302697	10	4	6
ISO_Isosegmenter_939	939	12	199999	0.392646963234816	2	1	1
ISO_Isosegmenter_941	941	12	399999	0.404218510546276	5	1	4
ISO_Isosegmenter_944	944	12	299999	0.441328137760459	2	1	1
ISO_Isosegmenter_946	946	12	299999	0.423628078760263	2	1	1
ISO_Isosegmenter_951	951	12	1099999	0.395053995503632	5	1	4
ISO_Isosegmenter_959	959	12	1099999	0.435905850823501	8	2	6
ISO_Isosegmenter_960	960	12	399999	0.38400346000865	2	1	1
ISO_Isosegmenter_961	961	12	1199999	0.423815353179461	3	1	2
ISO_Isosegmenter_971	971	12	499999	0.453044906089812	3	1	2
ISO_Isosegmenter_972	972	12	499999	0.497132994265989	4	3	1
ISO_Isosegmenter_973	973	12	599999	0.438245730409551	6	2	4
ISO_Isosegmenter_974	974	12	1299999	0.47145420881093	13	3	10
ISO_Isosegmenter_975	975	12	1099999	0.434599485999533	10	3	7
ISO_Isosegmenter_976	976	12	999999	0.492972492972493	7	4	3
ISO_Isosegmenter_979	979	12	1199999	0.466327888606574	5	2	3
ISO_Isosegmenter_982	982	12	1699999	0.434336726080427	4	2	2
ISO_Isosegmenter_983	983	12	2007152	0.483484408197107	18	11	7
ISO_Isosegmenter_985	985	12	699999	0.45232350331929	11	3	8
ISO_Isosegmenter_986	986	12	799999	0.487540937277651	9	2	7
ISO_Isosegmenter_990	990	12	699999	0.498319283313262	3	1	2
ISO_Isosegmenter_1000	1000	12	1699999	0.49664735096903	2	1	1
ISO_Isosegmenter_1004	1004	12	299999	0.510125033750113	5	2	3
ISO_Isosegmenter_1011	1011	13	1899999	0.426101803211475	17	3	14
ISO_Isosegmenter_1021	1021	13	599999	0.417880696467827	2	1	1
ISO_Isosegmenter_1026	1026	13	199999	0.392231961159806	3	1	2
ISO_Isosegmenter_1035	1035	13	1499999	0.388397592265061	7	2	5
ISO_Isosegmenter_1037	1037	13	1399999	0.383063130759379	4	2	2
ISO_Isosegmenter_1046	1046	13	2899999	0.390268065609678	5	1	4
ISO_Isosegmenter_1047	1047	13	399999	0.426273565683914	3	1	2
ISO_Isosegmenter_1051	1051	13	499999	0.430906861813724	4	3	1
ISO_Isosegmenter_1052	1052	13	499999	0.40258880517761	5	1	4
ISO_Isosegmenter_1061	1061	13	199999	0.361531807659038	5	1	4
ISO_Isosegmenter_1064	1064	13	799999	0.386096732620916	3	1	2
ISO_Isosegmenter_1081	1081	13	399999	0.437513593783984	3	1	2
ISO_Isosegmenter_1082	1082	13	2299999	0.390625387228429	4	1	3
ISO_Isosegmenter_1086	1086	13	399999	0.395048487621219	2	1	1
ISO_Isosegmenter_1087	1087	13	399999	0.436008590021475	3	1	2
ISO_Isosegmenter_1090	1090	13	1599999	0.383728989830619	6	1	5
ISO_Isosegmenter_1097	1097	13	399999	0.369455923639809	2	1	1
ISO_Isosegmenter_1108	1108	13	299999	0.501351671172237	2	1	1
ISO_Isosegmenter_1110	1110	13	521998	0.496342897865509	6	1	5
ISO_Isosegmenter_1123	1123	14	1299999	0.435751104423927	13	8	5
ISO_Isosegmenter_1126	1126	14	299999	0.48629162097207	5	3	2
ISO_Isosegmenter_1128	1128	14	299999	0.488081626938756	4	3	1
ISO_Isosegmenter_1130	1130	14	399999	0.508971272428181	11	10	1
ISO_Isosegmenter_1138	1138	14	299999	0.414271380904603	5	2	3
ISO_Isosegmenter_1139	1139	14	2599999	0.387265533563667	3	1	2
ISO_Isosegmenter_1141	1141	14	299999	0.407134690448968	5	1	4
ISO_Isosegmenter_1142	1142	14	399999	0.430013575033938	4	2	2
ISO_Isosegmenter_1151	1151	14	1199999	0.379986983322486	6	1	5
ISO_Isosegmenter_1154	1154	14	599999	0.4278573797623	8	3	5
ISO_Isosegmenter_1155	1155	14	599999	0.391835653059422	6	1	5
ISO_Isosegmenter_1161	1161	14	1899999	0.390894942576286	10	1	9
ISO_Isosegmenter_1165	1165	14	399999	0.407851019627549	5	3	2
ISO_Isosegmenter_1171	1171	14	1799999	0.392874662708146	11	3	8
ISO_Isosegmenter_1173	1173	14	2199999	0.386629721195328	5	1	4
ISO_Isosegmenter_1175	1175	14	899999	0.385719317465908	2	1	1
ISO_Isosegmenter_1188	1188	14	499999	0.444798889597779	2	1	1
ISO_Isosegmenter_1193	1193	14	299999	0.398331327771093	2	1	1
ISO_Isosegmenter_1195	1195	14	799999	0.400579250724063	4	1	3
ISO_Isosegmenter_1200	1200	14	1199999	0.440365366971139	12	6	6
ISO_Isosegmenter_1202	1202	14	199999	0.418612093060465	4	2	2
ISO_Isosegmenter_1203	1203	14	199999	0.470112350561753	3	2	1
ISO_Isosegmenter_1207	1207	14	599999	0.492945821576369	4	3	1
ISO_Isosegmenter_1208	1208	14	999999	0.44026544026544	5	2	3
ISO_Isosegmenter_1219	1219	14	599999	0.389387315645526	5	1	4
ISO_Isosegmenter_1220	1220	14	1499999	0.434295622863749	3	2	1
ISO_Isosegmenter_1237	1237	14	299999	0.43656812189374	3	1	2
ISO_Isosegmenter_1246	1246	14	499999	0.488420976841954	3	1	2
ISO_Isosegmenter_1251	1251	14	299999	0.440161467204891	2	1	1
ISO_Isosegmenter_1252	1252	14	2099999	0.481574991226186	18	10	8
ISO_Isosegmenter_1276	1276	15	299999	0.393554645182151	3	1	2
ISO_Isosegmenter_1283	1283	15	299999	0.47651825506085	2	1	1
ISO_Isosegmenter_1295	1295	15	599999	0.382005636676061	3	1	2
ISO_Isosegmenter_1301	1301	15	399999	0.397518493796234	2	1	1
ISO_Isosegmenter_1302	1302	15	499999	0.487754975509951	7	3	4
ISO_Isosegmenter_1303	1303	15	199999	0.437257186285931	5	1	4
ISO_Isosegmenter_1304	1304	15	299999	0.495731652438841	6	5	1
ISO_Isosegmenter_1306	1306	15	299999	0.482001606672022	3	1	2
ISO_Isosegmenter_1308	1308	15	399999	0.494316235790589	4	3	1
ISO_Isosegmenter_1309	1309	15	599999	0.423967373278955	5	2	3
ISO_Isosegmenter_1311	1311	15	399999	0.43360608401521	4	1	3
ISO_Isosegmenter_1312	1312	15	199999	0.468202341011705	2	1	1
ISO_Isosegmenter_1315	1315	15	799999	0.414075517594397	9	3	6
ISO_Isosegmenter_1320	1320	15	2299999	0.388293647084194	7	1	6
ISO_Isosegmenter_1324	1324	15	599999	0.401055668426114	6	1	5
ISO_Isosegmenter_1326	1326	15	499999	0.392762785525571	8	2	6
ISO_Isosegmenter_1327	1327	15	399999	0.442566106415266	7	2	5
ISO_Isosegmenter_1328	1328	15	1199999	0.398421998684999	2	1	1
ISO_Isosegmenter_1334	1334	15	599999	0.398422330703884	3	1	2
ISO_Isosegmenter_1342	1342	15	999999	0.405217405217405	4	1	3
ISO_Isosegmenter_1345	1345	15	199999	0.363371816859084	8	1	7
ISO_Isosegmenter_1346	1346	15	1499999	0.433587622391748	6	3	3
ISO_Isosegmenter_1347	1347	15	299999	0.392741309137697	3	1	2
ISO_Isosegmenter_1349	1349	15	699999	0.428986327123324	4	1	3
ISO_Isosegmenter_1353	1353	15	199999	0.427577137885689	4	1	3
ISO_Isosegmenter_1354	1354	15	299999	0.4049713499045	4	3	1
ISO_Isosegmenter_1356	1356	15	299999	0.446311487704959	6	1	5
ISO_Isosegmenter_1357	1357	15	599999	0.479790799651333	2	1	1
ISO_Isosegmenter_1358	1358	15	499999	0.390888781777564	2	1	1
ISO_Isosegmenter_1363	1363	15	1199999	0.415112845927372	2	1	1
ISO_Isosegmenter_1365	1365	15	299999	0.454948183160611	3	1	2
ISO_Isosegmenter_1367	1367	15	399999	0.434826087065218	2	1	1
ISO_Isosegmenter_1370	1370	15	2199999	0.494493861133573	17	13	4
ISO_Isosegmenter_1371	1371	15	199999	0.388701943509718	2	1	1
ISO_Isosegmenter_1372	1372	15	399999	0.443088607721519	3	2	1
ISO_Isosegmenter_1374	1374	15	199999	0.460967304836524	2	1	1
ISO_Isosegmenter_1377	1377	15	499999	0.482794965589931	3	1	2
ISO_Isosegmenter_1384	1384	15	599999	0.42236570394284	3	1	2
ISO_Isosegmenter_1388	1388	15	399999	0.440321100802752	2	1	1
ISO_Isosegmenter_1395	1395	15	199999	0.478037390186951	4	3	1
ISO_Isosegmenter_1396	1396	15	1099999	0.432084938259035	2	1	1
ISO_Isosegmenter_1401	1401	15	999999	0.481276481276481	8	4	4
ISO_Isosegmenter_1403	1403	15	199999	0.507972539862699	6	2	4
ISO_Isosegmenter_1404	1404	15	299999	0.430561435204784	2	1	1
ISO_Isosegmenter_1411	1411	15	599999	0.391368985614976	2	1	1
ISO_Isosegmenter_1415	1415	15	599999	0.478217463695773	5	2	3
ISO_Isosegmenter_1420	1420	16	2299999	0.578565468941508	55	42	13
ISO_Isosegmenter_1421	1421	16	599999	0.524060873434789	3	2	1
ISO_Isosegmenter_1423	1423	16	2099999	0.498084999088095	33	21	12
ISO_Isosegmenter_1434	1434	16	1199999	0.488642073868395	4	1	3
ISO_Isosegmenter_1435	1435	16	199999	0.439237196185981	3	1	2
ISO_Isosegmenter_1440	1440	16	1599999	0.472993420620888	10	7	3
ISO_Isosegmenter_1443	1443	16	3199999	0.440719825224945	12	3	9
ISO_Isosegmenter_1444	1444	16	199999	0.405787028935145	6	5	1
ISO_Isosegmenter_1446	1446	16	199999	0.474287371436857	6	4	2
ISO_Isosegmenter_1448	1448	16	299999	0.474644915483052	3	2	1
ISO_Isosegmenter_1452	1452	16	3899999	0.489717561466041	31	24	7
ISO_Isosegmenter_1453	1453	16	299999	0.535745119150397	7	5	2
ISO_Isosegmenter_1468	1468	16	299999	0.433494778315928	2	1	1
ISO_Isosegmenter_1469	1469	16	499999	0.483118966237932	2	1	1
ISO_Isosegmenter_1473	1473	16	199999	0.367426837134186	3	1	2
ISO_Isosegmenter_1474	1474	16	199999	0.423512117560588	2	1	1
ISO_Isosegmenter_1480	1480	16	999999	0.44007644007644	3	2	1
ISO_Isosegmenter_1481	1481	16	1199999	0.498659582216319	6	5	1
ISO_Isosegmenter_1497	1497	16	1199999	0.505780421483685	20	13	7
ISO_Isosegmenter_1498	1498	16	199999	0.444207221036105	2	1	1
ISO_Isosegmenter_1499	1499	16	599999	0.481517469195782	2	1	1
ISO_Isosegmenter_1500	1500	16	999999	0.435220435220435	5	1	4
ISO_Isosegmenter_1501	1501	16	899999	0.484102760114178	6	3	3
ISO_Isosegmenter_1504	1504	16	899999	0.441537157263508	7	3	4
ISO_Isosegmenter_1508	1508	16	799999	0.450671813339767	4	1	3
ISO_Isosegmenter_1510	1510	16	399999	0.442838607096518	4	2	2
ISO_Isosegmenter_1517	1517	16	299999	0.409911366371221	2	1	1
ISO_Isosegmenter_1520	1520	16	1199999	0.492102076751731	9	4	5
ISO_Isosegmenter_1523	1523	16	299999	0.543285144283814	3	1	2
ISO_Isosegmenter_1524	1524	16	399999	0.520376300940752	3	1	2
ISO_Isosegmenter_1527	1527	16	999999	0.58024958024958	15	8	7
ISO_Isosegmenter_1529	1529	16	399999	0.551258878147195	10	7	3
ISO_Isosegmenter_1532	1532	17	199999	0.538427692138461	2	1	1
ISO_Isosegmenter_1535	1535	17	499999	0.48508697017394	2	1	1
ISO_Isosegmenter_1537	1537	17	899999	0.516268351409279	6	4	2
ISO_Isosegmenter_1539	1539	17	799999	0.488351860439826	7	3	4
ISO_Isosegmenter_1541	1541	17	499999	0.522627045254091	4	2	2
ISO_Isosegmenter_1543	1543	17	899999	0.506140562378403	16	11	5
ISO_Isosegmenter_1544	1544	17	199999	0.425757128785644	11	1	10
ISO_Isosegmenter_1548	1548	17	399999	0.437898594746487	5	2	3
ISO_Isosegmenter_1549	1549	17	199999	0.496942484712424	2	1	1
ISO_Isosegmenter_1550	1550	17	299999	0.542211807372691	11	9	2
ISO_Isosegmenter_1551	1551	17	899999	0.501970557745064	13	11	2
ISO_Isosegmenter_1560	1560	17	499999	0.427190854381709	2	1	1
ISO_Isosegmenter_1564	1564	17	899999	0.43758048620054	4	3	1
ISO_Isosegmenter_1568	1568	17	699999	0.49876928395612	6	3	3
ISO_Isosegmenter_1570	1570	17	199999	0.475057375286876	4	3	1
ISO_Isosegmenter_1571	1571	17	199999	0.54320771603858	4	3	1
ISO_Isosegmenter_1575	1575	17	799999	0.431840539800675	6	4	2
ISO_Isosegmenter_1587	1587	17	799999	0.498744373430467	15	6	9
ISO_Isosegmenter_1588	1588	17	1199999	0.425904521587101	4	2	2
ISO_Isosegmenter_1589	1589	17	199999	0.401672008360042	2	1	1
ISO_Isosegmenter_1591	1591	17	399999	0.4320460801152	4	1	3
ISO_Isosegmenter_1594	1594	17	2799999	0.438566228059367	6	2	4
ISO_Isosegmenter_1596	1596	17	399999	0.438636096590241	4	2	2
ISO_Isosegmenter_1598	1598	17	612841	0.455209426262277	4	3	1
ISO_Isosegmenter_1600	1600	17	599999	0.488577480962468	7	4	3
ISO_Isosegmenter_1601	1601	17	1099999	0.42793584357804	7	3	4
ISO_Isosegmenter_1604	1604	17	499999	0.488934977869956	3	2	1
ISO_Isosegmenter_1607	1607	17	799999	0.483386854233568	3	1	2
ISO_Isosegmenter_1610	1610	17	2899999	0.494081204855588	43	29	14
ISO_Isosegmenter_1612	1612	17	1299999	0.498738845183727	13	9	4
ISO_Isosegmenter_1613	1613	17	299999	0.423381411271371	2	1	1
ISO_Isosegmenter_1616	1616	17	699999	0.425572036531481	3	1	2
ISO_Isosegmenter_1617	1617	17	499999	0.494232988465977	7	4	3
ISO_Isosegmenter_1621	1621	17	299999	0.531328437761459	2	1	1
ISO_Isosegmenter_1622	1622	17	799999	0.500369375461719	16	12	4
ISO_Isosegmenter_1623	1623	17	899999	0.420341578157309	4	1	3
ISO_Isosegmenter_1633	1633	17	999999	0.46999046999047	4	2	2
ISO_Isosegmenter_1634	1634	17	399999	0.441316103290258	3	1	2
ISO_Isosegmenter_1635	1635	17	399999	0.399048497621244	4	1	3
ISO_Isosegmenter_1638	1638	17	899999	0.42757714175238	10	4	6
ISO_Isosegmenter_1640	1640	17	199999	0.481837409187046	2	1	1
ISO_Isosegmenter_1642	1642	17	199999	0.393966969834849	5	2	3
ISO_Isosegmenter_1645	1645	17	699999	0.480916401309145	9	5	4
ISO_Isosegmenter_1648	1648	17	199999	0.404532022660113	6	1	5
ISO_Isosegmenter_1658	1658	17	1499999	0.44081096054064	6	1	5
ISO_Isosegmenter_1660	1660	17	299999	0.36212120707069	3	1	2
ISO_Isosegmenter_1667	1667	17	1699999	0.498656763915743	5	2	3
ISO_Isosegmenter_1669	1669	17	499999	0.488698977397955	7	5	2
ISO_Isosegmenter_1671	1671	17	3399999	0.505913384092172	24	14	10
ISO_Isosegmenter_1676	1676	17	912587	0.57087269487731	9	8	1
ISO_Isosegmenter_1678	1678	17	699999	0.568433669190956	19	13	6
ISO_Isosegmenter_1679	1679	17	499999	0.517669035338071	7	2	5
ISO_Isosegmenter_1685	1685	18	699999	0.426592037988626	5	2	3
ISO_Isosegmenter_1687	1687	18	899999	0.379548199497999	10	1	9
ISO_Isosegmenter_1688	1688	18	999999	0.424189424189424	2	1	1
ISO_Isosegmenter_1691	1691	18	2299999	0.394533215014441	2	1	1
ISO_Isosegmenter_1700	1700	18	2999999	0.436963812321271	13	5	8
ISO_Isosegmenter_1704	1704	18	299999	0.423281410938036	3	2	1
ISO_Isosegmenter_1709	1709	18	1599999	0.421027763142352	11	4	7
ISO_Isosegmenter_1718	1718	18	1199999	0.392689493907912	2	1	1
ISO_Isosegmenter_1720	1720	18	199999	0.403717018585093	2	1	1
ISO_Isosegmenter_1721	1721	18	699999	0.428524897892711	5	1	4
ISO_Isosegmenter_1739	1739	18	1099999	0.430963119057381	4	1	3
ISO_Isosegmenter_1748	1748	18	1399999	0.440525314660939	4	2	2
ISO_Isosegmenter_1761	1761	18	299999	0.361447871492905	5	2	3
ISO_Isosegmenter_1787	1787	18	399999	0.510918777296943	6	2	4
ISO_Isosegmenter_1792	1792	19	4499999	0.564426792094843	43	32	11
ISO_Isosegmenter_1795	1795	19	499999	0.509765019530039	4	1	3
ISO_Isosegmenter_1797	1797	19	899999	0.499071665635184	5	3	2
ISO_Isosegmenter_1801	1801	19	1291193	0.524487044152191	7	5	2
ISO_Isosegmenter_1804	1804	19	599999	0.432115720192867	6	4	2
ISO_Isosegmenter_1807	1807	19	1099999	0.52351138501035	13	7	6
ISO_Isosegmenter_1808	1808	19	1099999	0.447194951995411	5	1	4
ISO_Isosegmenter_1809	1809	19	599999	0.538500897501496	9	7	2
ISO_Isosegmenter_1814	1814	19	699999	0.493527847896926	5	4	1
ISO_Isosegmenter_1816	1816	19	1999999	0.512677756338878	15	13	2
ISO_Isosegmenter_1817	1817	19	999999	0.547662547662548	7	6	1
ISO_Isosegmenter_1818	1818	19	799999	0.519140648925811	12	9	3
ISO_Isosegmenter_1837	1837	19	1099999	0.427778570707792	2	1	1
ISO_Isosegmenter_1840	1840	19	199999	0.475057375286876	3	2	1
ISO_Isosegmenter_1842	1842	19	699999	0.503127861611231	10	8	2
ISO_Isosegmenter_1843	1843	19	199999	0.533322666613333	5	4	1
ISO_Isosegmenter_1844	1844	19	499999	0.516601033202066	8	4	4
ISO_Isosegmenter_1845	1845	19	1499999	0.421416947611298	5	1	4
ISO_Isosegmenter_1846	1846	19	1699999	0.510677359221976	17	15	2
ISO_Isosegmenter_1848	1848	19	699999	0.514412163445948	13	6	7
ISO_Isosegmenter_1850	1850	19	399999	0.495833739584349	3	2	1
ISO_Isosegmenter_1852	1852	19	199999	0.542262711313557	3	2	1
ISO_Isosegmenter_1854	1854	19	199999	0.55520777603888	6	5	1
ISO_Isosegmenter_1856	1856	19	499999	0.494518989037978	5	2	3
ISO_Isosegmenter_1857	1857	19	599999	0.398187330312217	3	2	1
ISO_Isosegmenter_1861	1861	19	799999	0.522754403443004	15	11	4
ISO_Isosegmenter_1863	1863	19	2099999	0.496450712595577	13	12	1
ISO_Isosegmenter_1865	1865	19	199999	0.522172610863054	4	2	2
ISO_Isosegmenter_1867	1867	19	599999	0.519032531720886	13	9	4
ISO_Isosegmenter_1868	1868	19	199999	0.543492717463587	7	6	1
ISO_Isosegmenter_1869	1869	19	399999	0.49917374793437	2	1	1
ISO_Isosegmenter_1872	1872	19	1999999	0.442367721183861	3	2	1
ISO_Isosegmenter_1873	1873	19	1499999	0.487906991937995	2	1	1
ISO_Isosegmenter_1874	1874	19	699999	0.54626935181336	13	10	3
ISO_Isosegmenter_1878	1878	19	787200	0.493236788617886	5	4	1
ISO_Isosegmenter_1881	1881	2	1399999	0.439313170937979	3	1	2
ISO_Isosegmenter_1903	1903	2	1499999	0.480461653641102	5	2	3
ISO_Isosegmenter_1920	1920	2	723388	0.440680519997567	5	1	4
ISO_Isosegmenter_1929	1929	2	799999	0.414089267611584	8	1	7
ISO_Isosegmenter_1931	1931	2	599999	0.484777474629124	6	5	1
ISO_Isosegmenter_1933	1933	2	299999	0.409294697648992	3	1	2
ISO_Isosegmenter_1936	1936	2	999999	0.491664491664492	18	15	3
ISO_Isosegmenter_1937	1937	2	399999	0.432796081990205	8	2	6
ISO_Isosegmenter_1940	1940	2	199999	0.402332011660058	2	1	1
ISO_Isosegmenter_1941	1941	2	1499999	0.437986291990861	3	1	2
ISO_Isosegmenter_1944	1944	2	3299999	0.394026466541953	16	3	13
ISO_Isosegmenter_1946	1946	2	1899999	0.392243364338613	10	4	6
ISO_Isosegmenter_1948	1948	2	1599999	0.390710244193903	7	2	5
ISO_Isosegmenter_1963	1963	2	299999	0.486441621472072	3	2	1
ISO_Isosegmenter_1969	1969	2	1199999	0.394409495341246	5	2	3
ISO_Isosegmenter_1971	1971	2	1699999	0.393924937602904	12	2	10
ISO_Isosegmenter_1972	1972	2	1799999	0.356174642319246	6	2	4
ISO_Isosegmenter_1978	1978	2	599999	0.438320730534551	2	1	1
ISO_Isosegmenter_1982	1982	2	1499999	0.433208955472637	3	1	2
ISO_Isosegmenter_1983	1983	2	2899999	0.390995652067466	2	1	1
ISO_Isosegmenter_1990	1990	2	199999	0.435462177310887	3	1	2
ISO_Isosegmenter_2001	2001	2	199999	0.501957509787549	9	7	2
ISO_Isosegmenter_2009	2009	2	699999	0.480119257313225	6	3	3
ISO_Isosegmenter_2031	2031	2	1399999	0.449447463891046	4	3	1
ISO_Isosegmenter_2032	2032	2	499999	0.497208994417989	6	4	2
ISO_Isosegmenter_2047	2047	2	2299999	0.392353214066615	6	1	5
ISO_Isosegmenter_2052	2052	2	2099999	0.432439729733205	3	1	2
ISO_Isosegmenter_2067	2067	2	199999	0.369026845134226	6	1	5
ISO_Isosegmenter_2068	2068	2	199999	0.393636968184841	3	1	2
ISO_Isosegmenter_2080	2080	2	999999	0.446393446393446	12	5	7
ISO_Isosegmenter_2085	2085	2	199999	0.471432357161786	2	1	1
ISO_Isosegmenter_2090	2090	2	1099999	0.42660129691027	3	2	1
ISO_Isosegmenter_2092	2092	2	799999	0.419974274967844	4	1	3
ISO_Isosegmenter_2104	2104	2	2999999	0.388607796202599	10	3	7
ISO_Isosegmenter_2113	2113	2	1999999	0.384658692329346	2	1	1
ISO_Isosegmenter_2121	2121	2	2299999	0.39363451897153	6	2	4
ISO_Isosegmenter_2125	2125	2	1099999	0.397609452372229	12	2	10
ISO_Isosegmenter_2133	2133	2	1199999	0.384306986922489	4	1	3
ISO_Isosegmenter_2136	2136	2	2999999	0.388851796283932	5	2	3
ISO_Isosegmenter_2140	2140	2	999999	0.376159376159376	4	1	3
ISO_Isosegmenter_2143	2143	2	2799999	0.357262270450811	4	1	3
ISO_Isosegmenter_2144	2144	2	2499999	0.388102155240862	10	1	9
ISO_Isosegmenter_2146	2146	2	1899999	0.385328097541104	4	3	1
ISO_Isosegmenter_2151	2151	2	699999	0.42029917185596	10	4	6
ISO_Isosegmenter_2154	2154	2	999999	0.396006396006396	6	1	5
ISO_Isosegmenter_2160	2160	2	1399999	0.39993028566449	3	1	2
ISO_Isosegmenter_2162	2162	2	399999	0.383058457646144	5	3	2
ISO_Isosegmenter_2170	2170	2	1399999	0.385677418341013	3	2	1
ISO_Isosegmenter_2171	2171	2	1299999	0.436548028113868	2	1	1
ISO_Isosegmenter_2175	2175	2	399999	0.440263600659002	9	7	2
ISO_Isosegmenter_2176	2176	2	599999	0.491194151990253	11	8	3
ISO_Isosegmenter_2199	2199	2	399999	0.463751159377898	4	2	2
ISO_Isosegmenter_2201	2201	2	1699999	0.44389555523268	3	1	2
ISO_Isosegmenter_2207	2207	2	699999	0.441309201870288	2	1	1
ISO_Isosegmenter_2208	2208	2	1448236	0.476831814704233	4	2	2
ISO_Isosegmenter_2213	2213	2	699999	0.549853642648061	3	1	2
ISO_Isosegmenter_2214	2214	2	199999	0.512327561637808	6	3	3
ISO_Isosegmenter_2216	2216	2	199999	0.518892594462972	6	4	2
ISO_Isosegmenter_2228	2228	20	599999	0.479322465537443	7	2	5
ISO_Isosegmenter_2229	2229	20	299999	0.420081400271334	2	1	1
ISO_Isosegmenter_2233	2233	20	1899999	0.432853385712308	8	1	7
ISO_Isosegmenter_2236	2236	20	5399999	0.389614146224842	4	3	1
ISO_Isosegmenter_2245	2245	20	2599999	0.429342857439561	6	1	5
ISO_Isosegmenter_2252	2252	20	999999	0.476223476223476	6	4	2
ISO_Isosegmenter_2259	2259	20	799999	0.479686849608562	5	1	4
ISO_Isosegmenter_2261	2261	20	1499999	0.487189658126439	5	3	2
ISO_Isosegmenter_2262	2262	20	1299999	0.447774190595531	13	4	9
ISO_Isosegmenter_2263	2263	20	399999	0.473316183290458	4	3	1
ISO_Isosegmenter_2264	2264	20	399999	0.443478608696522	7	5	2
ISO_Isosegmenter_2265	2265	20	293176	0.484626981744754	5	3	2
ISO_Isosegmenter_2267	2267	20	599999	0.492974154956925	3	2	1
ISO_Isosegmenter_2268	2268	20	299999	0.445288150960503	2	1	1
ISO_Isosegmenter_2269	2269	20	1199999	0.470142891785743	5	3	2
ISO_Isosegmenter_2274	2274	20	3099999	0.433595301159775	3	1	2
ISO_Isosegmenter_2280	2280	20	999999	0.429200429200429	6	3	3
ISO_Isosegmenter_2281	2281	20	599999	0.499329165548609	7	6	1
ISO_Isosegmenter_2289	2289	20	1199999	0.487459572882977	6	3	3
ISO_Isosegmenter_2296	2296	20	399999	0.439783599458999	4	3	1
ISO_Isosegmenter_2297	2297	20	1699999	0.483847343439614	2	1	1
ISO_Isosegmenter_2298	2298	20	199999	0.433072165360827	3	1	2
ISO_Isosegmenter_2301	2301	20	499999	0.473498946997894	2	1	1
ISO_Isosegmenter_2308	2308	20	1599999	0.566870979294362	15	12	3
ISO_Isosegmenter_2322	2322	21	490232	0.398370567404821	3	1	2
ISO_Isosegmenter_2340	2340	21	1899999	0.435561843377445	4	2	2
ISO_Isosegmenter_2342	2342	21	399999	0.439631099077748	5	1	4
ISO_Isosegmenter_2343	2343	21	199999	0.404567022835114	3	2	1
ISO_Isosegmenter_2344	2344	21	1299999	0.438161106277774	2	1	1
ISO_Isosegmenter_2348	2348	21	1499999	0.432201621467748	4	2	2
ISO_Isosegmenter_2355	2355	21	217429	0.475617327955333	2	1	1
ISO_Isosegmenter_2357	2357	21	1627104	0.497477684367797	7	2	5
ISO_Isosegmenter_2362	2362	21	299999	0.509765032550109	5	2	3
ISO_Isosegmenter_2368	2368	21	899999	0.505855006505563	7	4	3
ISO_Isosegmenter_2378	2378	22	299999	0.483824946083154	3	2	1
ISO_Isosegmenter_2380	2380	22	1399999	0.483440454064278	15	12	3
ISO_Isosegmenter_2381	2381	22	861580	0.549861881659277	14	9	5
ISO_Isosegmenter_2383	2383	22	1099999	0.486120441927675	2	1	1
ISO_Isosegmenter_2385	2385	22	499999	0.486694973389947	5	2	3
ISO_Isosegmenter_2387	2387	22	2699999	0.490132033382235	9	7	2
ISO_Isosegmenter_2388	2388	22	1199999	0.448368706973923	2	1	1
ISO_Isosegmenter_2389	2389	22	399999	0.473383683459209	5	2	3
ISO_Isosegmenter_2395	2395	22	699999	0.494824992607132	3	1	2
ISO_Isosegmenter_2397	2397	22	1799999	0.48217804565447	13	8	5
ISO_Isosegmenter_2403	2403	22	299999	0.515658385527952	3	1	2
ISO_Isosegmenter_2405	2405	22	999999	0.486785486785487	3	1	2
ISO_Isosegmenter_2406	2406	22	1099999	0.538950489954991	13	11	2
ISO_Isosegmenter_2407	2407	22	1099999	0.497870452609502	7	5	2
ISO_Isosegmenter_2410	2410	22	1299999	0.444591880455293	6	5	1
ISO_Isosegmenter_2412	2412	22	1699999	0.502126765956921	12	9	3
ISO_Isosegmenter_2413	2413	22	199999	0.557567787838939	3	1	2
ISO_Isosegmenter_2418	2418	22	799999	0.496634370792963	5	1	4
ISO_Isosegmenter_2421	2421	22	199999	0.505562527812639	2	1	1
ISO_Isosegmenter_2428	2428	22	255345	0.540754665256809	2	1	1
ISO_Isosegmenter_2431	2431	22	399999	0.57122892807232	11	10	1
ISO_Isosegmenter_2438	2438	3	999999	0.425475425475425	4	1	3
ISO_Isosegmenter_2446	2446	3	399999	0.430983577458944	3	1	2
ISO_Isosegmenter_2447	2447	3	1599999	0.480237800148625	25	15	10
ISO_Isosegmenter_2450	2450	3	299999	0.448731495771653	5	2	3
ISO_Isosegmenter_2453	2453	3	799999	0.508650635813295	3	2	1
ISO_Isosegmenter_2455	2455	3	799999	0.485608107010134	3	2	1
ISO_Isosegmenter_2456	2456	3	699999	0.433637762339661	11	5	6
ISO_Isosegmenter_2471	2471	3	4199999	0.385884377591519	7	2	5
ISO_Isosegmenter_2482	2482	3	299999	0.427204757349191	3	1	2
ISO_Isosegmenter_2483	2483	3	399999	0.399770999427499	6	2	4
ISO_Isosegmenter_2486	2486	3	1399999	0.437201740858386	7	1	6
ISO_Isosegmenter_2490	2490	3	1499999	0.442615628410419	6	4	2
ISO_Isosegmenter_2494	2494	3	2199999	0.438879290399677	11	4	7
ISO_Isosegmenter_2495	2495	3	399999	0.499116247790619	7	6	1
ISO_Isosegmenter_2496	2496	3	1099999	0.445546768678881	12	6	6
ISO_Isosegmenter_2497	2497	3	299999	0.464248214160714	3	1	2
ISO_Isosegmenter_2499	2499	3	1199999	0.489323741103118	22	13	9
ISO_Isosegmenter_2500	2500	3	199999	0.447862239311197	2	1	1
ISO_Isosegmenter_2501	2501	3	499999	0.56251912503825	7	5	2
ISO_Isosegmenter_2504	2504	3	199999	0.547757738788694	2	1	1
ISO_Isosegmenter_2505	2505	3	199999	0.515307576537883	4	3	1
ISO_Isosegmenter_2507	2507	3	199999	0.427542137710689	8	2	6
ISO_Isosegmenter_2508	2508	3	599999	0.470415784026307	7	3	4
ISO_Isosegmenter_2509	2509	3	1699999	0.428399075528868	3	1	2
ISO_Isosegmenter_2514	2514	3	699999	0.403397719139599	5	3	2
ISO_Isosegmenter_2515	2515	3	299999	0.454481514938383	3	2	1
ISO_Isosegmenter_2523	2523	3	1799999	0.395196330664628	2	1	1
ISO_Isosegmenter_2525	2525	3	1399999	0.39857028469306	2	1	1
ISO_Isosegmenter_2528	2528	3	399999	0.421861054652637	4	1	3
ISO_Isosegmenter_2549	2549	3	399999	0.410241025602564	4	2	2
ISO_Isosegmenter_2559	2559	3	199999	0.360661803309017	5	1	4
ISO_Isosegmenter_2562	2562	3	2099999	0.383463515935008	5	2	3
ISO_Isosegmenter_2563	2563	3	299999	0.424718082393608	4	2	2
ISO_Isosegmenter_2573	2573	3	499999	0.420980841961684	3	2	1
ISO_Isosegmenter_2583	2583	3	1699999	0.434385549638559	5	4	1
ISO_Isosegmenter_2585	2585	3	899999	0.443350492611658	3	2	1
ISO_Isosegmenter_2591	2591	3	1399999	0.4916117797227	9	5	4
ISO_Isosegmenter_2594	2594	3	3199999	0.389501059219081	12	4	8
ISO_Isosegmenter_2605	2605	3	299999	0.398357994526648	2	1	1
ISO_Isosegmenter_2608	2608	3	999999	0.426653426653427	4	2	2
ISO_Isosegmenter_2609	2609	3	899999	0.385242650269611	11	1	10
ISO_Isosegmenter_2617	2617	3	1099999	0.394776722524293	7	2	5
ISO_Isosegmenter_2622	2622	3	799999	0.362251702814629	2	1	1
ISO_Isosegmenter_2639	2639	3	2299999	0.395657128546578	4	2	2
ISO_Isosegmenter_2645	2645	3	1099999	0.385793987085443	2	1	1
ISO_Isosegmenter_2651	2651	3	1099999	0.435850396227633	4	1	3
ISO_Isosegmenter_2652	2652	3	699999	0.494784992549989	8	6	2
ISO_Isosegmenter_2654	2654	3	1899999	0.433393912312585	4	3	1
ISO_Isosegmenter_2671	2671	3	399999	0.42076605191513	2	1	1
ISO_Isosegmenter_2674	2674	3	299999	0.380227934093114	5	4	1
ISO_Isosegmenter_2675	2675	3	399999	0.477443693609234	3	1	2
ISO_Isosegmenter_2681	2681	4	199999	0.420967104835524	2	1	1
ISO_Isosegmenter_2682	2682	4	699999	0.545327921897031	7	5	2
ISO_Isosegmenter_2685	2685	4	399999	0.573643934109835	4	3	1
ISO_Isosegmenter_2686	2686	4	1499999	0.486925657950439	11	7	4
ISO_Isosegmenter_2696	2696	4	399999	0.519278798196996	5	4	1
ISO_Isosegmenter_2711	2711	4	499999	0.430346860693721	4	2	2
ISO_Isosegmenter_2718	2718	4	1899999	0.430031805279898	4	2	2
ISO_Isosegmenter_2719	2719	4	1099999	0.393362175783796	2	1	1
ISO_Isosegmenter_2729	2729	4	499999	0.394522789045578	6	1	5
ISO_Isosegmenter_2730	2730	4	1599999	0.427184035005337	9	1	8
ISO_Isosegmenter_2739	2739	4	1799999	0.388198548999194	11	3	8
ISO_Isosegmenter_2744	2744	4	799999	0.401389251736565	2	1	1
ISO_Isosegmenter_2750	2750	4	1899999	0.396164945349971	7	2	5
ISO_Isosegmenter_2751	2751	4	699999	0.430979187113124	2	1	1
ISO_Isosegmenter_2755	2755	4	8199999	0.348869432788955	2	1	1
ISO_Isosegmenter_2756	2756	4	599999	0.377530629217715	4	2	2
ISO_Isosegmenter_2765	2765	4	1999999	0.396032698016349	8	3	5
ISO_Isosegmenter_2774	2774	4	499999	0.41509483018966	4	1	3
ISO_Isosegmenter_2782	2782	4	199999	0.365891829459147	2	1	1
ISO_Isosegmenter_2784	2784	4	1099999	0.394293085720987	2	1	1
ISO_Isosegmenter_2786	2786	4	1299999	0.386425681865909	5	3	2
ISO_Isosegmenter_2791	2791	4	3099999	0.358480115638747	3	1	2
ISO_Isosegmenter_2792	2792	4	199999	0.417697088485442	2	1	1
ISO_Isosegmenter_2797	2797	4	1399999	0.380173128695092	7	1	6
ISO_Isosegmenter_2802	2802	4	299999	0.354271180903936	3	2	1
ISO_Isosegmenter_2811	2811	4	1099999	0.390894900813546	3	1	2
ISO_Isosegmenter_2812	2812	4	5299999	0.353105160963238	7	2	5
ISO_Isosegmenter_2815	2815	4	1299999	0.381475678058214	2	1	1
ISO_Isosegmenter_2816	2816	4	299999	0.354734515781719	4	2	2
ISO_Isosegmenter_2817	2817	4	599999	0.38902898171497	2	1	1
ISO_Isosegmenter_2827	2827	4	1099999	0.418482198620181	5	1	4
ISO_Isosegmenter_2834	2834	4	399999	0.398793496983742	2	1	1
ISO_Isosegmenter_2837	2837	4	399999	0.411438528596322	3	1	2
ISO_Isosegmenter_2849	2849	4	1799999	0.392795218219566	4	3	1
ISO_Isosegmenter_2857	2857	4	699999	0.375057678653827	3	1	2
ISO_Isosegmenter_2863	2863	4	1399999	0.392080280057343	6	3	3
ISO_Isosegmenter_2868	2868	4	599999	0.362855604759341	2	1	1
ISO_Isosegmenter_2880	2880	4	1899999	0.43535917650483	8	2	6
ISO_Isosegmenter_2889	2889	5	399999	0.496531241328103	2	1	1
ISO_Isosegmenter_2890	2890	5	299999	0.556581855272851	3	2	1
ISO_Isosegmenter_2900	2900	5	1299999	0.415305704081311	5	1	4
ISO_Isosegmenter_2908	2908	5	1099999	0.429990390900355	4	1	3
ISO_Isosegmenter_2916	2916	5	1199999	0.438018698348915	3	1	2
ISO_Isosegmenter_2920	2920	5	1299999	0.395386457989583	3	1	2
ISO_Isosegmenter_2923	2923	5	299999	0.360327867759559	4	1	3
ISO_Isosegmenter_2924	2924	5	699999	0.397639139484485	4	1	3
ISO_Isosegmenter_2929	2929	5	299999	0.369551231837439	3	1	2
ISO_Isosegmenter_2937	2937	5	899999	0.373398192664659	4	1	3
ISO_Isosegmenter_2939	2939	5	1799999	0.384103546724193	4	3	1
ISO_Isosegmenter_2941	2941	5	1099999	0.397165815605287	7	1	6
ISO_Isosegmenter_2956	2956	5	399999	0.36166340415851	2	1	1
ISO_Isosegmenter_2965	2965	5	799999	0.419680524600656	7	1	6
ISO_Isosegmenter_2971	2971	5	499999	0.38755877511755	4	1	3
ISO_Isosegmenter_2973	2973	5	799999	0.402068002585003	6	3	3
ISO_Isosegmenter_2975	2975	5	1499999	0.390608260405507	9	1	8
ISO_Isosegmenter_2982	2982	5	299999	0.384151280504268	2	1	1
ISO_Isosegmenter_2987	2987	5	499999	0.43248486496973	3	2	1
ISO_Isosegmenter_2988	2988	5	599999	0.393875656459427	3	1	2
ISO_Isosegmenter_2990	2990	5	299999	0.35794119313731	2	1	1
ISO_Isosegmenter_3000	3000	5	399999	0.365335913339783	4	1	3
ISO_Isosegmenter_3007	3007	5	2799999	0.383241565443416	13	4	9
ISO_Isosegmenter_3012	3012	5	399999	0.357655894139735	4	2	2
ISO_Isosegmenter_3029	3029	5	1499999	0.383362255574837	6	2	4
ISO_Isosegmenter_3031	3031	5	1399999	0.389860992757852	2	1	1
ISO_Isosegmenter_3033	3033	5	1699999	0.386593168584217	2	1	1
ISO_Isosegmenter_3043	3043	5	1099999	0.388207625643296	6	1	5
ISO_Isosegmenter_3046	3046	5	799999	0.437789297236622	8	4	4
ISO_Isosegmenter_3057	3057	5	299999	0.393714645715486	3	2	1
ISO_Isosegmenter_3058	3058	5	399999	0.446681116702792	5	2	3
ISO_Isosegmenter_3064	3064	5	799999	0.431460539325674	8	4	4
ISO_Isosegmenter_3066	3066	5	499999	0.433892867785736	3	2	1
ISO_Isosegmenter_3073	3073	5	1099999	0.391962174511068	4	1	3
ISO_Isosegmenter_3075	3075	5	1499999	0.392074261382841	3	1	2
ISO_Isosegmenter_3077	3077	5	599999	0.385802309670516	2	1	1
ISO_Isosegmenter_3078	3078	5	1199999	0.446418705348921	6	3	3
ISO_Isosegmenter_3085	3085	5	299999	0.465154883849613	3	1	2
ISO_Isosegmenter_3114	3114	5	799999	0.447304309130386	2	1	1
ISO_Isosegmenter_3125	3125	5	699999	0.490466414952021	6	5	1
ISO_Isosegmenter_3127	3127	5	599999	0.500442500737501	3	1	2
ISO_Isosegmenter_3129	3129	5	1799999	0.48611138117299	5	2	3
ISO_Isosegmenter_3136	3136	6	299999	0.463384877949593	2	1	1
ISO_Isosegmenter_3142	3142	6	399999	0.474318685796714	4	2	2
ISO_Isosegmenter_3143	3143	6	1699999	0.4329484899697	6	1	5
ISO_Isosegmenter_3153	3153	6	3499999	0.430422694406484	8	3	5
ISO_Isosegmenter_3155	3155	6	1199999	0.419312016093347	9	2	7
ISO_Isosegmenter_3174	3174	6	699999	0.397474853535505	6	3	3
ISO_Isosegmenter_3178	3178	6	499999	0.48239496478993	12	7	5
ISO_Isosegmenter_3180	3180	6	499999	0.507875015750031	14	13	1
ISO_Isosegmenter_3181	3181	6	199999	0.538487692438462	6	5	1
ISO_Isosegmenter_3184	3184	6	299999	0.421638072126907	2	1	1
ISO_Isosegmenter_3185	3185	6	1499999	0.503395668930446	9	6	3
ISO_Isosegmenter_3187	3187	6	599999	0.478675797792996	4	3	1
ISO_Isosegmenter_3191	3191	6	599999	0.484224140373567	2	1	1
ISO_Isosegmenter_3201	3201	6	799999	0.491158113947642	5	4	1
ISO_Isosegmenter_3205	3205	6	1399999	0.496591068993621	17	14	3
ISO_Isosegmenter_3206	3206	6	499999	0.44490888981778	4	3	1
ISO_Isosegmenter_3209	3209	6	1899999	0.392693364575455	4	1	3
ISO_Isosegmenter_3214	3214	6	1199999	0.422009518341265	5	2	3
ISO_Isosegmenter_3217	3217	6	1699999	0.380737282786637	7	2	5
ISO_Isosegmenter_3226	3226	6	899999	0.383243759159732	2	1	1
ISO_Isosegmenter_3235	3235	6	499999	0.435486870973742	8	1	7
ISO_Isosegmenter_3237	3237	6	1099999	0.364329422117656	2	1	1
ISO_Isosegmenter_3244	3244	6	6599999	0.385555664478131	19	6	13
ISO_Isosegmenter_3247	3247	6	1099999	0.422500384091258	5	1	4
ISO_Isosegmenter_3256	3256	6	1099999	0.381671256064778	3	1	2
ISO_Isosegmenter_3262	3262	6	499999	0.392360784721569	5	2	3
ISO_Isosegmenter_3270	3270	6	299999	0.381951273170911	5	1	4
ISO_Isosegmenter_3284	3284	6	2499999	0.387086554834622	7	1	6
ISO_Isosegmenter_3294	3294	6	3799999	0.383079837652589	13	5	8
ISO_Isosegmenter_3300	3300	6	4399999	0.398775772449039	6	1	5
ISO_Isosegmenter_3302	3302	6	2299999	0.393587562429375	7	3	4
ISO_Isosegmenter_3315	3315	6	499999	0.431502863005726	8	2	6
ISO_Isosegmenter_3318	3318	6	1199999	0.391290326075272	2	1	1
ISO_Isosegmenter_3331	3331	6	128923	0.447709097678459	3	2	1
ISO_Isosegmenter_3338	3338	6	299999	0.465931553105177	3	2	1
ISO_Isosegmenter_3339	3339	6	1899999	0.431396542840286	3	1	2
ISO_Isosegmenter_3341	3341	6	799999	0.42563803204754	3	1	2
ISO_Isosegmenter_3349	3349	6	299999	0.432941443138144	4	1	3
ISO_Isosegmenter_3352	3352	6	1099999	0.472867702607002	2	1	1
ISO_Isosegmenter_3353	3353	6	1137898	0.438386393156504	5	2	3
ISO_Isosegmenter_3364	3364	7	1299999	0.564961203816311	7	6	1
ISO_Isosegmenter_3366	3366	7	299999	0.562811876039587	5	4	1
ISO_Isosegmenter_3376	3376	7	599999	0.492469154115257	4	2	2
ISO_Isosegmenter_3393	3393	7	1899999	0.383313885954677	4	1	3
ISO_Isosegmenter_3397	3397	7	299999	0.395291317637725	4	2	2
ISO_Isosegmenter_3400	3400	7	499999	0.413502827005654	4	1	3
ISO_Isosegmenter_3410	3410	7	399999	0.407576018940047	5	1	4
ISO_Isosegmenter_3412	3412	7	499999	0.495414990829982	2	1	1
ISO_Isosegmenter_3416	3416	7	399999	0.419983549958875	3	1	2
ISO_Isosegmenter_3423	3423	7	1099999	0.423304930277209	2	1	1
ISO_Isosegmenter_3435	3435	7	199999	0.448962244811224	2	1	1
ISO_Isosegmenter_3436	3436	7	699999	0.478364969092813	5	2	3
ISO_Isosegmenter_3450	3450	7	1299999	0.436293412533394	5	4	1
ISO_Isosegmenter_3475	3475	7	1399999	0.416973154980825	3	1	2
ISO_Isosegmenter_3482	3482	7	2348566	0.495257105825427	14	9	5
ISO_Isosegmenter_3486	3486	7	599999	0.417165695276159	2	1	1
ISO_Isosegmenter_3493	3493	7	599999	0.375003958339931	3	1	2
ISO_Isosegmenter_3495	3495	7	3199999	0.383762932425916	15	2	13
ISO_Isosegmenter_3501	3501	7	799999	0.477851847314809	5	3	2
ISO_Isosegmenter_3505	3505	7	599999	0.498522497537496	5	3	2
ISO_Isosegmenter_3507	3507	7	190318	0.517927889111907	5	4	1
ISO_Isosegmenter_3509	3509	7	1499999	0.500219666813111	5	2	3
ISO_Isosegmenter_3511	3511	7	2099999	0.388648280308705	9	2	7
ISO_Isosegmenter_3514	3514	7	799999	0.442289302861629	5	2	3
ISO_Isosegmenter_3523	3523	7	1299999	0.390216454012657	2	1	1
ISO_Isosegmenter_3536	3536	7	2799999	0.35680191314354	3	1	2
ISO_Isosegmenter_3539	3539	7	399999	0.481481203703009	3	1	2
ISO_Isosegmenter_3542	3542	7	1548479	0.434503147927741	3	2	1
ISO_Isosegmenter_3553	3553	7	399999	0.389273473183683	2	1	1
ISO_Isosegmenter_3560	3560	7	1599999	0.422584014115009	2	1	1
ISO_Isosegmenter_3563	3563	7	499999	0.43755687511375	2	1	1
ISO_Isosegmenter_3571	3571	7	1021699	0.424269770255232	5	2	3
ISO_Isosegmenter_3579	3579	7	199999	0.406257031285156	4	1	3
ISO_Isosegmenter_3582	3582	7	199999	0.535077675388377	4	3	1
ISO_Isosegmenter_3587	3587	7	299999	0.550588501961673	8	7	1
ISO_Isosegmenter_3588	3588	7	699999	0.488207840296915	5	2	3
ISO_Isosegmenter_3597	3597	7	199999	0.46279231396157	2	1	1
ISO_Isosegmenter_3609	3609	7	299999	0.442998143327144	5	2	3
ISO_Isosegmenter_3610	3610	7	299999	0.483614945383151	4	1	3
ISO_Isosegmenter_3618	3618	8	599999	0.422475704126174	3	1	2
ISO_Isosegmenter_3627	3627	8	699999	0.468493526419323	3	2	1
ISO_Isosegmenter_3630	3630	8	899999	0.426616029573366	2	1	1
ISO_Isosegmenter_3637	3637	8	2299999	0.391609300699696	12	3	9
ISO_Isosegmenter_3643	3643	8	1399999	0.472878909199221	10	7	3
ISO_Isosegmenter_3647	3647	8	799999	0.414900518625648	4	2	2
ISO_Isosegmenter_3652	3652	8	199999	0.409427047135236	2	1	1
ISO_Isosegmenter_3654	3654	8	299999	0.397687992293308	3	2	1
ISO_Isosegmenter_3656	3656	8	1299999	0.388816452935733	3	1	2
ISO_Isosegmenter_3665	3665	8	299999	0.419971399904666	10	2	8
ISO_Isosegmenter_3673	3673	8	1299999	0.435944950726885	10	3	7
ISO_Isosegmenter_3688	3688	8	699999	0.419539170770244	2	1	1
ISO_Isosegmenter_3693	3693	8	1799999	0.387268548482527	3	2	1
ISO_Isosegmenter_3697	3697	8	799999	0.390652988316235	4	1	3
ISO_Isosegmenter_3703	3703	8	199999	0.383246916234581	3	1	2
ISO_Isosegmenter_3711	3711	8	3099999	0.386357866567054	2	1	1
ISO_Isosegmenter_3740	3740	8	899999	0.419342688158542	9	3	6
ISO_Isosegmenter_3744	3744	8	1299999	0.424789557530429	3	1	2
ISO_Isosegmenter_3748	3748	8	699999	0.387267696096709	5	1	4
ISO_Isosegmenter_3750	3750	8	899999	0.402072668969632	4	2	2
ISO_Isosegmenter_3764	3764	8	1799999	0.389944105524503	3	1	2
ISO_Isosegmenter_3771	3771	8	1199999	0.435649529707941	7	3	4
ISO_Isosegmenter_3773	3773	8	1099999	0.425048568225971	2	1	1
ISO_Isosegmenter_3774	3774	8	299999	0.393411311371038	4	1	3
ISO_Isosegmenter_3794	3794	8	1499999	0.424978283318856	2	1	1
ISO_Isosegmenter_3809	3809	8	699999	0.565312236160337	2	1	1
ISO_Isosegmenter_3811	3811	8	1116072	0.569620060354529	10	8	2
ISO_Isosegmenter_3813	3813	8	399999	0.588091470228676	11	7	4
ISO_Isosegmenter_3815	3815	8	171433	0.437885354628339	2	1	1
ISO_Isosegmenter_3827	3827	9	1599999	0.391122744451715	7	2	5
ISO_Isosegmenter_3848	3848	9	3099999	0.385602382452381	9	3	6
ISO_Isosegmenter_3858	3858	9	199999	0.475072375361877	2	1	1
ISO_Isosegmenter_3859	3859	9	799999	0.428891786114733	2	1	1
ISO_Isosegmenter_3860	3860	9	399999	0.490328725821815	4	2	2
ISO_Isosegmenter_3861	3861	9	799999	0.429389286736608	4	2	2
ISO_Isosegmenter_3862	3862	9	399999	0.477051192627982	8	7	1
ISO_Isosegmenter_3867	3867	9	599999	0.436274060456767	4	1	3
ISO_Isosegmenter_3944	3944	9	899999	0.392993769993078	4	1	3
ISO_Isosegmenter_3957	3957	9	199999	0.421077105385527	4	1	3
ISO_Isosegmenter_3964	3964	9	399999	0.396543491358728	2	1	1
ISO_Isosegmenter_3973	3973	9	2099999	0.434479730704634	3	2	1
ISO_Isosegmenter_3974	3974	9	407947	0.484562945676767	3	2	1
ISO_Isosegmenter_3985	3985	9	399999	0.400691001727504	4	2	2
ISO_Isosegmenter_3988	3988	9	2099999	0.43650306500146	6	4	2
ISO_Isosegmenter_3993	3993	9	499999	0.435134870269741	7	2	5
ISO_Isosegmenter_3995	3995	9	1099999	0.428879480799528	6	2	4
ISO_Isosegmenter_4000	4000	9	2399999	0.389369745570727	6	1	5
ISO_Isosegmenter_4004	4004	9	1799999	0.389690216494565	3	1	2
ISO_Isosegmenter_4008	4008	9	199999	0.393566967834839	5	1	4
ISO_Isosegmenter_4009	4009	9	1199999	0.430724525603771	3	2	1
ISO_Isosegmenter_4013	4013	9	699999	0.415024878606969	3	1	2
ISO_Isosegmenter_4018	4018	9	599999	0.494607491012485	7	6	1
ISO_Isosegmenter_4027	4027	9	1099999	0.432154029230936	3	1	2
ISO_Isosegmenter_4028	4028	9	299999	0.396587988626629	2	1	1
ISO_Isosegmenter_4039	4039	9	199999	0.405577027885139	4	1	3
ISO_Isosegmenter_4046	4046	9	399999	0.450751126877817	2	1	1
ISO_Isosegmenter_4047	4047	9	599999	0.483139138565231	6	4	2
ISO_Isosegmenter_4048	4048	9	299999	0.542135140450468	5	4	1
ISO_Isosegmenter_4049	4049	9	999999	0.51031951031951	25	17	8
ISO_Isosegmenter_4050	4050	9	699999	0.532863618376598	5	4	1
ISO_Isosegmenter_4051	4051	9	199999	0.506057530287651	3	1	2
ISO_Isosegmenter_4052	4052	9	199999	0.441257206286031	2	1	1
ISO_Isosegmenter_4058	4058	9	2299999	0.485091515257181	18	10	8
ISO_Isosegmenter_4059	4059	9	818132	0.554498540577804	6	4	2
ISO_Isosegmenter_4063	4063	9	1175803	0.544211062567454	2	1	1
ISO_Isosegmenter_4065	4065	9	1299999	0.588585837373721	16	10	6
ISO_Isosegmenter_4066	4066	9	636433	0.488450473184137	2	1	1
ISO_Isosegmenter_4084	4084	X	1299999	0.436621874324519	3	1	2
ISO_Isosegmenter_4100	4100	X	2599999	0.39029822703778	6	1	5
ISO_Isosegmenter_4101	4101	X	399999	0.433218583046458	2	1	1
ISO_Isosegmenter_4105	4105	X	2099999	0.425856393264949	6	3	3
ISO_Isosegmenter_4113	4113	X	1099999	0.42675402432184	5	1	4
ISO_Isosegmenter_4120	4120	X	1599999	0.392235870147419	4	1	3
ISO_Isosegmenter_4126	4126	X	1799999	0.393572996429442	5	1	4
ISO_Isosegmenter_4137	4137	X	199999	0.481662408312042	2	1	1
ISO_Isosegmenter_4141	4141	X	994740	0.487680197840642	11	10	1
ISO_Isosegmenter_4152	4152	X	299999	0.471224904083014	3	2	1
ISO_Isosegmenter_4154	4154	X	3599999	0.394754554098487	3	2	1
ISO_Isosegmenter_4169	4169	X	599999	0.429585715976193	2	1	1
ISO_Isosegmenter_4173	4173	X	399999	0.389543473858685	2	1	1
ISO_Isosegmenter_4179	4179	X	1399999	0.383575273982339	8	3	5
ISO_Isosegmenter_4200	4200	X	799999	0.419971774964719	5	2	3
ISO_Isosegmenter_4211	4211	X	999999	0.425530425530426	4	3	1
ISO_Isosegmenter_4216	4216	X	3199999	0.391277934774355	7	5	2
ISO_Isosegmenter_4227	4227	X	899999	0.431140479044977	5	1	4
ISO_Isosegmenter_4229	4229	X	599999	0.427192378653964	2	1	1
ISO_Isosegmenter_4238	4238	X	1099999	0.389855808959826	2	1	1
ISO_Isosegmenter_4251	4251	X	3799999	0.389538523562769	3	1	2
ISO_Isosegmenter_4260	4260	X	349099	0.454902477520703	3	2	1
ISO_Isosegmenter_4264	4264	X	1299999	0.432806486774221	5	2	3
ISO_Isosegmenter_4272	4272	X	499999	0.564221128442257	11	7	4
ISO_Isosegmenter_4275	4275	X	199999	0.500492502462512	2	1	1
ISO_Isosegmenter_2217	2217	2	299999	0.540848469494898	1	0	1
ISO_Isosegmenter_72	72	1	599999	0.428999048331747	3	0	3
ISO_Isosegmenter_118	118	1	299999	0.413288044293481	1	0	1
ISO_Isosegmenter_2284	2284	20	199999	0.433262166310832	1	0	1
ISO_Isosegmenter_2394	2394	22	499999	0.445346890693781	3	0	3
ISO_Isosegmenter_293	293	1	799999	0.426641783302229	1	0	1
ISO_Isosegmenter_390	390	1	699999	0.432196331709045	6	0	6
ISO_Isosegmenter_2550	2550	3	499999	0.385608771217542	1	0	1
ISO_Isosegmenter_438	438	10	299999	0.400834669448898	1	0	1
ISO_Isosegmenter_454	454	10	499999	0.388882777765556	1	0	1
ISO_Isosegmenter_557	557	10	1199999	0.43175285979405	4	0	4
ISO_Isosegmenter_607	607	10	1696596	0.428127261882027	7	0	7
ISO_Isosegmenter_2732	2732	4	199999	0.416837084185421	1	0	1
ISO_Isosegmenter_2801	2801	4	299999	0.382841276137587	2	0	2
ISO_Isosegmenter_691	691	11	199999	0.392481962409812	1	0	1
ISO_Isosegmenter_2805	2805	4	1499999	0.394860263240175	2	0	2
ISO_Isosegmenter_2807	2807	4	899999	0.394133771259746	1	0	1
ISO_Isosegmenter_2878	2878	4	399999	0.43681609204023	1	0	1
ISO_Isosegmenter_774	774	11	399999	0.38244845612114	1	0	1
ISO_Isosegmenter_792	792	11	199999	0.39679198395992	1	0	1
ISO_Isosegmenter_2999	2999	5	499999	0.3750867501735	2	0	2
ISO_Isosegmenter_875	875	12	1099999	0.365609423281294	2	0	2
ISO_Isosegmenter_3001	3001	5	499999	0.391046782093564	1	0	1
ISO_Isosegmenter_950	950	12	199999	0.415962079810399	2	0	2
ISO_Isosegmenter_1080	1080	13	1099999	0.397160361054874	1	0	1
ISO_Isosegmenter_3238	3238	6	999999	0.382738382738383	3	0	3
ISO_Isosegmenter_3292	3292	6	299999	0.379324597748659	1	0	1
ISO_Isosegmenter_1163	1163	14	199999	0.406962034810174	1	0	1
ISO_Isosegmenter_1178	1178	14	399999	0.420561051402629	1	0	1
ISO_Isosegmenter_1179	1179	14	199999	0.395276976384882	3	0	3
ISO_Isosegmenter_1229	1229	14	199999	0.449542247711239	1	0	1
ISO_Isosegmenter_3396	3396	7	599999	0.415375692292821	1	0	1
ISO_Isosegmenter_1269	1269	15	199999	0.436742183710919	1	0	1
ISO_Isosegmenter_1286	1286	15	1799999	0.416261342367412	3	0	3
ISO_Isosegmenter_3479	3479	7	2899999	0.438652565052609	2	0	2
ISO_Isosegmenter_1348	1348	15	199999	0.461057305286526	1	0	1
ISO_Isosegmenter_1355	1355	15	399999	0.483458708646772	1	0	1
ISO_Isosegmenter_1394	1394	15	299999	0.444324814416048	1	0	1
ISO_Isosegmenter_3655	3655	8	1499999	0.426693617795745	4	0	4
ISO_Isosegmenter_3739	3739	8	199999	0.375026875134376	1	0	1
ISO_Isosegmenter_1565	1565	17	299999	0.409151363837879	3	0	3
ISO_Isosegmenter_3857	3857	9	699999	0.429259184655978	2	0	2
ISO_Isosegmenter_3864	3864	9	599999	0.437675729459549	4	0	4
ISO_Isosegmenter_1619	1619	17	1199999	0.474356228630191	3	0	3
ISO_Isosegmenter_1741	1741	18	199999	0.405507027535138	2	0	2
ISO_Isosegmenter_1947	1947	2	1199999	0.421694518078765	5	0	5
ISO_Isosegmenter_2035	2035	2	199999	0.387116935584678	1	0	1
ISO_Isosegmenter_2040	2040	2	2299999	0.433346710150744	3	0	3
ISO_Isosegmenter_2066	2066	2	499999	0.436944873889748	1	0	1
ISO_Isosegmenter_2200	2200	2	199999	0.402042010210051	1	0	1
ISO_Isosegmenter_2246	2246	20	199999	0.390756953784769	3	0	3
ISO_Isosegmenter_2564	2564	3	1299999	0.393711841316801	8	0	8
ISO_Isosegmenter_2578	2578	3	199999	0.376271881359407	1	0	1
ISO_Isosegmenter_3365	3365	7	299999	0.51753172510575	1	0	1
ISO_Isosegmenter_3385	3385	7	699999	0.38337340481915	1	0	1
ISO_Isosegmenter_3702	3702	8	199999	0.413232066160331	1	0	1
ISO_Isosegmenter_3785	3785	8	199999	0.399746998734994	1	0	1
ISO_Isosegmenter_3804	3804	8	299999	0.39934133113777	2	0	2
ISO_Isosegmenter_4092	4092	X	599999	0.439247398745665	2	0	2
ISO_Isosegmenter_16	16	1	799999	0.490403113003891	1	1	0
ISO_Isosegmenter_26	26	1	1199999	0.497637914698262	3	3	0
ISO_Isosegmenter_47	47	1	699999	0.48838355483365	1	1	0
ISO_Isosegmenter_3589	3589	7	299999	0.419544731815773	1	1	0
ISO_Isosegmenter_3271	3271	6	299999	0.424938083126944	0	0	0
ISO_Isosegmenter_3642	3642	8	199999	0.532922664613323	5	5	0
ISO_Isosegmenter_91	91	1	399999	0.500458751146878	4	4	0
ISO_Isosegmenter_3786	3786	8	499999	0.430798861597723	1	1	0
ISO_Isosegmenter_3803	3803	8	299999	0.476471588238627	2	2	0
ISO_Isosegmenter_31	31	1	557729	0.461399712046532	0	0	0
ISO_Isosegmenter_247	247	1	699999	0.47143210204586	1	1	0
ISO_Isosegmenter_294	294	1	299999	0.393691312304374	1	1	0
ISO_Isosegmenter_4093	4093	X	499999	0.466932933865868	1	1	0
ISO_Isosegmenter_437	437	10	199999	0.417177085885429	1	1	0
ISO_Isosegmenter_4271	4271	X	399999	0.471553678884197	1	1	0
ISO_Isosegmenter_578	578	10	399999	0.402686006715017	1	1	0
ISO_Isosegmenter_673	673	11	799999	0.359044198805249	1	1	0
ISO_Isosegmenter_680	680	11	1399999	0.426229590163993	5	5	0
ISO_Isosegmenter_773	773	11	899999	0.353909282121425	1	1	0
ISO_Isosegmenter_980	980	12	699999	0.449130641615202	2	2	0
ISO_Isosegmenter_1125	1125	14	499999	0.435164870329741	1	1	0
ISO_Isosegmenter_1180	1180	14	499999	0.424084848169696	1	1	0
ISO_Isosegmenter_1209	1209	14	2199999	0.3857465389757	1	1	0
ISO_Isosegmenter_1253	1253	14	299999	0.556258520861736	1	1	0
ISO_Isosegmenter_1270	1270	15	199999	0.467937339686698	3	3	0
ISO_Isosegmenter_1281	1281	15	1294589	0.435092527435348	1	1	0
ISO_Isosegmenter_1359	1359	15	599999	0.42926238210397	3	3	0
ISO_Isosegmenter_1509	1509	16	299999	0.487214957383191	2	2	0
ISO_Isosegmenter_453	453	10	499999	0.420350840701681	0	0	0
ISO_Isosegmenter_1574	1574	17	699999	0.50019928599898	4	4	0
ISO_Isosegmenter_1603	1603	17	299999	0.531628438761462	1	1	0
ISO_Isosegmenter_1611	1611	17	299999	0.454421514738382	2	2	0
ISO_Isosegmenter_1643	1643	17	899999	0.438542709491899	1	1	0
ISO_Isosegmenter_1715	1715	18	199999	0.43121215606078	1	1	0
ISO_Isosegmenter_1794	1794	19	199999	0.568172840864204	2	2	0
ISO_Isosegmenter_1796	1796	19	299999	0.54189847299491	2	2	0
ISO_Isosegmenter_2781	2781	4	399999	0.378075945189863	0	0	0
ISO_Isosegmenter_1866	1866	19	199999	0.542222711113556	4	4	0
ISO_Isosegmenter_1932	1932	2	199999	0.433772168860844	1	1	0
ISO_Isosegmenter_1954	1954	2	599999	0.487852479754133	2	2	0
ISO_Isosegmenter_1965	1965	2	599999	0.397838996398327	1	1	0
ISO_Isosegmenter_2034	2034	2	199999	0.470657353286766	2	2	0
ISO_Isosegmenter_2147	2147	2	399999	0.41921854804637	1	1	0
ISO_Isosegmenter_2164	2164	2	299999	0.378431261437538	1	1	0
ISO_Isosegmenter_2215	2215	2	199999	0.440127200636003	2	2	0
ISO_Isosegmenter_2260	2260	20	199999	0.442287211436057	1	1	0
ISO_Isosegmenter_2285	2285	20	1199999	0.482936235780197	2	2	0
ISO_Isosegmenter_2384	2384	22	199999	0.547572737863689	1	1	0
ISO_Isosegmenter_4053	4053	9	194263	0.520021826081137	0	0	0
ISO_Isosegmenter_2498	2498	3	299999	0.531868439561465	8	8	0
ISO_Isosegmenter_2506	2506	3	199999	0.553457767288836	3	3	0
ISO_Isosegmenter_2579	2579	3	199999	0.416207081035405	2	2	0
ISO_Isosegmenter_2775	2775	4	1199999	0.385228654357212	1	1	0
ISO_Isosegmenter_2844	2844	4	699999	0.424287748982499	1	1	0
ISO_Isosegmenter_2877	2877	4	1599999	0.385697116060698	1	1	0
ISO_Isosegmenter_3195	3195	6	199999	0.456112280561403	1	1	0
ISO_Isosegmenter_3269	3269	6	299999	0.432288107627025	3	3	0
ISO_Isosegmenter_3282	3282	6	899999	0.376677085196761	1	1	0
ISO_Isosegmenter_3363	3363	7	199999	0.518107590537953	2	2	0
ISO_Isosegmenter_3411	3411	7	199999	0.422137110685553	1	1	0
ISO_Isosegmenter_3506	3506	7	199999	0.542297711488557	5	5	0
ISO_Isosegmenter_3329	3329	6	299999	0.422648075493585	0	0	0
ISO_Isosegmenter_3330	3330	6	299999	0.400161333871113	0	0	0
ISO_Isosegmenter_2247	2247	20	599999	0.426352377253962	0	0	0
ISO_Isosegmenter_4038	4038	9	199999	0.478257391286956	1	1	0
ISO_Isosegmenter_1533	1533	17	96625	0.499684346701164	0	0	0
ISO_Isosegmenter_4235	4235	X	199999	0.444172220861104	1	1	0
ISO_Isosegmenter_1245	1245	14	199999	0.433647168235841	0	0	0
ISO_Isosegmenter_2835	2835	4	199999	0.366551832759164	0	0	0
ISO_Isosegmenter_311	311	1	199999	0.469542347711739	0	0	0
ISO_Isosegmenter_1472	1472	16	199999	0.430572152860764	0	0	0
ISO_Isosegmenter_665	665	11	199999	0.429497147485737	0	0	0
ISO_Isosegmenter_2676	2676	3	515178	0.425509241466056	0	0	0
ISO_Isosegmenter_3784	3784	8	199999	0.454227271136356	0	0	0
ISO_Isosegmenter_2991	2991	5	1299999	0.389113376241059	0	0	0
ISO_Isosegmenter_2526	2526	3	210269	0.424770175346818	0	0	0
ISO_Isosegmenter_2869	2869	4	199999	0.376221881109406	0	0	0
ISO_Isosegmenter_2402	2402	22	699999	0.437143481633545	0	0	0
ISO_Isosegmenter_3409	3409	7	1099999	0.414866740787946	0	0	0
ISO_Isosegmenter_1708	1708	18	299999	0.468264894216314	0	0	0
ISO_Isosegmenter_3710	3710	8	299999	0.437361457871526	0	0	0
ISO_Isosegmenter_984	984	12	49999	NA	0	0	0
ISO_Isosegmenter_1282	1282	15	49999	NA	0	0	0
ISO_Isosegmenter_2899	2899	5	299999	0.464188213960713	3	0	3
ISO_Isosegmenter_1934	1934	2	199999	0.464207321036605	0	0	0
ISO_Isosegmenter_776	776	11	799999	0.381429226786533	2	0	2
ISO_Isosegmenter_2903	2903	5	199999	0.47721238606193	1	0	1
ISO_Isosegmenter_782	782	11	199999	0.392761963809819	1	0	1
ISO_Isosegmenter_783	783	11	1299999	0.425574942749956	7	0	7
ISO_Isosegmenter_787	787	11	499999	0.389276778553557	1	0	1
ISO_Isosegmenter_2921	2921	5	199999	0.369856849284246	3	0	3
ISO_Isosegmenter_2930	2930	5	499999	0.383688767377535	1	0	1
ISO_Isosegmenter_2932	2932	5	2599999	0.3801313000505	3	0	3
ISO_Isosegmenter_2934	2934	5	799999	0.383717979647475	2	0	2
ISO_Isosegmenter_804	804	11	399999	0.407738519346298	2	0	2
ISO_Isosegmenter_2943	2943	5	399999	0.399240998102495	1	0	1
ISO_Isosegmenter_2944	2944	5	199999	0.421747108735544	1	0	1
ISO_Isosegmenter_2945	2945	5	2299999	0.383587558081547	2	0	2
ISO_Isosegmenter_2950	2950	5	299999	0.420371401238004	1	0	1
ISO_Isosegmenter_2951	2951	5	1299999	0.396217227859406	2	0	2
ISO_Isosegmenter_824	824	12	199999	0.413747068735344	1	0	1
ISO_Isosegmenter_2957	2957	5	399999	0.395713489283723	3	0	3
ISO_Isosegmenter_2958	2958	5	199999	0.368201841009205	4	0	4
ISO_Isosegmenter_2960	2960	5	699999	0.391129130184472	1	0	1
ISO_Isosegmenter_2967	2967	5	1999999	0.392170696085348	5	0	5
ISO_Isosegmenter_2969	2969	5	199999	0.400067000335002	1	0	1
ISO_Isosegmenter_838	838	12	199999	0.47358236791184	1	0	1
ISO_Isosegmenter_841	841	12	199999	0.380031900159501	1	0	1
ISO_Isosegmenter_849	849	12	699999	0.385479122113032	2	0	2
ISO_Isosegmenter_851	851	12	199999	0.377421887109436	1	0	1
ISO_Isosegmenter_853	853	12	399999	0.388983472458681	1	0	1
ISO_Isosegmenter_855	855	12	499999	0.379692759385519	1	0	1
ISO_Isosegmenter_856	856	12	199999	0.419332096660483	1	0	1
ISO_Isosegmenter_857	857	12	499999	0.387222774445549	1	0	1
ISO_Isosegmenter_859	859	12	399999	0.376948442371106	2	0	2
ISO_Isosegmenter_2989	2989	5	499999	0.410240820481641	1	0	1
ISO_Isosegmenter_864	864	12	599999	0.357815596359327	1	0	1
ISO_Isosegmenter_2997	2997	5	299999	0.374254580848603	1	0	1
ISO_Isosegmenter_2998	2998	5	1899999	0.36331913858902	3	0	3
ISO_Isosegmenter_1970	1970	2	299999	0.425498084993617	0	0	0
ISO_Isosegmenter_3518	3518	7	199999	0.364886824434122	0	0	0
ISO_Isosegmenter_884	884	12	899999	0.388728209698011	2	0	2
ISO_Isosegmenter_886	886	12	1299999	0.390567223513249	2	0	2
ISO_Isosegmenter_887	887	12	499999	0.413918827837656	3	0	3
ISO_Isosegmenter_3009	3009	5	899999	0.37745930828812	4	0	4
ISO_Isosegmenter_3017	3017	5	699999	0.385090550129357	1	0	1
ISO_Isosegmenter_3021	3021	5	1299999	0.382646448189576	2	0	2
ISO_Isosegmenter_3024	3024	5	399999	0.419658549146373	2	0	2
ISO_Isosegmenter_3025	3025	5	2899999	0.384931167217644	6	0	6
ISO_Isosegmenter_3030	3030	5	2199999	0.355146070520941	2	0	2
ISO_Isosegmenter_3032	3032	5	299999	0.361977873259578	1	0	1
ISO_Isosegmenter_907	907	12	199999	0.44078220391102	1	0	1
ISO_Isosegmenter_911	911	12	799999	0.373026716283395	2	0	2
ISO_Isosegmenter_916	916	12	699999	0.419067741525345	4	0	4
ISO_Isosegmenter_3051	3051	5	299999	0.470681568938563	1	0	1
ISO_Isosegmenter_3052	3052	5	299999	0.428881429604765	1	0	1
ISO_Isosegmenter_920	920	12	399999	0.414508536271341	2	0	2
ISO_Isosegmenter_3059	3059	5	299999	0.468441561471872	1	0	1
ISO_Isosegmenter_929	929	12	899999	0.379508199453555	1	0	1
ISO_Isosegmenter_3061	3061	5	100944	0.477442938659059	1	0	1
ISO_Isosegmenter_933	933	12	1199999	0.381938651615543	2	0	2
ISO_Isosegmenter_935	935	12	999999	0.388610388610389	4	0	4
ISO_Isosegmenter_3068	3068	5	199999	0.427767138835694	2	0	2
ISO_Isosegmenter_943	943	12	299999	0.404738015793386	1	0	1
ISO_Isosegmenter_945	945	12	2099999	0.386922565201222	2	0	2
ISO_Isosegmenter_947	947	12	599999	0.393630656051093	1	0	1
ISO_Isosegmenter_3598	3598	7	199999	0.442182210911055	0	0	0
ISO_Isosegmenter_953	953	12	199999	0.386086930434652	2	0	2
ISO_Isosegmenter_954	954	12	199999	0.427137135685678	2	0	2
ISO_Isosegmenter_955	955	12	299999	0.368037893459645	3	0	3
ISO_Isosegmenter_3083	3083	5	2099999	0.391851615167436	1	0	1
ISO_Isosegmenter_3086	3086	5	299999	0.416778055926853	1	0	1
ISO_Isosegmenter_962	962	12	199999	0.398511992559963	1	0	1
ISO_Isosegmenter_964	964	12	399999	0.396330990827477	2	0	2
ISO_Isosegmenter_3106	3106	5	899999	0.44109937899931	1	0	1
ISO_Isosegmenter_3107	3107	5	299999	0.397431324771083	1	0	1
ISO_Isosegmenter_3108	3108	5	599999	0.43554072590121	1	0	1
ISO_Isosegmenter_3109	3109	5	399999	0.468623671559179	1	0	1
ISO_Isosegmenter_3111	3111	5	199999	0.363826819134096	1	0	1
ISO_Isosegmenter_3116	3116	5	199999	0.432442162210811	1	0	1
ISO_Isosegmenter_3119	3119	5	299999	0.467944893149644	1	0	1
ISO_Isosegmenter_981	981	12	199999	0.397436987184936	1	0	1
ISO_Isosegmenter_987	987	12	299999	0.449091496971657	2	0	2
ISO_Isosegmenter_996	996	12	399999	0.462951157377893	1	0	1
ISO_Isosegmenter_3148	3148	6	1099999	0.386068532789575	2	0	2
ISO_Isosegmenter_3151	3151	6	1599999	0.423109639443525	4	0	4
ISO_Isosegmenter_3152	3152	6	1299999	0.396960305354081	1	0	1
ISO_Isosegmenter_1017	1017	13	399999	0.418771046927617	1	0	1
ISO_Isosegmenter_1018	1018	13	199999	0.395451977259886	1	0	1
ISO_Isosegmenter_1019	1019	13	799999	0.441794302242878	3	0	3
ISO_Isosegmenter_1020	1020	13	199999	0.397401987009935	1	0	1
ISO_Isosegmenter_3170	3170	6	499999	0.391854783709567	1	0	1
ISO_Isosegmenter_1024	1024	13	199999	0.379421897109486	1	0	1
ISO_Isosegmenter_1025	1025	13	1099999	0.435518577744162	3	0	3
ISO_Isosegmenter_1028	1028	13	399999	0.403741009352523	1	0	1
ISO_Isosegmenter_1031	1031	13	1899999	0.430131805332529	2	0	2
ISO_Isosegmenter_1032	1032	13	3699999	0.392480646616391	6	0	6
ISO_Isosegmenter_1033	1033	13	699999	0.348194783135404	1	0	1
ISO_Isosegmenter_1038	1038	13	799999	0.426419283024104	2	0	2
ISO_Isosegmenter_1039	1039	13	599999	0.398520664201107	4	0	4
ISO_Isosegmenter_1041	1041	13	299999	0.363567878559595	3	0	3
ISO_Isosegmenter_1042	1042	13	2199999	0.394584724811239	6	0	6
ISO_Isosegmenter_1043	1043	13	1799999	0.424526346959082	3	0	3
ISO_Isosegmenter_1044	1044	13	499999	0.385844771689543	2	0	2
ISO_Isosegmenter_3192	3192	6	299999	0.441024803416011	3	0	3
ISO_Isosegmenter_3194	3194	6	1199999	0.401439501199584	2	0	2
ISO_Isosegmenter_1050	1050	13	399999	0.388895972239931	3	0	3
ISO_Isosegmenter_1060	1060	13	299999	0.378634595448652	1	0	1
ISO_Isosegmenter_3203	3203	6	199999	0.398676993384967	3	0	3
ISO_Isosegmenter_1062	1062	13	1899999	0.384590202415896	2	0	2
ISO_Isosegmenter_1067	1067	13	199999	0.353751768758844	4	0	4
ISO_Isosegmenter_1068	1068	13	899999	0.376722640802934	3	0	3
ISO_Isosegmenter_1070	1070	13	999999	0.378073378073378	1	0	1
ISO_Isosegmenter_1071	1071	13	199999	0.36561682808414	1	0	1
ISO_Isosegmenter_3355	3355	6	299999	0.520551735172451	0	0	0
ISO_Isosegmenter_3230	3230	6	1299999	0.383141833186026	3	0	3
ISO_Isosegmenter_1098	1098	13	899999	0.384623760693067	1	0	1
ISO_Isosegmenter_3242	3242	6	1399999	0.378748127677234	1	0	1
ISO_Isosegmenter_1107	1107	13	299999	0.443391477971593	1	0	1
ISO_Isosegmenter_1109	1109	13	199999	0.552967764838824	1	0	1
ISO_Isosegmenter_3255	3255	6	199999	0.41358206791034	1	0	1
ISO_Isosegmenter_1115	1115	13	169929	0.442037556861984	4	0	4
ISO_Isosegmenter_3260	3260	6	1599999	0.390143993839996	4	0	4
ISO_Isosegmenter_3265	3265	6	699999	0.430246328923327	2	0	2
ISO_Isosegmenter_3266	3266	6	199999	0.38880694403472	2	0	2
ISO_Isosegmenter_3267	3267	6	399999	0.428693571733929	1	0	1
ISO_Isosegmenter_3268	3268	6	299999	0.38787129290431	1	0	1
ISO_Isosegmenter_1136	1136	14	199999	0.362916814584073	2	0	2
ISO_Isosegmenter_1137	1137	14	299999	0.391427971426571	2	0	2
ISO_Isosegmenter_3274	3274	6	199999	0.396736983684918	3	0	3
ISO_Isosegmenter_1140	1140	14	799999	0.426908033635042	4	0	4
ISO_Isosegmenter_3276	3276	6	399999	0.388510971277428	3	0	3
ISO_Isosegmenter_1143	1143	14	999999	0.382892382892383	3	0	3
ISO_Isosegmenter_1149	1149	14	1399999	0.38421027443591	5	0	5
ISO_Isosegmenter_3285	3285	6	1799999	0.355339641855357	1	0	1
ISO_Isosegmenter_3286	3286	6	399999	0.382995957489894	1	0	1
ISO_Isosegmenter_1156	1156	14	299999	0.422334741115804	3	0	3
ISO_Isosegmenter_1160	1160	14	599999	0.411109018515031	1	0	1
ISO_Isosegmenter_1162	1162	14	199999	0.417012085060425	2	0	2
ISO_Isosegmenter_3298	3298	6	999999	0.400561400561401	4	0	4
ISO_Isosegmenter_3299	3299	6	199999	0.362266811334057	4	0	4
ISO_Isosegmenter_3303	3303	6	299999	0.367001223337411	1	0	1
ISO_Isosegmenter_1181	1181	14	199999	0.49359746798734	1	0	1
ISO_Isosegmenter_3317	3317	6	1399999	0.4321388800992	1	0	1
ISO_Isosegmenter_1187	1187	14	299999	0.382631275437585	3	0	3
ISO_Isosegmenter_3320	3320	6	299999	0.382091273637579	1	0	1
ISO_Isosegmenter_1192	1192	14	1299999	0.439786492143455	1	0	1
ISO_Isosegmenter_1198	1198	14	399999	0.421631054077635	1	0	1
ISO_Isosegmenter_1199	1199	14	499999	0.463818927637855	1	0	1
ISO_Isosegmenter_3344	3344	6	199999	0.382631913159566	1	0	1
ISO_Isosegmenter_3347	3347	6	799999	0.430285537856922	1	0	1
ISO_Isosegmenter_1204	1204	14	599999	0.451085751809586	2	0	2
ISO_Isosegmenter_1205	1205	14	399999	0.4079535198838	3	0	3
ISO_Isosegmenter_1206	1206	14	699999	0.457480653543791	1	0	1
ISO_Isosegmenter_3356	3356	6	425094	0.435444866311922	2	0	2
ISO_Isosegmenter_1211	1211	14	299999	0.389334631115437	2	0	2
ISO_Isosegmenter_1212	1212	14	399999	0.412076030190075	2	0	2
ISO_Isosegmenter_3371	3371	7	599999	0.4959241598736	1	0	1
ISO_Isosegmenter_1221	1221	14	199999	0.493797468987345	1	0	1
ISO_Isosegmenter_1222	1222	14	199999	0.450537252686263	1	0	1
ISO_Isosegmenter_1227	1227	14	399999	0.428061070152675	4	0	4
ISO_Isosegmenter_3380	3380	7	1699999	0.360403153178325	2	0	2
ISO_Isosegmenter_1230	1230	14	199999	0.534837674188371	1	0	1
ISO_Isosegmenter_1231	1231	14	399999	0.406998517496294	2	0	2
ISO_Isosegmenter_1233	1233	14	399999	0.493313733284333	1	0	1
ISO_Isosegmenter_3388	3388	7	199999	0.356761783808919	3	0	3
ISO_Isosegmenter_1241	1241	14	2199999	0.422506555684798	4	0	4
ISO_Isosegmenter_1244	1244	14	999999	0.485817485817486	1	0	1
ISO_Isosegmenter_3420	3420	7	1299999	0.390513377317983	3	0	3
ISO_Isosegmenter_1271	1271	15	468659	0.431808628448403	1	0	1
ISO_Isosegmenter_3432	3432	7	399999	0.40960352400881	1	0	1
ISO_Isosegmenter_3433	3433	7	199999	0.44998224991125	1	0	1
ISO_Isosegmenter_1284	1284	15	1999999	0.427028213514107	3	0	3
ISO_Isosegmenter_3442	3442	7	399999	0.484116210290526	1	0	1
ISO_Isosegmenter_1291	1291	15	499999	0.401014802029604	3	0	3
ISO_Isosegmenter_3474	3474	7	299999	0.393951313171044	1	0	1
ISO_Isosegmenter_1305	1305	15	299999	0.434521448404828	3	0	3
ISO_Isosegmenter_3484	3484	7	1499999	0.488332992221995	2	0	2
ISO_Isosegmenter_3487	3487	7	799999	0.395730494663118	1	0	1
ISO_Isosegmenter_3490	3490	7	5499999	0.34978024541459	1	0	1
ISO_Isosegmenter_1310	1310	15	299999	0.400741335804453	4	0	4
ISO_Isosegmenter_3496	3496	7	799999	0.359557949447437	2	0	2
ISO_Isosegmenter_3498	3498	7	799999	0.366877958597448	5	0	5
ISO_Isosegmenter_3499	3499	7	2599999	0.387776302990886	3	0	3
ISO_Isosegmenter_1323	1323	15	199999	0.41718708593543	1	0	1
ISO_Isosegmenter_3502	3502	7	199999	0.442102210511053	1	0	1
ISO_Isosegmenter_1333	1333	15	299999	0.41779472598242	1	0	1
ISO_Isosegmenter_1336	1336	15	899999	0.376323751470835	3	0	3
ISO_Isosegmenter_1340	1340	15	499999	0.393260786521573	5	0	5
ISO_Isosegmenter_3513	3513	7	299999	0.395427984759949	4	0	4
ISO_Isosegmenter_3517	3517	7	199999	0.385931929659648	2	0	2
ISO_Isosegmenter_3519	3519	7	1499999	0.391192260794841	6	0	6
ISO_Isosegmenter_3524	3524	7	3399999	0.357769811108768	1	0	1
ISO_Isosegmenter_3525	3525	7	1199999	0.390323658603049	1	0	1
ISO_Isosegmenter_1351	1351	15	299999	0.456701522338408	2	0	2
ISO_Isosegmenter_3547	3547	7	199999	0.476182380911905	1	0	1
ISO_Isosegmenter_1360	1360	15	499999	0.473010946021892	1	0	1
ISO_Isosegmenter_1361	1361	15	699999	0.430047757211082	1	0	1
ISO_Isosegmenter_3555	3555	7	299999	0.390424634748782	1	0	1
ISO_Isosegmenter_1364	1364	15	299999	0.379041263470878	1	0	1
ISO_Isosegmenter_1369	1369	15	399999	0.429953574883937	2	0	2
ISO_Isosegmenter_3566	3566	7	699999	0.426289180413115	1	0	1
ISO_Isosegmenter_3567	3567	7	743817	0.398827937516889	1	0	1
ISO_Isosegmenter_3584	3584	7	199999	0.474262371311857	1	0	1
ISO_Isosegmenter_1378	1378	15	199999	0.418842094210471	2	0	2
ISO_Isosegmenter_1380	1380	15	1699999	0.428913193478349	1	0	1
ISO_Isosegmenter_3590	3590	7	199999	0.378731893659468	2	0	2
ISO_Isosegmenter_3592	3592	7	999999	0.43020243020243	1	0	1
ISO_Isosegmenter_1389	1389	15	199999	0.404647023235116	1	0	1
ISO_Isosegmenter_3603	3603	7	199999	0.384436922184611	2	0	2
ISO_Isosegmenter_3605	3605	7	199999	0.441777208886044	1	0	1
ISO_Isosegmenter_1398	1398	15	899999	0.445964939961044	2	0	2
ISO_Isosegmenter_1400	1400	15	299999	0.438764795882653	1	0	1
ISO_Isosegmenter_3614	3614	8	499999	0.436284872569745	1	0	1
ISO_Isosegmenter_1402	1402	15	499999	0.433216866433733	1	0	1
ISO_Isosegmenter_3622	3622	8	1899999	0.436846019392642	1	0	1
ISO_Isosegmenter_3625	3625	8	499999	0.479866959733919	1	0	1
ISO_Isosegmenter_1406	1406	15	1299999	0.436608797391383	4	0	4
ISO_Isosegmenter_1409	1409	15	3699999	0.389831997251891	1	0	1
ISO_Isosegmenter_3634	3634	8	199999	0.357096785483927	1	0	1
ISO_Isosegmenter_1413	1413	15	699999	0.403967719953886	3	0	3
ISO_Isosegmenter_1414	1414	15	1099999	0.446287678443344	1	0	1
ISO_Isosegmenter_1416	1416	15	199999	0.439052195260976	1	0	1
ISO_Isosegmenter_3651	3651	8	399999	0.473838684596711	1	0	1
ISO_Isosegmenter_1432	1432	16	599999	0.474600791001318	1	0	1
ISO_Isosegmenter_1433	1433	16	1299999	0.427431098023922	1	0	1
ISO_Isosegmenter_1436	1436	16	699999	0.470352100503001	1	0	1
ISO_Isosegmenter_1439	1439	16	499999	0.459170918341837	1	0	1
ISO_Isosegmenter_3664	3664	8	599999	0.476222460370767	1	0	1
ISO_Isosegmenter_3667	3667	8	399999	0.444148610371526	1	0	1
ISO_Isosegmenter_1445	1445	16	1299999	0.439864953742272	1	0	1
ISO_Isosegmenter_3672	3672	8	299999	0.491501638338794	1	0	1
ISO_Isosegmenter_1447	1447	16	899999	0.431869368743743	1	0	1
ISO_Isosegmenter_3681	3681	8	399999	0.403673509183773	2	0	2
ISO_Isosegmenter_1449	1449	16	1799999	0.440526355847975	5	0	5
ISO_Isosegmenter_3685	3685	8	2199999	0.392503814774461	2	0	2
ISO_Isosegmenter_3687	3687	8	199999	0.39958699793499	1	0	1
ISO_Isosegmenter_3689	3689	8	1299999	0.394491072685441	3	0	3
ISO_Isosegmenter_1464	1464	16	599999	0.440007400012333	6	0	6
ISO_Isosegmenter_3695	3695	8	599999	0.39639399398999	2	0	2
ISO_Isosegmenter_1466	1466	16	1499999	0.433657622438415	2	0	2
ISO_Isosegmenter_3699	3699	8	999999	0.386051386051386	1	0	1
ISO_Isosegmenter_1470	1470	16	699999	0.434937764196806	2	0	2
ISO_Isosegmenter_3705	3705	8	1699999	0.399516117362422	8	0	8
ISO_Isosegmenter_3713	3713	8	399999	0.385965964914912	2	0	2
ISO_Isosegmenter_3714	3714	8	399999	0.415681039202598	2	0	2
ISO_Isosegmenter_1482	1482	16	699999	0.451314930449901	1	0	1
ISO_Isosegmenter_1495	1495	16	399999	0.485003712509281	1	0	1
ISO_Isosegmenter_3718	3718	8	2299999	0.351180587469821	2	0	2
ISO_Isosegmenter_3725	3725	8	740851	0.385105777005093	5	0	5
ISO_Isosegmenter_3727	3727	8	999999	0.392294392294392	2	0	2
ISO_Isosegmenter_3731	3731	8	599999	0.377650629417716	4	0	4
ISO_Isosegmenter_3732	3732	8	199999	0.368776843884219	1	0	1
ISO_Isosegmenter_3733	3733	8	599999	0.381437302395504	1	0	1
ISO_Isosegmenter_3734	3734	8	699999	0.363799091141559	2	0	2
ISO_Isosegmenter_3736	3736	8	599999	0.35978726631211	1	0	1
ISO_Isosegmenter_1516	1516	16	199999	0.435012175060875	1	0	1
ISO_Isosegmenter_3742	3742	8	399999	0.422626056565141	1	0	1
ISO_Isosegmenter_1519	1519	16	1899999	0.421932327332804	2	0	2
ISO_Isosegmenter_1521	1521	16	699999	0.55616222308889	1	0	1
ISO_Isosegmenter_3752	3752	8	599999	0.395452325753876	2	0	2
ISO_Isosegmenter_3754	3754	8	799999	0.3918342397928	1	0	1
ISO_Isosegmenter_3757	3757	8	299999	0.363274544248481	1	0	1
ISO_Isosegmenter_3759	3759	8	199999	0.364716823584118	1	0	1
ISO_Isosegmenter_3762	3762	8	199999	0.383106915534578	1	0	1
ISO_Isosegmenter_3766	3766	8	1699999	0.388500816765186	1	0	1
ISO_Isosegmenter_3767	3767	8	299999	0.425058083526945	2	0	2
ISO_Isosegmenter_1542	1542	17	399999	0.445951114877787	1	0	1
ISO_Isosegmenter_3783	3783	8	1699999	0.388633758019858	2	0	2
ISO_Isosegmenter_1545	1545	17	199999	0.466502332511663	1	0	1
ISO_Isosegmenter_3788	3788	8	799999	0.416659270824089	1	0	1
ISO_Isosegmenter_3790	3790	8	199999	0.428117140585703	3	0	3
ISO_Isosegmenter_1552	1552	17	299999	0.433501445004817	2	0	2
ISO_Isosegmenter_1554	1554	17	599999	0.437985729976217	1	0	1
ISO_Isosegmenter_1559	1559	17	599999	0.395047325078875	1	0	1
ISO_Isosegmenter_1561	1561	17	1099999	0.397184906531733	1	0	1
ISO_Isosegmenter_3821	3821	9	999999	0.394921394921395	1	0	1
ISO_Isosegmenter_3822	3822	9	199999	0.413832069160346	1	0	1
ISO_Isosegmenter_3823	3823	9	899999	0.39450043833382	2	0	2
ISO_Isosegmenter_1572	1572	17	199999	0.503792518962595	1	0	1
ISO_Isosegmenter_1573	1573	17	399999	0.426131065327663	1	0	1
ISO_Isosegmenter_3836	3836	9	199999	0.36358181790909	5	0	5
ISO_Isosegmenter_1578	1578	17	299999	0.523485078283594	1	0	1
ISO_Isosegmenter_1584	1584	17	399999	0.405793514483786	1	0	1
ISO_Isosegmenter_3839	3839	9	299999	0.391954639848799	2	0	2
ISO_Isosegmenter_3847	3847	9	499999	0.423774847549695	1	0	1
ISO_Isosegmenter_3852	3852	9	899999	0.387107096785663	2	0	2
ISO_Isosegmenter_3856	3856	9	699999	0.386527695039564	3	0	3
ISO_Isosegmenter_1605	1605	17	299999	0.441918139727132	3	0	3
ISO_Isosegmenter_3943	3943	9	599999	0.432130720217867	3	0	3
ISO_Isosegmenter_3948	3948	9	599999	0.393023988373314	1	0	1
ISO_Isosegmenter_3950	3950	9	699999	0.397447710639587	1	0	1
ISO_Isosegmenter_1614	1614	17	399999	0.400996002490006	1	0	1
ISO_Isosegmenter_1615	1615	17	199999	0.503392516962585	1	0	1
ISO_Isosegmenter_3962	3962	9	1199999	0.386366155305129	1	0	1
ISO_Isosegmenter_3965	3965	9	599999	0.418070696784495	1	0	1
ISO_Isosegmenter_3968	3968	9	499999	0.38495676991354	6	0	6
ISO_Isosegmenter_1629	1629	17	199999	0.365966829834149	2	0	2
ISO_Isosegmenter_3980	3980	9	499999	0.441654883309767	2	0	2
ISO_Isosegmenter_1636	1636	17	399999	0.44004610011525	1	0	1
ISO_Isosegmenter_1637	1637	17	299999	0.397234657448858	2	0	2
ISO_Isosegmenter_1641	1641	17	299999	0.365971219904066	1	0	1
ISO_Isosegmenter_3996	3996	9	399999	0.472786181965455	2	0	2
ISO_Isosegmenter_1646	1646	17	284911	0.450333612952817	1	0	1
ISO_Isosegmenter_1649	1649	17	399999	0.450756126890317	1	0	1
ISO_Isosegmenter_1657	1657	17	199999	0.391381956909785	3	0	3
ISO_Isosegmenter_4011	4011	9	199999	0.421967109835549	1	0	1
ISO_Isosegmenter_4014	4014	9	199999	0.391391956959785	1	0	1
ISO_Isosegmenter_4015	4015	9	599999	0.437795729659549	4	0	4
ISO_Isosegmenter_4016	4016	9	399999	0.476396190990477	1	0	1
ISO_Isosegmenter_4030	4030	9	399999	0.505261263153158	1	0	1
ISO_Isosegmenter_4031	4031	9	499999	0.453796907593815	1	0	1
ISO_Isosegmenter_4033	4033	9	199999	0.417057085285426	2	0	2
ISO_Isosegmenter_4034	4034	9	299999	0.390864636215454	2	0	2
ISO_Isosegmenter_1684	1684	18	199999	0.395771978859894	2	0	2
ISO_Isosegmenter_4036	4036	9	599999	0.493675822793038	1	0	1
ISO_Isosegmenter_4040	4040	9	199999	0.441022205111026	1	0	1
ISO_Isosegmenter_4041	4041	9	199999	0.462022310111551	2	0	2
ISO_Isosegmenter_1695	1695	18	499999	0.394122788245577	4	0	4
ISO_Isosegmenter_4044	4044	9	499999	0.458302916605833	1	0	1
ISO_Isosegmenter_1703	1703	18	499999	0.391634783269567	3	0	3
ISO_Isosegmenter_1705	1705	18	199999	0.38719693598468	1	0	1
ISO_Isosegmenter_1710	1710	18	1499999	0.39086826057884	1	0	1
ISO_Isosegmenter_1714	1714	18	499999	0.395448790897582	2	0	2
ISO_Isosegmenter_1731	1731	18	199999	0.363486817434087	3	0	3
ISO_Isosegmenter_1742	1742	18	799999	0.434194292742866	1	0	1
ISO_Isosegmenter_4096	4096	X	1999999	0.391259695629848	1	0	1
ISO_Isosegmenter_4099	4099	X	599999	0.413514022523371	2	0	2
ISO_Isosegmenter_1749	1749	18	199999	0.395301976509883	1	0	1
ISO_Isosegmenter_1755	1755	18	2199999	0.385441538837063	2	0	2
ISO_Isosegmenter_1757	1757	18	2999999	0.430702476900826	2	0	2
ISO_Isosegmenter_1762	1762	18	399999	0.431488578721447	2	0	2
ISO_Isosegmenter_1764	1764	18	499999	0.425248850497701	1	0	1
ISO_Isosegmenter_1767	1767	18	199999	0.37280686403432	2	0	2
ISO_Isosegmenter_4129	4129	X	199999	0.405357026785134	3	0	3
ISO_Isosegmenter_1780	1780	18	1299999	0.443978033829257	2	0	2
ISO_Isosegmenter_1785	1785	18	199999	0.404262021310107	1	0	1
ISO_Isosegmenter_4133	4133	X	1199999	0.394420328683607	1	0	1
ISO_Isosegmenter_1788	1788	18	245427	0.457662341895945	2	0	2
ISO_Isosegmenter_4136	4136	X	699999	0.417700596715138	1	0	1
ISO_Isosegmenter_4138	4138	X	499999	0.446858893717787	2	0	2
ISO_Isosegmenter_1798	1798	19	299999	0.444361481204937	1	0	1
ISO_Isosegmenter_4160	4160	X	2299999	0.390703213349223	2	0	2
ISO_Isosegmenter_4166	4166	X	699999	0.477819254027506	1	0	1
ISO_Isosegmenter_4172	4172	X	1099999	0.448133134666486	3	0	3
ISO_Isosegmenter_1811	1811	19	399999	0.539011347528369	1	0	1
ISO_Isosegmenter_4175	4175	X	1299999	0.391705685927451	1	0	1
ISO_Isosegmenter_4177	4177	X	2871679	0.389600996490207	2	0	2
ISO_Isosegmenter_4181	4181	X	1399999	0.373156695111925	1	0	1
ISO_Isosegmenter_4185	4185	X	299999	0.377607925359751	2	0	2
ISO_Isosegmenter_1834	1834	19	1499999	0.471344980896654	2	0	2
ISO_Isosegmenter_4210	4210	X	199999	0.367901839509198	1	0	1
ISO_Isosegmenter_4214	4214	X	999999	0.387689387689388	1	0	1
ISO_Isosegmenter_4223	4223	X	614621	0.369274723772862	1	0	1
ISO_Isosegmenter_4226	4226	X	1499999	0.385716257144171	2	0	2
ISO_Isosegmenter_4234	4234	X	899999	0.385135983484426	3	0	3
ISO_Isosegmenter_4236	4236	X	699999	0.389811985445694	2	0	2
ISO_Isosegmenter_4240	4240	X	299999	0.413544711815706	1	0	1
ISO_Isosegmenter_4246	4246	X	1799999	0.418534121407845	4	0	4
ISO_Isosegmenter_4268	4268	X	199999	0.445827229136146	2	0	2
ISO_Isosegmenter_4277	4277	X	799999	0.387300484125605	1	0	1
ISO_Isosegmenter_1882	1882	2	499999	0.495904991809984	1	0	1
ISO_Isosegmenter_1887	1887	2	419311	0.482677535290035	1	0	1
ISO_Isosegmenter_1896	1896	2	499999	0.426966853933708	1	0	1
ISO_Isosegmenter_1904	1904	2	399999	0.416543541358853	6	0	6
ISO_Isosegmenter_1905	1905	2	299999	0.472998243327478	1	0	1
ISO_Isosegmenter_1911	1911	2	1299999	0.392370301823309	4	0	4
ISO_Isosegmenter_1918	1918	2	399999	0.433066082665207	2	0	2
ISO_Isosegmenter_1938	1938	2	399999	0.383320958302396	1	0	1
ISO_Isosegmenter_1952	1952	2	199999	0.390956954784774	2	0	2
ISO_Isosegmenter_1955	1955	2	599999	0.393095655159425	5	0	5
ISO_Isosegmenter_1957	1957	2	599999	0.384190640317734	2	0	2
ISO_Isosegmenter_1961	1961	2	999999	0.439388439388439	3	0	3
ISO_Isosegmenter_1962	1962	2	299999	0.40979136597122	2	0	2
ISO_Isosegmenter_1964	1964	2	699999	0.447573496533566	4	0	4
ISO_Isosegmenter_1979	1979	2	499999	0.395418790837582	5	0	5
ISO_Isosegmenter_1980	1980	2	1199999	0.42585618821349	2	0	2
ISO_Isosegmenter_1981	1981	2	1699999	0.380616694480409	2	0	2
ISO_Isosegmenter_1986	1986	2	799999	0.418716773395967	4	0	4
ISO_Isosegmenter_1991	1991	2	199999	0.387626938134691	3	0	3
ISO_Isosegmenter_1995	1995	2	399999	0.368993422483556	1	0	1
ISO_Isosegmenter_1998	1998	2	299999	0.428731429104764	2	0	2
ISO_Isosegmenter_2003	2003	2	899999	0.393743770826412	1	0	1
ISO_Isosegmenter_2010	2010	2	499999	0.449432898865798	2	0	2
ISO_Isosegmenter_2011	2011	2	399999	0.401043502608757	1	0	1
ISO_Isosegmenter_2036	2036	2	999999	0.433890433890434	1	0	1
ISO_Isosegmenter_2037	2037	2	499999	0.395856791713583	4	0	4
ISO_Isosegmenter_2041	2041	2	999999	0.388094388094388	1	0	1
ISO_Isosegmenter_2046	2046	2	1499999	0.435952957301972	2	0	2
ISO_Isosegmenter_2053	2053	2	199999	0.389541947709739	1	0	1
ISO_Isosegmenter_2054	2054	2	699999	0.432890618415169	2	0	2
ISO_Isosegmenter_2056	2056	2	399999	0.43039107597769	2	0	2
ISO_Isosegmenter_2057	2057	2	1499999	0.38606359070906	1	0	1
ISO_Isosegmenter_2062	2062	2	499999	0.415912831825664	3	0	3
ISO_Isosegmenter_2070	2070	2	999999	0.43002943002943	3	0	3
ISO_Isosegmenter_2086	2086	2	1599999	0.44511652819783	1	0	1
ISO_Isosegmenter_2091	2091	2	799999	0.387849234811544	4	0	4
ISO_Isosegmenter_2094	2094	2	4599999	0.355163338078987	1	0	1
ISO_Isosegmenter_2095	2095	2	399999	0.383648459121148	1	0	1
ISO_Isosegmenter_2096	2096	2	299999	0.365867886226287	1	0	1
ISO_Isosegmenter_2097	2097	2	399999	0.383873459683649	1	0	1
ISO_Isosegmenter_2100	2100	2	599999	0.362033936723228	1	0	1
ISO_Isosegmenter_2101	2101	2	399999	0.389430973577434	1	0	1
ISO_Isosegmenter_2105	2105	2	199999	0.420727103635518	1	0	1
ISO_Isosegmenter_2107	2107	2	2799999	0.353380483350173	2	0	2
ISO_Isosegmenter_2109	2109	2	699999	0.363787662553804	1	0	1
ISO_Isosegmenter_2110	2110	2	1399999	0.385639561171115	1	0	1
ISO_Isosegmenter_2111	2111	2	599999	0.430767384612308	1	0	1
ISO_Isosegmenter_2112	2112	2	299999	0.367951226504088	5	0	5
ISO_Isosegmenter_2115	2115	2	199999	0.385841929209646	1	0	1
ISO_Isosegmenter_2118	2118	2	999999	0.362332362332362	1	0	1
ISO_Isosegmenter_2120	2120	2	1699999	0.359087270051335	4	0	4
ISO_Isosegmenter_2126	2126	2	499999	0.429246858493717	1	0	1
ISO_Isosegmenter_2127	2127	2	699999	0.401492002131432	2	0	2
ISO_Isosegmenter_2128	2128	2	299999	0.418178060593535	1	0	1
ISO_Isosegmenter_2131	2131	2	499999	0.39499678999358	2	0	2
ISO_Isosegmenter_2132	2132	2	299999	0.427968093226977	1	0	1
ISO_Isosegmenter_2135	2135	2	199999	0.368556842784214	1	0	1
ISO_Isosegmenter_2139	2139	2	699999	0.364574806535438	1	0	1
ISO_Isosegmenter_2142	2142	2	199999	0.377801889009445	1	0	1
ISO_Isosegmenter_2150	2150	2	1499999	0.394665596443731	1	0	1
ISO_Isosegmenter_2161	2161	2	599999	0.426735711226185	1	0	1
ISO_Isosegmenter_2182	2182	2	499999	0.424050848101696	1	0	1
ISO_Isosegmenter_2185	2185	2	1399999	0.396886712061937	1	0	1
ISO_Isosegmenter_2225	2225	20	699999	0.436327766182523	1	0	1
ISO_Isosegmenter_2240	2240	20	1799999	0.39010910561617	1	0	1
ISO_Isosegmenter_2253	2253	20	299999	0.439471464904883	1	0	1
ISO_Isosegmenter_2272	2272	20	399999	0.447183617959045	2	0	2
ISO_Isosegmenter_2286	2286	20	399999	0.442276105690264	2	0	2
ISO_Isosegmenter_2287	2287	20	399999	0.474641186602967	1	0	1
ISO_Isosegmenter_2309	2309	20	102150	0.462476749877631	2	0	2
ISO_Isosegmenter_2335	2335	21	1699999	0.387774933985255	2	0	2
ISO_Isosegmenter_2396	2396	22	399999	0.417131042827607	1	0	1
ISO_Isosegmenter_2411	2411	22	199999	0.532082660413302	1	0	1
ISO_Isosegmenter_2422	2422	22	399999	0.545953864884662	1	0	1
ISO_Isosegmenter_2423	2423	22	699999	0.494860706943867	1	0	1
ISO_Isosegmenter_2444	2444	3	599999	0.438605731009552	3	0	3
ISO_Isosegmenter_2448	2448	3	799999	0.438444298055373	3	0	3
ISO_Isosegmenter_2449	2449	3	399999	0.398213495533739	1	0	1
ISO_Isosegmenter_2478	2478	3	199999	0.366876834384172	1	0	1
ISO_Isosegmenter_2479	2479	3	899999	0.394032660036289	2	0	2
ISO_Isosegmenter_2493	2493	3	199999	0.390856954284771	1	0	1
ISO_Isosegmenter_2517	2517	3	699999	0.389620556600795	2	0	2
ISO_Isosegmenter_2541	2541	3	399999	0.373183432958582	1	0	1
ISO_Isosegmenter_2545	2545	3	3899999	0.35353111629003	1	0	1
ISO_Isosegmenter_2546	2546	3	999999	0.379194379194379	1	0	1
ISO_Isosegmenter_2548	2548	3	1999999	0.383414191707096	7	0	7
ISO_Isosegmenter_2557	2557	3	199999	0.366046830234151	1	0	1
ISO_Isosegmenter_2580	2580	3	1199999	0.396437830364859	5	0	5
ISO_Isosegmenter_2587	2587	3	299999	0.439271464238214	1	0	1
ISO_Isosegmenter_2597	2597	3	1299999	0.433781872139902	2	0	2
ISO_Isosegmenter_2603	2603	3	299999	0.411228037426791	6	0	6
ISO_Isosegmenter_2629	2629	3	3299999	0.39136042162437	4	0	4
ISO_Isosegmenter_2631	2631	3	1499999	0.392646261764174	1	0	1
ISO_Isosegmenter_2634	2634	3	6399999	0.351168179870028	1	0	1
ISO_Isosegmenter_2635	2635	3	299999	0.377394591315304	1	0	1
ISO_Isosegmenter_2636	2636	3	1099999	0.361007600916001	1	0	1
ISO_Isosegmenter_2647	2647	3	1499999	0.37672958448639	3	0	3
ISO_Isosegmenter_2665	2665	3	699999	0.387994839992629	2	0	2
ISO_Isosegmenter_2672	2672	3	1099999	0.476860433509485	3	0	3
ISO_Isosegmenter_2683	2683	4	213145	0.549151985737409	3	0	3
ISO_Isosegmenter_2692	2692	4	1499999	0.496800331200221	2	0	2
ISO_Isosegmenter_2710	2710	4	1199999	0.402696168913474	2	0	2
ISO_Isosegmenter_2712	2712	4	199999	0.359776798883994	1	0	1
ISO_Isosegmenter_2728	2728	4	1399999	0.421514586796133	1	0	1
ISO_Isosegmenter_2735	2735	4	199999	0.380026900134501	1	0	1
ISO_Isosegmenter_2737	2737	4	599999	0.378145630242717	1	0	1
ISO_Isosegmenter_2757	2757	4	2699999	0.359850133277827	1	0	1
ISO_Isosegmenter_2758	2758	4	999999	0.392786392786393	3	0	3
ISO_Isosegmenter_2767	2767	4	1299999	0.392934148410883	1	0	1
ISO_Isosegmenter_2776	2776	4	199999	0.361681808409042	1	0	1
ISO_Isosegmenter_2788	2788	4	1199999	0.374978645815538	5	0	5
ISO_Isosegmenter_2793	2793	4	1699999	0.387847286968992	3	0	3
ISO_Isosegmenter_2799	2799	4	599999	0.37250895418159	2	0	2
ISO_Isosegmenter_2813	2813	4	1699999	0.382974931161724	3	0	3
ISO_Isosegmenter_2864	2864	4	399999	0.414708536771342	1	0	1
ISO_Isosegmenter_2879	2879	4	199999	0.393901969509848	3	0	3
ISO_Isosegmenter_2902	2902	5	799999	0.425949282436603	1	0	1
ISO_Isosegmenter_2917	2917	5	1399999	0.396513854652753	1	0	1
ISO_Isosegmenter_2954	2954	5	299999	0.357327857759526	2	0	2
ISO_Isosegmenter_2978	2978	5	699999	0.422540603629434	1	0	1
ISO_Isosegmenter_2979	2979	5	399999	0.386100965252413	2	0	2
ISO_Isosegmenter_2981	2981	5	199999	0.364951824759124	1	0	1
ISO_Isosegmenter_2986	2986	5	499999	0.391434782869566	3	0	3
ISO_Isosegmenter_3005	3005	5	999999	0.375456375456375	3	0	3
ISO_Isosegmenter_3006	3006	5	599999	0.36587060978435	1	0	1
ISO_Isosegmenter_3049	3049	5	399999	0.484513711284278	1	0	1
ISO_Isosegmenter_3060	3060	5	599999	0.436685727809546	2	0	2
ISO_Isosegmenter_3079	3079	5	599999	0.512112520187534	1	0	1
ISO_Isosegmenter_3080	3080	5	299999	0.398431328104427	1	0	1
ISO_Isosegmenter_3099	3099	5	799999	0.381789227236534	2	0	2
ISO_Isosegmenter_3105	3105	5	199999	0.467547337736689	2	0	2
ISO_Isosegmenter_3144	3144	6	399999	0.405116012790032	1	0	1
ISO_Isosegmenter_3160	3160	6	699999	0.380191971702817	1	0	1
ISO_Isosegmenter_3167	3167	6	699999	0.417463453519219	1	0	1
ISO_Isosegmenter_3186	3186	6	399999	0.427401068502671	3	0	3
ISO_Isosegmenter_3188	3188	6	599999	0.429847383078972	2	0	2
ISO_Isosegmenter_3190	3190	6	199999	0.429897149485747	4	0	4
ISO_Isosegmenter_3202	3202	6	299999	0.451744839149464	1	0	1
ISO_Isosegmenter_3204	3204	6	199999	0.456302281511408	1	0	1
ISO_Isosegmenter_3241	3241	6	299999	0.35457118190394	2	0	2
ISO_Isosegmenter_3254	3254	6	499999	0.389218778437557	3	0	3
ISO_Isosegmenter_3257	3257	6	399999	0.345185862964657	1	0	1
ISO_Isosegmenter_3275	3275	6	299999	0.430348101160337	1	0	1
ISO_Isosegmenter_3278	3278	6	399999	0.394828487071218	2	0	2
ISO_Isosegmenter_3283	3283	6	299999	0.361821206070687	1	0	1
ISO_Isosegmenter_3288	3288	6	699999	0.375739108198726	3	0	3
ISO_Isosegmenter_3290	3290	6	1699999	0.383356107856534	3	0	3
ISO_Isosegmenter_3309	3309	6	199999	0.348146740733704	1	0	1
ISO_Isosegmenter_3311	3311	6	499999	0.425168850337701	1	0	1
ISO_Isosegmenter_3374	3374	7	199999	0.466687333436667	2	0	2
ISO_Isosegmenter_3377	3377	7	1599999	0.388455242784527	3	0	3
ISO_Isosegmenter_3386	3386	7	299999	0.361471204904016	1	0	1
ISO_Isosegmenter_3398	3398	7	399999	0.421746054365136	2	0	2
ISO_Isosegmenter_3417	3417	7	299999	0.368284560948537	1	0	1
ISO_Isosegmenter_3422	3422	7	299999	0.391451304837683	1	0	1
ISO_Isosegmenter_3491	3491	7	899999	0.380920423244915	4	0	4
ISO_Isosegmenter_3537	3537	7	999999	0.396547396547397	1	0	1
ISO_Isosegmenter_3565	3565	7	199999	0.379811899059495	1	0	1
ISO_Isosegmenter_3599	3599	7	399999	0.511381278453196	1	0	1
ISO_Isosegmenter_3638	3638	8	899999	0.41519157243508	1	0	1
ISO_Isosegmenter_3641	3641	8	299999	0.482938276460922	1	0	1
ISO_Isosegmenter_3653	3653	8	899999	0.440146044606716	2	0	2
ISO_Isosegmenter_3659	3659	8	399999	0.439818599546499	1	0	1
ISO_Isosegmenter_3668	3668	8	199999	0.384181920909605	1	0	1
ISO_Isosegmenter_3682	3682	8	1299999	0.430464946511497	3	0	3
ISO_Isosegmenter_3696	3696	8	499999	0.418382836765674	2	0	2
ISO_Isosegmenter_3715	3715	8	599999	0.379840633067722	1	0	1
ISO_Isosegmenter_3717	3717	8	199999	0.37319686598433	1	0	1
ISO_Isosegmenter_3751	3751	8	599999	0.448875748126247	1	0	1
ISO_Isosegmenter_3819	3819	9	199999	0.394666973334867	1	0	1
ISO_Isosegmenter_3826	3826	9	499999	0.414112828225656	1	0	1
ISO_Isosegmenter_3837	3837	9	1899999	0.384856518345536	1	0	1
ISO_Isosegmenter_3838	3838	9	199999	0.419742098710494	1	0	1
ISO_Isosegmenter_3932	3932	9	289438	0.394315881121346	1	0	1
ISO_Isosegmenter_3953	3953	9	999999	0.414964414964415	1	0	1
ISO_Isosegmenter_3954	3954	9	199999	0.354946774733874	2	0	2
ISO_Isosegmenter_4001	4001	9	2399999	0.353990980829575	1	0	1
ISO_Isosegmenter_4035	4035	9	699999	0.435489193555991	1	0	1
ISO_Isosegmenter_4042	4042	9	199999	0.411267056335282	1	0	1
ISO_Isosegmenter_4114	4114	X	899999	0.392664880738756	1	0	1
ISO_Isosegmenter_4130	4130	X	699999	0.430952044217206	4	0	4
ISO_Isosegmenter_4131	4131	X	1499999	0.388906259270839	1	0	1
ISO_Isosegmenter_4135	4135	X	1499999	0.391484927656618	1	0	1
ISO_Isosegmenter_4153	4153	X	999999	0.425558425558426	3	0	3
ISO_Isosegmenter_4199	4199	X	599999	0.392925654876091	1	0	1
ISO_Isosegmenter_4278	4278	X	333460	0.405200023990883	2	0	2
ISO_Isosegmenter_2202	2202	2	299999	0.480358267860893	0	0	0
ISO_Isosegmenter_77	77	1	299999	0.486124953749846	0	0	0
ISO_Isosegmenter_97	97	1	299999	0.436744789149297	0	0	0
ISO_Isosegmenter_1196	1196	14	199999	0.416597082985415	0	0	0
ISO_Isosegmenter_1210	1210	14	399999	0.362860907152268	0	0	0
ISO_Isosegmenter_3441	3441	7	199999	0.438377191885959	0	0	0
ISO_Isosegmenter_180	180	1	199999	0.476742383711919	0	0	0
ISO_Isosegmenter_1339	1339	15	399999	0.429753574383936	0	0	0
ISO_Isosegmenter_253	253	1	399999	0.394765986914967	0	0	0
ISO_Isosegmenter_258	258	1	499999	0.471134942269885	0	0	0
ISO_Isosegmenter_1717	1717	18	1599999	0.355918347448967	0	0	0
ISO_Isosegmenter_2462	2462	3	199999	0.363131815659078	0	0	0
ISO_Isosegmenter_278	278	1	199999	0.362571812859064	0	0	0
ISO_Isosegmenter_304	304	1	499999	0.381080762161524	0	0	0
ISO_Isosegmenter_314	314	1	299999	0.430651435504785	0	0	0
ISO_Isosegmenter_3633	3633	8	199999	0.385016925084625	0	0	0
ISO_Isosegmenter_362	362	1	399999	0.423116057790144	0	0	0
ISO_Isosegmenter_2601	2601	3	199999	0.42480712403562	0	0	0
ISO_Isosegmenter_3340	3340	6	399999	0.397675994189985	0	0	0
ISO_Isosegmenter_429	429	10	399999	0.438961097402744	0	0	0
ISO_Isosegmenter_458	458	10	494159	0.401342482885063	0	0	0
ISO_Isosegmenter_2693	2693	4	599999	0.534939224898708	0	0	0
ISO_Isosegmenter_521	521	10	399999	0.493273733184333	0	0	0
ISO_Isosegmenter_534	534	10	199999	0.437732188660943	0	0	0
ISO_Isosegmenter_535	535	10	299999	0.498551661838873	0	0	0
ISO_Isosegmenter_1639	1639	17	599999	0.389425649042748	0	0	0
ISO_Isosegmenter_573	573	10	399999	0.429428573571434	0	0	0
ISO_Isosegmenter_949	949	12	199999	0.383801919009595	0	0	0
ISO_Isosegmenter_620	620	10	297219	0.47884892957718	0	0	0
ISO_Isosegmenter_634	634	11	199999	0.361136805684028	0	0	0
ISO_Isosegmenter_635	635	11	299999	0.39641798805996	0	0	0
ISO_Isosegmenter_654	654	11	199999	0.403027015135076	0	0	0
ISO_Isosegmenter_12	12	1	161047	0.516979515296777	2	0	2
ISO_Isosegmenter_2163	2163	2	1099999	0.363885785350714	1	0	1
ISO_Isosegmenter_2165	2165	2	199999	0.366916834584173	1	0	1
ISO_Isosegmenter_2166	2166	2	299999	0.379804599348665	1	0	1
ISO_Isosegmenter_2167	2167	2	2099999	0.352146358164932	1	0	1
ISO_Isosegmenter_2169	2169	2	1499999	0.358487572325048	1	0	1
ISO_Isosegmenter_2179	2179	2	2499999	0.390058956023582	1	0	1
ISO_Isosegmenter_46	46	1	199999	0.435797178985895	2	0	2
ISO_Isosegmenter_48	48	1	399999	0.395595988989973	2	0	2
ISO_Isosegmenter_2190	2190	2	399999	0.424493561233903	1	0	1
ISO_Isosegmenter_2191	2191	2	299999	0.40426468088227	4	0	4
ISO_Isosegmenter_2192	2192	2	399999	0.461773654434136	1	0	1
ISO_Isosegmenter_2193	2193	2	299999	0.427941426471422	1	0	1
ISO_Isosegmenter_2194	2194	2	399999	0.502861257153143	1	0	1
ISO_Isosegmenter_2195	2195	2	599999	0.432797387995647	1	0	1
ISO_Isosegmenter_58	58	1	199999	0.426367131835659	3	0	3
ISO_Isosegmenter_59	59	1	402423	0.48649058329171	2	0	2
ISO_Isosegmenter_2203	2203	2	199999	0.457782288911445	2	0	2
ISO_Isosegmenter_66	66	1	199999	0.445977229886149	1	0	1
ISO_Isosegmenter_78	78	1	199999	0.389236946184731	1	0	1
ISO_Isosegmenter_81	81	1	499999	0.404826809653619	1	0	1
ISO_Isosegmenter_2238	2238	20	699999	0.390929129898757	6	0	6
ISO_Isosegmenter_2239	2239	20	599999	0.367238945398242	1	0	1
ISO_Isosegmenter_86	86	1	199999	0.436582182910915	1	0	1
ISO_Isosegmenter_2244	2244	20	299999	0.480648268827563	2	0	2
ISO_Isosegmenter_88	88	1	499999	0.450434900869802	2	0	2
ISO_Isosegmenter_89	89	1	299999	0.499184997283324	1	0	1
ISO_Isosegmenter_2251	2251	20	2099999	0.440424971630939	1	0	1
ISO_Isosegmenter_94	94	1	899999	0.470940523267248	2	0	2
ISO_Isosegmenter_96	96	1	199999	0.374826874134371	1	0	1
ISO_Isosegmenter_105	105	1	299999	0.428351427838093	4	0	4
ISO_Isosegmenter_107	107	1	199999	0.392441962209811	2	0	2
ISO_Isosegmenter_2270	2270	20	199999	0.435957179785899	2	0	2
ISO_Isosegmenter_119	119	1	399999	0.402791006977517	1	0	1
ISO_Isosegmenter_124	124	1	899999	0.404570449522722	1	0	1
ISO_Isosegmenter_128	128	1	1199999	0.384615320512767	4	0	4
ISO_Isosegmenter_131	131	1	199999	0.360221801109006	3	0	3
ISO_Isosegmenter_133	133	1	1099999	0.359674872431702	3	0	3
ISO_Isosegmenter_134	134	1	999999	0.380495380495381	3	0	3
ISO_Isosegmenter_136	136	1	2499999	0.380920952368381	4	0	4
ISO_Isosegmenter_2294	2294	20	1199999	0.427177855981547	2	0	2
ISO_Isosegmenter_2299	2299	20	399999	0.482818707046768	1	0	1
ISO_Isosegmenter_2302	2302	20	1199999	0.426750355625296	7	0	7
ISO_Isosegmenter_157	157	1	599999	0.438889064815108	1	0	1
ISO_Isosegmenter_159	159	1	399999	0.428096070240176	1	0	1
ISO_Isosegmenter_160	160	1	899999	0.388719320799245	2	0	2
ISO_Isosegmenter_2330	2330	21	1299999	0.355117196243997	3	0	3
ISO_Isosegmenter_163	163	1	1699999	0.355262561919154	1	0	1
ISO_Isosegmenter_165	165	1	199999	0.363361816809084	1	0	1
ISO_Isosegmenter_2337	2337	21	1599999	0.388616492885308	4	0	4
ISO_Isosegmenter_167	167	1	299999	0.368527895092984	3	0	3
ISO_Isosegmenter_2347	2347	21	399999	0.462773656934142	2	0	2
ISO_Isosegmenter_176	176	1	399999	0.380303450758627	2	0	2
ISO_Isosegmenter_2352	2352	21	1099999	0.42509765917969	4	0	4
ISO_Isosegmenter_179	179	1	599999	0.417307362178937	1	0	1
ISO_Isosegmenter_2363	2363	21	299999	0.560791869306231	1	0	1
ISO_Isosegmenter_256	256	1	299999	0.364167880559602	1	0	1
ISO_Isosegmenter_261	261	1	499999	0.453906907813816	2	0	2
ISO_Isosegmenter_263	263	1	499999	0.430998861997724	1	0	1
ISO_Isosegmenter_264	264	1	1199999	0.389688658073882	3	0	3
ISO_Isosegmenter_271	271	1	399999	0.443651109127773	1	0	1
ISO_Isosegmenter_272	272	1	1299999	0.402968002283079	3	0	3
ISO_Isosegmenter_273	273	1	299999	0.366437888126294	3	0	3
ISO_Isosegmenter_276	276	1	499999	0.389322778645557	2	0	2
ISO_Isosegmenter_279	279	1	699999	0.388924841321202	2	0	2
ISO_Isosegmenter_285	285	1	299999	0.381077936926456	2	0	2
ISO_Isosegmenter_287	287	1	1499999	0.407976938651292	5	0	5
ISO_Isosegmenter_288	288	1	199999	0.36840184200921	1	0	1
ISO_Isosegmenter_2437	2437	3	2699999	0.386026439269052	4	0	4
ISO_Isosegmenter_297	297	1	399999	0.357220893052233	1	0	1
ISO_Isosegmenter_298	298	1	199999	0.380256901284506	2	0	2
ISO_Isosegmenter_299	299	1	199999	0.359751798758994	3	0	3
ISO_Isosegmenter_301	301	1	5899999	0.345687685709777	1	0	1
ISO_Isosegmenter_302	302	1	799999	0.373779217224022	3	0	3
ISO_Isosegmenter_303	303	1	4299999	0.348705429931495	2	0	2
ISO_Isosegmenter_305	305	1	1499999	0.357982238654826	3	0	3
ISO_Isosegmenter_308	308	1	299999	0.394031313437711	4	0	4
ISO_Isosegmenter_2457	2457	3	399999	0.394615986539966	2	0	2
ISO_Isosegmenter_2458	2458	3	499999	0.431712863425727	1	0	1
ISO_Isosegmenter_2460	2460	3	299999	0.357254524181747	1	0	1
ISO_Isosegmenter_2461	2461	3	699999	0.385163407376296	1	0	1
ISO_Isosegmenter_2465	2465	3	1199999	0.384318653598878	2	0	2
ISO_Isosegmenter_328	328	1	599999	0.429219048698414	1	0	1
ISO_Isosegmenter_329	329	1	499999	0.400416800833602	1	0	1
ISO_Isosegmenter_330	330	1	599999	0.43346905578176	1	0	1
ISO_Isosegmenter_2476	2476	3	1599999	0.429784643615402	7	0	7
ISO_Isosegmenter_2477	2477	3	299999	0.400041333471112	1	0	1
ISO_Isosegmenter_333	333	1	299999	0.384024613415378	4	0	4
ISO_Isosegmenter_336	336	1	399999	0.416178540446351	1	0	1
ISO_Isosegmenter_337	337	1	399999	0.385028462571156	3	0	3
ISO_Isosegmenter_345	345	1	199999	0.38720193600968	1	0	1
ISO_Isosegmenter_352	352	1	1299999	0.431541101185462	4	0	4
ISO_Isosegmenter_353	353	1	499999	0.373726747453495	1	0	1
ISO_Isosegmenter_2491	2491	3	199999	0.391736958684793	3	0	3
ISO_Isosegmenter_2492	2492	3	599999	0.430059050098417	1	0	1
ISO_Isosegmenter_356	356	1	299999	0.362981209937366	1	0	1
ISO_Isosegmenter_385	385	1	799999	0.381576726970909	1	0	1
ISO_Isosegmenter_387	387	1	199999	0.392976964884824	1	0	1
ISO_Isosegmenter_2512	2512	3	999999	0.399183399183399	4	0	4
ISO_Isosegmenter_403	403	10	1199999	0.388947824123187	2	0	2
ISO_Isosegmenter_405	405	10	199999	0.485417427087135	1	0	1
ISO_Isosegmenter_406	406	10	499999	0.424334848669697	1	0	1
ISO_Isosegmenter_408	408	10	1499999	0.424976283317522	4	0	4
ISO_Isosegmenter_415	415	10	399999	0.43526858817147	2	0	2
ISO_Isosegmenter_2529	2529	3	2599999	0.389915534582898	6	0	6
ISO_Isosegmenter_2540	2540	3	12099999	0.352541103515794	1	0	1
ISO_Isosegmenter_422	422	10	799999	0.38546923183654	3	0	3
ISO_Isosegmenter_424	424	10	914674	0.398673188480267	2	0	2
ISO_Isosegmenter_426	426	10	1299999	0.395506458081891	1	0	1
ISO_Isosegmenter_428	428	10	1499999	0.381294920863281	2	0	2
ISO_Isosegmenter_430	430	10	899999	0.390235989151099	4	0	4
ISO_Isosegmenter_2553	2553	3	3199999	0.35222729757103	2	0	2
ISO_Isosegmenter_2558	2558	3	699999	0.395257707511011	1	0	1
ISO_Isosegmenter_443	443	10	2499999	0.430970972388389	1	0	1
ISO_Isosegmenter_448	448	10	199999	0.394481972409862	3	0	3
ISO_Isosegmenter_450	450	10	699999	0.380294828992613	1	0	1
ISO_Isosegmenter_2576	2576	3	199999	0.382376911884559	1	0	1
ISO_Isosegmenter_457	457	10	399999	0.416118540296351	1	0	1
ISO_Isosegmenter_466	466	10	599999	0.490444150740251	1	0	1
ISO_Isosegmenter_467	467	10	1099999	0.434354940322673	2	0	2
ISO_Isosegmenter_469	469	10	199999	0.478597392986965	1	0	1
ISO_Isosegmenter_472	472	10	430276	0.406422854168022	3	0	3
ISO_Isosegmenter_492	492	10	899999	0.389400432667147	2	0	2
ISO_Isosegmenter_498	498	10	1099999	0.385760701383093	1	0	1
ISO_Isosegmenter_2600	2600	3	799999	0.397164246455308	3	0	3
ISO_Isosegmenter_504	504	10	1299999	0.394074918519168	3	0	3
ISO_Isosegmenter_506	506	10	799999	0.389311736639671	3	0	3
ISO_Isosegmenter_2610	2610	3	399999	0.414693536733842	1	0	1
ISO_Isosegmenter_2613	2613	3	299999	0.376344587815293	1	0	1
ISO_Isosegmenter_2619	2619	3	699999	0.391840559772228	1	0	1
ISO_Isosegmenter_2627	2627	3	799999	0.375080468850586	1	0	1
ISO_Isosegmenter_522	522	10	199999	0.549952749763749	1	0	1
ISO_Isosegmenter_525	525	10	499999	0.461500923001846	1	0	1
ISO_Isosegmenter_2633	2633	3	1399999	0.383223130873665	9	0	9
ISO_Isosegmenter_536	536	10	199999	0.432767163835819	1	0	1
ISO_Isosegmenter_538	538	10	599999	0.423762372937288	5	0	5
ISO_Isosegmenter_541	541	10	1399999	0.390152421537444	3	0	3
ISO_Isosegmenter_2637	2637	3	899999	0.397041552268391	3	0	3
ISO_Isosegmenter_544	544	10	599999	0.422695704492841	2	0	2
ISO_Isosegmenter_2646	2646	3	299999	0.417614725382418	2	0	2
ISO_Isosegmenter_549	549	10	899999	0.388764876405418	5	0	5
ISO_Isosegmenter_552	552	10	799999	0.425054281317852	1	0	1
ISO_Isosegmenter_554	554	10	299999	0.43119810399368	1	0	1
ISO_Isosegmenter_563	563	10	999999	0.419442419442419	4	0	4
ISO_Isosegmenter_571	571	10	599999	0.44131740219567	2	0	2
ISO_Isosegmenter_574	574	10	399999	0.38887597218993	2	0	2
ISO_Isosegmenter_2688	2688	4	599999	0.46492910821518	1	0	1
ISO_Isosegmenter_576	576	10	399999	0.404241010602526	3	0	3
ISO_Isosegmenter_2694	2694	4	199999	0.467532337661688	1	0	1
ISO_Isosegmenter_584	584	10	299999	0.40474134913783	1	0	1
ISO_Isosegmenter_2706	2706	4	2499999	0.390815756326303	1	0	1
ISO_Isosegmenter_2707	2707	4	199999	0.367061835309177	1	0	1
ISO_Isosegmenter_592	592	10	199999	0.403282016410082	3	0	3
ISO_Isosegmenter_593	593	10	799999	0.438820548525686	1	0	1
ISO_Isosegmenter_595	595	10	399999	0.469413673534184	2	0	2
ISO_Isosegmenter_605	605	10	299999	0.449971499905	1	0	1
ISO_Isosegmenter_606	606	10	199999	0.486862434312172	1	0	1
ISO_Isosegmenter_611	611	10	599999	0.457542429237382	1	0	1
ISO_Isosegmenter_617	617	10	399999	0.561391403478509	2	0	2
ISO_Isosegmenter_2738	2738	4	4299999	0.357637757590176	2	0	2
ISO_Isosegmenter_2745	2745	4	399999	0.422043555108888	1	0	1
ISO_Isosegmenter_2746	2746	4	499999	0.38510877021754	3	0	3
ISO_Isosegmenter_628	628	11	499999	0.431612863225726	2	0	2
ISO_Isosegmenter_640	640	11	399999	0.476011190027975	1	0	1
ISO_Isosegmenter_641	641	11	199999	0.375396876984385	1	0	1
ISO_Isosegmenter_2762	2762	4	1499999	0.377074918049945	1	0	1
ISO_Isosegmenter_643	643	11	499999	0.381296762593525	2	0	2
ISO_Isosegmenter_644	644	11	1099999	0.433467666788788	2	0	2
ISO_Isosegmenter_647	647	11	199999	0.38560192800964	1	0	1
ISO_Isosegmenter_648	648	11	299999	0.469651565505218	2	0	2
ISO_Isosegmenter_661	661	11	399999	0.456686141715354	1	0	1
ISO_Isosegmenter_662	662	11	199999	0.402907014535073	2	0	2
ISO_Isosegmenter_668	668	11	1099999	0.394581267801153	1	0	1
ISO_Isosegmenter_669	669	11	399999	0.351813379533449	3	0	3
ISO_Isosegmenter_2790	2790	4	199999	0.392041960209801	1	0	1
ISO_Isosegmenter_674	674	11	799999	0.433484291855365	1	0	1
ISO_Isosegmenter_676	676	11	699999	0.428170611672302	1	0	1
ISO_Isosegmenter_2794	2794	4	999999	0.361323361323361	1	0	1
ISO_Isosegmenter_681	681	11	499999	0.389466778933558	1	0	1
ISO_Isosegmenter_2800	2800	4	299999	0.359291197637325	1	0	1
ISO_Isosegmenter_523	523	10	199999	0.50760253801269	0	0	0
ISO_Isosegmenter_2736	2736	4	299999	0.424564748549162	0	0	0
ISO_Isosegmenter_2747	2747	4	299999	0.413301377671259	0	0	0
ISO_Isosegmenter_706	706	11	299999	0.424134747115824	2	0	2
ISO_Isosegmenter_707	707	11	1099999	0.385893987176352	2	0	2
ISO_Isosegmenter_709	709	11	1399999	0.397048140748672	3	0	3
ISO_Isosegmenter_2821	2821	4	1499999	0.384559589706393	10	0	10
ISO_Isosegmenter_2823	2823	4	299999	0.361624538748463	1	0	1
ISO_Isosegmenter_2825	2825	4	8899999	0.349101724618171	2	0	2
ISO_Isosegmenter_2830	2830	4	1099999	0.38909308099371	2	0	2
ISO_Isosegmenter_2831	2831	4	1399999	0.365512403937431	1	0	1
ISO_Isosegmenter_2832	2832	4	2899999	0.380817027867941	4	0	4
ISO_Isosegmenter_2836	2836	4	1199999	0.382718652265544	2	0	2
ISO_Isosegmenter_2841	2841	4	599999	0.355732259553766	2	0	2
ISO_Isosegmenter_2843	2843	4	299999	0.397051323504412	1	0	1
ISO_Isosegmenter_729	729	11	299999	0.394764649215497	2	0	2
ISO_Isosegmenter_2852	2852	4	2299999	0.358816677746382	1	0	1
ISO_Isosegmenter_2853	2853	4	999999	0.39006639006639	4	0	4
ISO_Isosegmenter_2861	2861	4	499999	0.387962775925552	2	0	2
ISO_Isosegmenter_741	741	11	299999	0.408938029793433	3	0	3
ISO_Isosegmenter_743	743	11	299999	0.399547998493328	1	0	1
ISO_Isosegmenter_2873	2873	4	599999	0.380167300278834	1	0	1
ISO_Isosegmenter_747	747	11	1599999	0.390464619040387	5	0	5
ISO_Isosegmenter_3112	3112	5	199999	0.378086890434452	0	0	0
ISO_Isosegmenter_752	752	11	499999	0.388050776101552	1	0	1
ISO_Isosegmenter_758	758	11	1699999	0.355429032605313	1	0	1
ISO_Isosegmenter_2881	2881	4	699999	0.403996291423273	1	0	1
ISO_Isosegmenter_2882	2882	4	799999	0.421310526638158	1	0	1
ISO_Isosegmenter_2898	2898	5	1199999	0.42235285196071	1	0	1
ISO_Isosegmenter_1553	1553	17	599999	0.479144131906887	0	0	0
ISO_Isosegmenter_2666	2666	3	399999	0.445156112890282	0	0	0
ISO_Isosegmenter_1939	1939	2	499999	0.470680941361883	0	0	0
ISO_Isosegmenter_2560	2560	3	1099999	0.389031262755693	0	0	0
ISO_Isosegmenter_1960	1960	2	199999	0.365976829884149	0	0	0
ISO_Isosegmenter_3789	3789	8	199999	0.387721938609693	0	0	0
ISO_Isosegmenter_2520	2520	3	199999	0.420302101510508	0	0	0
ISO_Isosegmenter_3981	3981	9	299999	0.401928006426688	0	0	0
ISO_Isosegmenter_3619	3619	8	199999	0.46599232996165	0	0	0
ISO_Isosegmenter_1680	1680	17	199999	0.548887744438722	0	0	0
ISO_Isosegmenter_952	952	12	199999	0.414912074560373	0	0	0
ISO_Isosegmenter_594	594	10	199999	0.396671983359917	0	0	0
ISO_Isosegmenter_2556	2556	3	699999	0.381469116384452	0	0	0
ISO_Isosegmenter_2081	2081	2	499999	0.493358986717973	0	0	0
ISO_Isosegmenter_2842	2842	4	399999	0.413028532571331	0	0	0
ISO_Isosegmenter_3949	3949	9	199999	0.413702068510343	0	0	0
ISO_Isosegmenter_2155	2155	2	299999	0.418014726715756	0	0	0
ISO_Isosegmenter_1066	1066	13	499999	0.396232792465585	0	0	0
ISO_Isosegmenter_3308	3308	6	399999	0.380358450896127	0	0	0
ISO_Isosegmenter_4043	4043	9	199999	0.382361911809559	0	0	0
ISO_Isosegmenter_2243	2243	20	299999	0.428098093660312	0	0	0
ISO_Isosegmenter_848	848	12	199999	0.423322116610583	0	0	0
ISO_Isosegmenter_850	850	12	299999	0.367791225970753	0	0	0
ISO_Isosegmenter_3775	3775	8	199999	0.467372336861684	0	0	0
ISO_Isosegmenter_3545	3545	7	399999	0.421491053727634	0	0	0
ISO_Isosegmenter_4165	4165	X	299999	0.416454721515738	0	0	0
ISO_Isosegmenter_3145	3145	6	499999	0.438022876045752	0	0	0
ISO_Isosegmenter_3159	3159	6	599999	0.419935699892833	0	0	0
ISO_Isosegmenter_3578	3578	7	599999	0.427682379470632	0	0	0
ISO_Isosegmenter_3387	3387	7	399999	0.383850959627399	0	0	0
ISO_Isosegmenter_3304	3304	6	999999	0.379088379088379	0	0	0
ISO_Isosegmenter_2459	2459	3	699999	0.400827715468165	0	0	0
ISO_Isosegmenter_1012	1012	13	199999	0.400047000235001	0	0	0
ISO_Isosegmenter_1016	1016	13	299999	0.394981316604389	0	0	0
ISO_Isosegmenter_2124	2124	2	299999	0.426278087593625	0	0	0
ISO_Isosegmenter_1644	1644	17	399999	0.37122342805857	0	0	0
ISO_Isosegmenter_3399	3399	7	999999	0.394782394782395	0	0	0
ISO_Isosegmenter_3117	3117	5	199999	0.477357386786934	0	0	0
ISO_Isosegmenter_3246	3246	6	199999	0.355951779758899	0	0	0
ISO_Isosegmenter_3761	3761	8	199999	0.356776783883919	0	0	0
ISO_Isosegmenter_2918	2918	5	299999	0.364911216370721	0	0	0
ISO_Isosegmenter_3418	3418	7	199999	0.381416907084535	0	0	0
ISO_Isosegmenter_2976	2976	5	299999	0.424854749515832	0	0	0
ISO_Isosegmenter_3671	3671	8	799999	0.438915548644436	0	0	0
ISO_Isosegmenter_1994	1994	2	299999	0.384511281704272	0	0	0
ISO_Isosegmenter_2748	2748	4	299999	0.403998013326711	0	0	0
ISO_Isosegmenter_1197	1197	14	199999	0.400192000960005	0	0	0
ISO_Isosegmenter_2777	2777	4	599999	0.374547290912151	0	0	0
ISO_Isosegmenter_1696	1696	18	1199999	0.432122026768356	0	0	0
ISO_Isosegmenter_4134	4134	X	499999	0.424006848013696	0	0	0
ISO_Isosegmenter_2749	2749	4	599999	0.422822371370619	0	0	0
ISO_Isosegmenter_3690	3690	8	299999	0.434398114660382	0	0	0
ISO_Isosegmenter_537	537	10	199999	0.477317386586933	0	0	0
ISO_Isosegmenter_1630	1630	17	399999	0.417283543208858	0	0	0
ISO_Isosegmenter_2985	2985	5	199999	0.417957089785449	0	0	0
ISO_Isosegmenter_3604	3604	7	199999	0.478672393361967	0	0	0
ISO_Isosegmenter_2522	2522	3	199999	0.41559207796039	0	0	0
ISO_Isosegmenter_2204	2204	2	299999	0.476964923216411	0	0	0
ISO_Isosegmenter_3969	3969	9	199999	0.438362191810959	0	0	0
ISO_Isosegmenter_3113	3113	5	299999	0.472994909983033	0	0	0
ISO_Isosegmenter_2840	2840	4	499999	0.388984777969556	0	0	0
ISO_Isosegmenter_3345	3345	6	599999	0.42549737582896	0	0	0
ISO_Isosegmenter_1368	1368	15	199999	0.384136920684603	0	0	0
ISO_Isosegmenter_2463	2463	3	699999	0.372511960731372	0	0	0
ISO_Isosegmenter_2955	2955	5	199999	0.400542002710014	0	0	0
ISO_Isosegmenter_3835	3835	9	199999	0.376946884734424	0	0	0
ISO_Isosegmenter_3591	3591	7	199999	0.467102335511678	0	0	0
ISO_Isosegmenter_2822	2822	4	399999	0.414693536733842	0	0	0
ISO_Isosegmenter_2604	2604	3	199999	0.466647333236666	0	0	0
ISO_Isosegmenter_4121	4121	X	3399999	0.359317164505048	0	0	0
ISO_Isosegmenter_3478	3478	7	199999	0.486377431887159	0	0	0
ISO_Isosegmenter_2108	2108	2	299999	0.393951313171044	0	0	0
ISO_Isosegmenter_4010	4010	9	1099999	0.380090345536678	0	0	0
ISO_Isosegmenter_2106	2106	2	1299999	0.386594143533957	0	0	0
ISO_Isosegmenter_2527	2527	3	99999	NA	0	0	0
ISO_Isosegmenter_3712	3712	8	199999	0.422697113485567	0	0	0
ISO_Isosegmenter_1784	1784	18	599999	0.476067460112434	0	0	0
ISO_Isosegmenter_1786	1786	18	299999	0.540315134383781	0	0	0
ISO_Isosegmenter_1799	1799	19	186003	0.482282543829938	0	0	0
ISO_Isosegmenter_739	739	11	399999	0.461253653134133	0	0	0
ISO_Isosegmenter_2689	2689	4	199999	0.434292171460857	0	0	0
ISO_Isosegmenter_750	750	11	599999	0.419027365045608	0	0	0
ISO_Isosegmenter_751	751	11	199999	0.360926804634023	0	0	0
ISO_Isosegmenter_2949	2949	5	1199999	0.387780323150269	0	0	0
ISO_Isosegmenter_2980	2980	5	199999	0.420477102385512	0	0	0
ISO_Isosegmenter_827	827	12	299999	0.452998176660589	0	0	0
ISO_Isosegmenter_837	837	12	299999	0.382991276637589	0	0	0
ISO_Isosegmenter_852	852	12	199999	0.366721833609168	0	0	0
ISO_Isosegmenter_1958	1958	2	299999	0.464548215160717	0	0	0
ISO_Isosegmenter_885	885	12	199999	0.359461797308987	0	0	0
ISO_Isosegmenter_3074	3074	5	199999	0.412267061335307	0	0	0
ISO_Isosegmenter_931	931	12	199999	0.386621933109666	0	0	0
ISO_Isosegmenter_936	936	12	799999	0.414700518375648	0	0	0
ISO_Isosegmenter_3147	3147	6	1499999	0.440440960293974	0	0	0
ISO_Isosegmenter_1034	1034	13	299999	0.417498058326861	0	0	0
ISO_Isosegmenter_1040	1040	13	199999	0.423962119810599	0	0	0
ISO_Isosegmenter_2521	2521	3	399999	0.401358503396259	0	0	0
ISO_Isosegmenter_1072	1072	13	999999	0.385051385051385	0	0	0
ISO_Isosegmenter_3632	3632	8	1899999	0.357656504029739	0	0	0
ISO_Isosegmenter_363	363	1	199999	0.405422027110136	0	0	0
ISO_Isosegmenter_2196	2196	2	199999	0.54480272401362	0	0	0
ISO_Isosegmenter_2241	2241	20	199999	0.421387106935535	0	0	0
ISO_Isosegmenter_3367	3367	7	499999	0.473396946793894	0	0	0
ISO_Isosegmenter_1562	1562	17	199999	0.43680218401092	0	0	0
ISO_Isosegmenter_1928	1928	2	299999	0.497988326627755	0	0	0
ISO_Isosegmenter_4128	4128	X	1199999	0.477552897960748	0	0	0
ISO_Isosegmenter_123	123	1	399999	0.418878547196368	0	0	0
ISO_Isosegmenter_2329	2329	21	999999	0.377744377744378	0	0	0
ISO_Isosegmenter_2795	2795	4	399999	0.373380933452334	0	0	0
ISO_Isosegmenter_3546	3546	7	199999	0.374876874384372	0	0	0
ISO_Isosegmenter_275	275	1	299999	0.364394547981827	0	0	0
ISO_Isosegmenter_2475	2475	3	1599999	0.385647116029448	0	0	0
ISO_Isosegmenter_1407	1407	15	199999	0.475322376611883	0	0	0
ISO_Isosegmenter_3245	3245	6	199999	0.414057070285351	0	0	0
ISO_Isosegmenter_3984	3984	9	299999	0.443908146360488	0	0	0
ISO_Isosegmenter_3264	3264	6	399999	0.397883494708737	0	0	0
ISO_Isosegmenter_3631	3631	8	299999	0.384047946826489	0	0	0
ISO_Isosegmenter_2919	2919	5	399999	0.422581056452641	0	0	0
ISO_Isosegmenter_2586	2586	3	299999	0.504498348327828	0	0	0
ISO_Isosegmenter_2961	2961	5	199999	0.414467072335362	0	0	0
ISO_Isosegmenter_378	378	1	299999	0.412208040693469	0	0	0
ISO_Isosegmenter_1313	1313	15	299999	0.442024806749356	2	2	0
ISO_Isosegmenter_382	382	1	199999	0.442637213186066	0	0	0
ISO_Isosegmenter_1325	1325	15	399999	0.436911092277731	1	1	0
ISO_Isosegmenter_389	389	1	499999	0.397140794281589	0	0	0
ISO_Isosegmenter_1350	1350	15	199999	0.511757558787794	4	4	0
ISO_Isosegmenter_3646	3646	8	399999	0.378720946802367	0	0	0
ISO_Isosegmenter_1362	1362	15	1099999	0.47380952164502	1	1	0
ISO_Isosegmenter_1375	1375	15	399999	0.38564596411491	1	1	0
ISO_Isosegmenter_1379	1379	15	499999	0.488000976001952	1	1	0
ISO_Isosegmenter_1422	1422	16	199999	0.562537812689063	3	3	0
ISO_Isosegmenter_1454	1454	16	399999	0.481088702721757	3	3	0
ISO_Isosegmenter_1455	1455	16	399999	0.401473503683759	1	1	0
ISO_Isosegmenter_1465	1465	16	699999	0.38346769066813	1	1	0
ISO_Isosegmenter_436	436	10	199999	0.403422017110086	0	0	0
ISO_Isosegmenter_1475	1475	16	499999	0.39261478522957	1	1	0
ISO_Isosegmenter_1478	1478	16	499999	0.420298840597681	1	1	0
ISO_Isosegmenter_1496	1496	16	199999	0.439877199385997	1	1	0
ISO_Isosegmenter_1722	1722	18	399999	0.370540926352316	0	0	0
ISO_Isosegmenter_2572	2572	3	699999	0.390294843278348	0	0	0
ISO_Isosegmenter_1513	1513	16	799999	0.392690490863114	1	1	0
ISO_Isosegmenter_1518	1518	16	899999	0.481894979883311	1	1	0
ISO_Isosegmenter_1547	1547	17	599999	0.477512462520771	1	1	0
ISO_Isosegmenter_1555	1555	17	299999	0.479571598571995	1	1	0
ISO_Isosegmenter_1569	1569	17	399999	0.542483856209641	4	4	0
ISO_Isosegmenter_1577	1577	17	599999	0.434857391428986	1	1	0
ISO_Isosegmenter_1592	1592	17	199999	0.370116850584253	1	1	0
ISO_Isosegmenter_1593	1593	17	299999	0.48159827199424	1	1	0
ISO_Isosegmenter_1602	1602	17	199999	0.497702488512443	1	1	0
ISO_Isosegmenter_1159	1159	14	199999	0.390691953459767	0	0	0
ISO_Isosegmenter_1606	1606	17	199999	0.537082685413427	5	5	0
ISO_Isosegmenter_2254	2254	20	459568	0.392298854576472	0	0	0
ISO_Isosegmenter_1620	1620	17	199999	0.452487262436312	1	1	0
ISO_Isosegmenter_1632	1632	17	799999	0.447559309449137	1	1	0
ISO_Isosegmenter_1652	1652	17	199999	0.471357356786784	1	1	0
ISO_Isosegmenter_1661	1661	17	1099999	0.38546853224412	1	1	0
ISO_Isosegmenter_1668	1668	17	199999	0.552472762363812	4	4	0
ISO_Isosegmenter_3480	3480	7	799999	0.394164242705303	0	0	0
ISO_Isosegmenter_1670	1670	17	199999	0.559572797863989	7	7	0
ISO_Isosegmenter_1674	1674	17	399999	0.540556351390878	1	1	0
ISO_Isosegmenter_1675	1675	17	799999	0.503091878864849	5	5	0
ISO_Isosegmenter_1694	1694	18	799999	0.438988048735061	1	1	0
ISO_Isosegmenter_1713	1713	18	2999999	0.353363784454595	1	1	0
ISO_Isosegmenter_84	84	1	199999	0.436512182560913	0	0	0
ISO_Isosegmenter_1740	1740	18	399999	0.473371183427959	2	2	0
ISO_Isosegmenter_1743	1743	18	199999	0.398501992509963	2	2	0
ISO_Isosegmenter_1746	1746	18	499999	0.500145000290001	2	2	0
ISO_Isosegmenter_551	551	10	499999	0.392750785501571	0	0	0
ISO_Isosegmenter_3831	3831	9	1099999	0.386408533098666	0	0	0
ISO_Isosegmenter_1769	1769	18	1199999	0.388286156905131	2	2	0
ISO_Isosegmenter_2138	2138	2	199999	0.391741958709794	0	0	0
ISO_Isosegmenter_2626	2626	3	199999	0.364276821384107	0	0	0
ISO_Isosegmenter_1805	1805	19	499999	0.502337004674009	1	1	0
ISO_Isosegmenter_1806	1806	19	199999	0.541247706238531	2	2	0
ISO_Isosegmenter_1810	1810	19	599999	0.477617462695771	2	2	0
ISO_Isosegmenter_1812	1812	19	399999	0.515513788784472	2	2	0
ISO_Isosegmenter_1813	1813	19	299999	0.437878126260421	1	1	0
ISO_Isosegmenter_1815	1815	19	299999	0.447038156793856	2	2	0
ISO_Isosegmenter_1838	1838	19	1299999	0.490255761735201	3	3	0
ISO_Isosegmenter_1839	1839	19	499999	0.438936877873756	1	1	0
ISO_Isosegmenter_1859	1859	19	399999	0.520593801484504	2	2	0
ISO_Isosegmenter_1860	1860	19	199999	0.542887714438572	2	2	0
ISO_Isosegmenter_1864	1864	19	399999	0.534828837072093	1	1	0
ISO_Isosegmenter_1557	1557	17	199999	0.385646928234641	0	0	0
ISO_Isosegmenter_1558	1558	17	1399999	0.432500308928792	0	0	0
ISO_Isosegmenter_1870	1870	19	199999	0.543847719238596	2	2	0
ISO_Isosegmenter_1871	1871	19	999999	0.499018499018499	2	2	0
ISO_Isosegmenter_1877	1877	19	1599999	0.439931524957203	4	4	0
ISO_Isosegmenter_1902	1902	2	399999	0.443806109515274	1	1	0
ISO_Isosegmenter_1917	1917	2	2099999	0.394878759466076	3	3	0
ISO_Isosegmenter_1930	1930	2	199999	0.364776823884119	1	1	0
ISO_Isosegmenter_2300	2300	20	399999	0.44322860807152	0	0	0
ISO_Isosegmenter_1935	1935	2	399999	0.429446073615184	1	1	0
ISO_Isosegmenter_1942	1942	2	199999	0.379286896434482	1	1	0
ISO_Isosegmenter_1951	1951	2	299999	0.459658198860663	1	1	0
ISO_Isosegmenter_4207	4207	X	799999	0.378555473194342	0	0	0
ISO_Isosegmenter_3593	3593	7	299999	0.397327991093304	0	0	0
ISO_Isosegmenter_1968	1968	2	3899999	0.358801630461957	1	1	0
ISO_Isosegmenter_1984	1984	2	299999	0.41660472201574	1	1	0
ISO_Isosegmenter_1988	1988	2	699999	0.438536340766201	2	2	0
ISO_Isosegmenter_1992	1992	2	499999	0.481962963925928	3	3	0
ISO_Isosegmenter_1996	1996	2	499999	0.480130960261921	5	5	0
[truncated: 2,343 more rows]

## Sheet: TAD#1 K562
id	id_nbr	chrom	size	%GC	nbr_exon_AT&GC	nbr_exon_GC	nbr_exon_AT
TAD_K562_Lieberman_1	1	1	1175000	0.497905365853659	5	4	1
TAD_K562_Lieberman_2	2	1	175000	0.57604	3	2	1
TAD_K562_Lieberman_6	6	1	325000	0.578566153846154	2	1	1
TAD_K562_Lieberman_7	7	1	275000	0.604014545454545	3	2	1
TAD_K562_Lieberman_9	9	1	475000	0.568107368421053	8	5	3
TAD_K562_Lieberman_11	11	1	250000	0.552492	2	1	1
TAD_K562_Lieberman_12	12	1	425000	0.547105882352941	7	4	3
TAD_K562_Lieberman_19	19	1	850000	0.469137647058824	10	3	7
TAD_K562_Lieberman_20	20	1	575000	0.510620869565217	2	1	1
TAD_K562_Lieberman_22	22	1	275000	0.514549090909091	2	1	1
TAD_K562_Lieberman_24	24	1	600000	0.449256666666667	2	1	1
TAD_K562_Lieberman_25	25	1	2225000	0.455424962790036	2	1	1
TAD_K562_Lieberman_27	27	1	250000	0.48124	3	2	1
TAD_K562_Lieberman_29	29	1	475000	0.496056842105263	4	2	2
TAD_K562_Lieberman_31	31	1	1725000	0.499586666666667	12	10	2
TAD_K562_Lieberman_33	33	1	375000	0.479666666666667	5	4	1
TAD_K562_Lieberman_37	37	1	525000	0.418038095238095	3	1	2
TAD_K562_Lieberman_39	39	1	525000	0.509188571428571	5	3	2
TAD_K562_Lieberman_43	43	1	650000	0.473961538461538	8	6	2
TAD_K562_Lieberman_50	50	1	450000	0.489984444444444	7	3	4
TAD_K562_Lieberman_51	51	1	425000	0.479428235294118	2	1	1
TAD_K562_Lieberman_56	56	1	525000	0.460072380952381	4	3	1
TAD_K562_Lieberman_59	59	1	275000	0.512483636363636	2	1	1
TAD_K562_Lieberman_60	60	1	650000	0.453495384615385	5	3	2
TAD_K562_Lieberman_63	63	1	250000	0.49546	2	1	1
TAD_K562_Lieberman_64	64	1	450000	0.463733333333333	3	2	1
TAD_K562_Lieberman_68	68	1	800000	0.42816125	5	2	3
TAD_K562_Lieberman_72	72	1	1000000	0.480666	2	1	1
TAD_K562_Lieberman_73	73	1	550000	0.474378181818182	3	2	1
TAD_K562_Lieberman_78	78	1	250000	0.459296	2	1	1
TAD_K562_Lieberman_79	79	1	400000	0.42428	4	2	2
TAD_K562_Lieberman_86	86	1	200000	0.511265	3	1	2
TAD_K562_Lieberman_87	87	1	300000	0.484073333333333	6	5	1
TAD_K562_Lieberman_89	89	1	900000	0.443461111111111	10	5	5
TAD_K562_Lieberman_90	90	1	750000	0.4355	10	6	4
TAD_K562_Lieberman_91	91	1	375000	0.482594666666667	3	1	2
TAD_K562_Lieberman_100	100	1	850000	0.435647058823529	4	1	3
TAD_K562_Lieberman_103	103	1	1300000	0.475036923076923	7	1	6
TAD_K562_Lieberman_107	107	1	175000	0.403982857142857	3	1	2
TAD_K562_Lieberman_108	108	1	1200000	0.408853333333333	5	2	3
TAD_K562_Lieberman_109	109	1	2175000	0.394489655172414	4	1	3
TAD_K562_Lieberman_112	112	1	675000	0.39658962962963	3	2	1
TAD_K562_Lieberman_123	123	1	3625000	0.354811034482759	2	1	1
TAD_K562_Lieberman_125	125	1	7050000	0.369052624113475	8	4	4
TAD_K562_Lieberman_126	126	1	1450000	0.385006896551724	4	1	3
TAD_K562_Lieberman_127	127	1	350000	0.396348571428571	3	1	2
TAD_K562_Lieberman_129	129	1	750000	0.383661333333333	3	1	2
TAD_K562_Lieberman_130	130	1	1775000	0.385261971830986	3	1	2
TAD_K562_Lieberman_136	136	1	325000	0.385855384615385	5	1	4
TAD_K562_Lieberman_137	137	1	525000	0.39576	4	1	3
TAD_K562_Lieberman_143	143	1	1475000	0.372257627118644	2	1	1
TAD_K562_Lieberman_146	146	1	1200000	0.384304166666667	11	3	8
TAD_K562_Lieberman_152	152	1	1225000	0.42398612244898	10	7	3
TAD_K562_Lieberman_153	153	1	500000	0.460698	4	3	1
TAD_K562_Lieberman_154	154	1	475000	0.479976842105263	3	2	1
TAD_K562_Lieberman_161	161	1	875000	0.393252571428571	5	3	2
TAD_K562_Lieberman_163	163	1	800000	0.39056875	6	2	4
TAD_K562_Lieberman_172	172	1	2175000	0.411752085864695	2	1	1
TAD_K562_Lieberman_173	173	1	500000	0.439594467604188	4	2	2
TAD_K562_Lieberman_174	174	1	2000000	0.419351624794711	7	4	3
TAD_K562_Lieberman_177	177	1	975000	0.448204102564103	26	15	11
TAD_K562_Lieberman_178	178	1	850000	0.453238823529412	13	9	4
TAD_K562_Lieberman_181	181	1	475000	0.475522105263158	4	3	1
TAD_K562_Lieberman_182	182	1	225000	0.474195555555556	8	6	2
TAD_K562_Lieberman_185	185	1	850000	0.45794	20	11	9
TAD_K562_Lieberman_187	187	1	225000	0.509968888888889	5	2	3
TAD_K562_Lieberman_188	188	1	525000	0.492933333333333	4	2	2
TAD_K562_Lieberman_195	195	1	475000	0.455644210526316	9	7	2
TAD_K562_Lieberman_196	196	1	275000	0.465621818181818	3	1	2
TAD_K562_Lieberman_208	208	1	1425000	0.389449824561404	7	1	6
TAD_K562_Lieberman_209	209	1	1525000	0.379712786885246	2	1	1
TAD_K562_Lieberman_213	213	1	1050000	0.397402857142857	8	4	4
TAD_K562_Lieberman_223	223	1	250000	0.466648	2	1	1
TAD_K562_Lieberman_226	226	1	850000	0.423396470588235	2	1	1
TAD_K562_Lieberman_227	227	1	700000	0.415977142857143	2	1	1
TAD_K562_Lieberman_243	243	1	150000	0.499013333333333	2	1	1
TAD_K562_Lieberman_247	247	1	550000	0.449505454545455	2	1	1
TAD_K562_Lieberman_256	256	1	1000000	0.473936736937798	6	4	2
TAD_K562_Lieberman_258	258	1	900000	0.452935024271307	8	4	4
TAD_K562_Lieberman_259	259	1	725000	0.388940689655172	2	1	1
TAD_K562_Lieberman_266	266	1	450000	0.428071111111111	6	3	3
TAD_K562_Lieberman_267	267	1	625000	0.4301328	2	1	1
TAD_K562_Lieberman_272	272	1	975000	0.399195897435897	10	1	9
TAD_K562_Lieberman_274	274	1	600000	0.400753333333333	5	1	4
TAD_K562_Lieberman_279	279	1	1000000	0.448516	6	3	3
TAD_K562_Lieberman_280	280	1	1050000	0.435434285714286	3	1	2
TAD_K562_Lieberman_281	281	1	275000	0.428589090909091	3	2	1
TAD_K562_Lieberman_286	286	1	1100000	0.440283636363636	2	1	1
TAD_K562_Lieberman_287	287	1	700000	0.443047142857143	2	1	1
TAD_K562_Lieberman_288	288	1	325000	0.400692307692308	3	1	2
TAD_K562_Lieberman_292	292	1	725000	0.44388275862069	5	1	4
TAD_K562_Lieberman_294	294	1	350000	0.412242857142857	5	1	4
TAD_K562_Lieberman_300	300	1	1475000	0.404326779661017	3	2	1
TAD_K562_Lieberman_307	307	2	1825000	0.452811570247934	4	1	3
TAD_K562_Lieberman_317	317	2	275000	0.455930909090909	2	1	1
TAD_K562_Lieberman_318	318	2	550000	0.4915	2	1	1
TAD_K562_Lieberman_335	335	2	1075000	0.410444651162791	10	4	6
TAD_K562_Lieberman_337	337	2	450000	0.446937777777778	3	2	1
TAD_K562_Lieberman_341	341	2	550000	0.484321818181818	15	12	3
TAD_K562_Lieberman_342	342	2	300000	0.44315	7	3	4
TAD_K562_Lieberman_345	345	2	150000	0.407793333333333	2	1	1
TAD_K562_Lieberman_346	346	2	1175000	0.43472085106383	3	1	2
TAD_K562_Lieberman_349	349	2	825000	0.399567272727273	10	2	8
TAD_K562_Lieberman_350	350	2	1150000	0.401712543554007	7	1	6
TAD_K562_Lieberman_352	352	2	375000	0.402602666666667	3	1	2
TAD_K562_Lieberman_353	353	2	1125000	0.401567111111111	7	3	4
TAD_K562_Lieberman_358	358	2	475000	0.39768	3	1	2
TAD_K562_Lieberman_363	363	2	825000	0.455316363636364	2	1	1
TAD_K562_Lieberman_370	370	2	500000	0.469118	3	2	1
TAD_K562_Lieberman_376	376	2	700000	0.400112857142857	4	2	2
TAD_K562_Lieberman_378	378	2	825000	0.398069090909091	12	2	10
TAD_K562_Lieberman_381	381	2	3000000	0.384752333333333	7	3	4
TAD_K562_Lieberman_388	388	2	325000	0.443806153846154	3	1	2
TAD_K562_Lieberman_397	397	2	375000	0.420778666666667	4	1	3
TAD_K562_Lieberman_398	398	2	1350000	0.420905185185185	3	2	1
TAD_K562_Lieberman_401	401	2	450000	0.467453333333333	10	8	2
TAD_K562_Lieberman_402	402	2	1050000	0.410511428571429	2	1	1
TAD_K562_Lieberman_408	408	2	300000	0.4841	5	3	2
TAD_K562_Lieberman_414	414	2	625000	0.4652128	2	1	1
TAD_K562_Lieberman_415	415	2	325000	0.486843076923077	4	3	1
TAD_K562_Lieberman_416	416	2	375000	0.441253333333333	3	2	1
TAD_K562_Lieberman_417	417	2	850000	0.419417647058824	3	2	1
TAD_K562_Lieberman_430	430	2	450000	0.408926666666667	2	1	1
TAD_K562_Lieberman_435	435	2	775000	0.417456774193548	3	1	2
TAD_K562_Lieberman_442	442	2	675000	0.41145037037037	9	2	7
TAD_K562_Lieberman_449	449	2	525000	0.459491428571429	4	2	2
TAD_K562_Lieberman_450	450	2	300000	0.435603333333333	6	2	4
TAD_K562_Lieberman_452	452	2	325000	0.463827692307692	2	1	1
TAD_K562_Lieberman_455	455	2	600000	0.423566666666667	2	1	1
TAD_K562_Lieberman_457	457	2	950000	0.394882105263158	7	1	6
TAD_K562_Lieberman_468	468	2	575000	0.393542608695652	6	1	5
TAD_K562_Lieberman_475	475	2	2250000	0.377863111111111	3	1	2
TAD_K562_Lieberman_484	484	2	500000	0.39555	2	1	1
TAD_K562_Lieberman_487	487	2	600000	0.396325	8	1	7
TAD_K562_Lieberman_488	488	2	525000	0.399500952380952	4	1	3
TAD_K562_Lieberman_494	494	2	1100000	0.392395454545455	4	1	3
TAD_K562_Lieberman_497	497	2	1825000	0.380047123287671	5	2	3
TAD_K562_Lieberman_501	501	2	525000	0.375961904761905	4	1	3
TAD_K562_Lieberman_505	505	2	1600000	0.356123125	2	1	1
TAD_K562_Lieberman_506	506	2	875000	0.377977142857143	6	1	5
TAD_K562_Lieberman_512	512	2	725000	0.407205517241379	2	1	1
TAD_K562_Lieberman_516	516	2	350000	0.413322857142857	3	1	2
TAD_K562_Lieberman_517	517	2	375000	0.41588	8	3	5
TAD_K562_Lieberman_521	521	2	1375000	0.401181090909091	6	1	5
TAD_K562_Lieberman_526	526	2	625000	0.4168816	6	3	3
TAD_K562_Lieberman_527	527	2	1875000	0.369171733333333	3	1	2
TAD_K562_Lieberman_531	531	2	1750000	0.431457714285714	2	1	1
TAD_K562_Lieberman_533	533	2	750000	0.462530666666667	10	8	2
TAD_K562_Lieberman_534	534	2	750000	0.502365333333333	18	15	3
TAD_K562_Lieberman_547	547	2	700000	0.465077142857143	2	1	1
TAD_K562_Lieberman_554	554	2	700000	0.459291428571429	2	1	1
TAD_K562_Lieberman_555	555	2	450000	0.497451111111111	2	1	1
TAD_K562_Lieberman_559	559	2	325000	0.55012	3	1	2
TAD_K562_Lieberman_560	560	2	1424373	0.505591945897493	15	9	6
TAD_K562_Lieberman_564	564	3	550000	0.431456363636364	2	1	1
TAD_K562_Lieberman_568	568	3	1000000	0.464188	28	16	12
TAD_K562_Lieberman_574	574	3	950000	0.502831578947368	6	4	2
TAD_K562_Lieberman_576	576	3	1425000	0.468934736842105	5	3	2
TAD_K562_Lieberman_577	577	3	475000	0.435033684210526	5	1	4
TAD_K562_Lieberman_584	584	3	2450000	0.392518775510204	4	1	3
TAD_K562_Lieberman_585	585	3	1425000	0.380865263157895	3	2	1
TAD_K562_Lieberman_586	586	3	1075000	0.38829488372093	3	2	1
TAD_K562_Lieberman_592	592	3	575000	0.417384347826087	5	1	4
TAD_K562_Lieberman_594	594	3	1225000	0.441807346938775	6	3	3
TAD_K562_Lieberman_601	601	3	325000	0.452775384615385	4	2	2
TAD_K562_Lieberman_602	602	3	1300000	0.425392307692308	5	1	4
TAD_K562_Lieberman_603	603	3	675000	0.431099259259259	7	3	4
TAD_K562_Lieberman_604	604	3	725000	0.443631724137931	2	1	1
TAD_K562_Lieberman_607	607	3	725000	0.468896551724138	11	8	3
TAD_K562_Lieberman_608	608	3	425000	0.453322352941176	3	2	1
TAD_K562_Lieberman_609	609	3	300000	0.445003333333333	4	1	3
TAD_K562_Lieberman_610	610	3	825000	0.485368484848485	13	9	4
TAD_K562_Lieberman_611	611	3	500000	0.492542	10	5	5
TAD_K562_Lieberman_612	612	3	150000	0.50046	4	3	1
TAD_K562_Lieberman_613	613	3	650000	0.512013846153846	11	9	2
TAD_K562_Lieberman_614	614	3	225000	0.561506666666667	3	1	2
TAD_K562_Lieberman_617	617	3	225000	0.539848888888889	3	1	2
TAD_K562_Lieberman_619	619	3	250000	0.464256	10	4	6
TAD_K562_Lieberman_620	620	3	500000	0.468144	7	3	4
TAD_K562_Lieberman_621	621	3	575000	0.438373913043478	3	1	2
TAD_K562_Lieberman_624	624	3	825000	0.413327272727273	4	2	2
TAD_K562_Lieberman_632	632	3	750000	0.416464802284911	4	1	3
TAD_K562_Lieberman_650	650	3	1475000	0.389063728813559	9	2	7
TAD_K562_Lieberman_653	653	3	1800000	0.383156111111111	7	1	6
TAD_K562_Lieberman_654	654	3	2525000	0.370692673267327	3	1	2
TAD_K562_Lieberman_656	656	3	500000	0.385208	4	1	3
TAD_K562_Lieberman_657	657	3	1100000	0.402725454545455	9	1	8
TAD_K562_Lieberman_661	661	3	850000	0.408052941176471	3	2	1
TAD_K562_Lieberman_664	664	3	875000	0.399488	7	2	5
TAD_K562_Lieberman_668	668	3	175000	0.463891428571429	2	1	1
TAD_K562_Lieberman_669	669	3	800000	0.423615	2	1	1
TAD_K562_Lieberman_670	670	3	1625000	0.477700923076923	2	1	1
TAD_K562_Lieberman_674	674	3	375000	0.480848	4	1	3
TAD_K562_Lieberman_678	678	3	300000	0.379996666666667	2	1	1
TAD_K562_Lieberman_685	685	3	925000	0.429136216216216	8	1	7
TAD_K562_Lieberman_688	688	3	225000	0.437542222222222	2	1	1
TAD_K562_Lieberman_689	689	3	500000	0.417216	2	1	1
TAD_K562_Lieberman_693	693	3	2825000	0.359336283185841	2	1	1
TAD_K562_Lieberman_695	695	3	375000	0.393034666666667	6	1	5
TAD_K562_Lieberman_701	701	3	975000	0.365970256410256	2	1	1
TAD_K562_Lieberman_722	722	3	1625000	0.389414769230769	5	1	4
TAD_K562_Lieberman_726	726	3	400000	0.4370125	4	1	3
TAD_K562_Lieberman_727	727	3	500000	0.477788	4	3	1
TAD_K562_Lieberman_728	728	3	200000	0.47689	4	3	1
TAD_K562_Lieberman_741	741	3	975000	0.451363076923077	2	1	1
TAD_K562_Lieberman_744	744	3	675000	0.431837037037037	6	5	1
TAD_K562_Lieberman_745	745	3	950000	0.440971578947368	4	1	3
TAD_K562_Lieberman_746	746	4	1000000	0.480815151515152	8	5	3
TAD_K562_Lieberman_747	747	4	625000	0.542865671641791	4	1	3
TAD_K562_Lieberman_750	750	4	225000	0.507222222222222	7	5	2
TAD_K562_Lieberman_751	751	4	450000	0.514077777777778	3	1	2
TAD_K562_Lieberman_756	756	4	975000	0.512502092050209	5	4	1
TAD_K562_Lieberman_764	764	4	1125000	0.393356444444444	4	1	3
TAD_K562_Lieberman_774	774	4	575000	0.398850434782609	6	1	5
TAD_K562_Lieberman_775	775	4	550000	0.421232727272727	7	1	6
TAD_K562_Lieberman_782	782	4	675000	0.38184	2	1	1
TAD_K562_Lieberman_783	783	4	475000	0.393054736842105	4	1	3
TAD_K562_Lieberman_784	784	4	775000	0.407977841220723	5	1	4
TAD_K562_Lieberman_785	785	4	4500000	0.40986173266552	3	1	2
TAD_K562_Lieberman_788	788	4	1700000	0.406359411764706	9	3	6
TAD_K562_Lieberman_791	791	4	825000	0.37005696969697	4	2	2
TAD_K562_Lieberman_796	796	4	1125000	0.373401777777778	2	1	1
TAD_K562_Lieberman_798	798	4	1025000	0.39544487804878	4	2	2
TAD_K562_Lieberman_799	799	4	525000	0.405314285714286	4	1	3
TAD_K562_Lieberman_812	812	4	675000	0.392545185185185	2	1	1
TAD_K562_Lieberman_813	813	4	725000	0.390670344827586	2	1	1
TAD_K562_Lieberman_815	815	4	1775000	0.373424225352113	4	2	2
TAD_K562_Lieberman_819	819	4	1400000	0.38976	7	2	5
TAD_K562_Lieberman_822	822	4	900000	0.37979	5	1	4
TAD_K562_Lieberman_824	824	4	3500000	0.363845142857143	8	2	6
TAD_K562_Lieberman_827	827	4	750000	0.382036	3	2	1
TAD_K562_Lieberman_831	831	4	925000	0.394632432432432	3	1	2
TAD_K562_Lieberman_832	832	4	5150000	0.353227961165049	6	2	4
TAD_K562_Lieberman_836	836	4	925000	0.374552432432432	5	3	2
TAD_K562_Lieberman_837	837	4	500000	0.389226	2	1	1
TAD_K562_Lieberman_847	847	4	575000	0.409660869565217	4	1	3
TAD_K562_Lieberman_853	853	4	1675000	0.385225074626866	5	1	4
TAD_K562_Lieberman_856	856	4	1250000	0.413128	2	1	1
TAD_K562_Lieberman_860	860	4	450000	0.410584444444444	3	2	1
TAD_K562_Lieberman_870	870	4	750000	0.388389333333333	2	1	1
TAD_K562_Lieberman_872	872	4	550000	0.402196363636364	4	1	3
TAD_K562_Lieberman_876	876	4	825000	0.374326060606061	2	1	1
TAD_K562_Lieberman_880	880	4	1725000	0.388343188405797	2	1	1
TAD_K562_Lieberman_882	882	4	750000	0.430308	2	1	1
TAD_K562_Lieberman_884	884	4	900000	0.424942222222222	2	1	1
TAD_K562_Lieberman_889	889	5	650000	0.5189078125	5	3	2
TAD_K562_Lieberman_893	893	5	2450000	0.422932653061225	8	1	7
TAD_K562_Lieberman_898	898	5	725000	0.43107724137931	3	1	2
TAD_K562_Lieberman_907	907	5	550000	0.428672727272727	3	1	2
TAD_K562_Lieberman_911	911	5	925000	0.390841081081081	2	1	1
TAD_K562_Lieberman_913	913	5	1500000	0.396768666666667	8	2	6
TAD_K562_Lieberman_915	915	5	625000	0.3766768	4	1	3
TAD_K562_Lieberman_920	920	5	5550000	0.36060044548076	5	2	3
TAD_K562_Lieberman_921	921	5	1475000	0.382992542372881	4	3	1
TAD_K562_Lieberman_924	924	5	550000	0.395176363636364	5	1	4
TAD_K562_Lieberman_940	940	5	550000	0.423556363636364	7	1	6
TAD_K562_Lieberman_943	943	5	675000	0.415866666666667	5	2	3
TAD_K562_Lieberman_945	945	5	1075000	0.407586046511628	4	2	2
TAD_K562_Lieberman_946	946	5	950000	0.389626315789474	8	1	7
TAD_K562_Lieberman_951	951	5	675000	0.412371851851852	2	1	1
TAD_K562_Lieberman_953	953	5	550000	0.408781818181818	5	2	3
TAD_K562_Lieberman_954	954	5	600000	0.418041666666667	3	1	2
TAD_K562_Lieberman_956	956	5	975000	0.38163282051282	3	1	2
TAD_K562_Lieberman_962	962	5	425000	0.371296470588235	6	1	5
TAD_K562_Lieberman_965	965	5	925000	0.383673513513514	6	1	5
TAD_K562_Lieberman_967	967	5	450000	0.388586666666667	3	1	2
TAD_K562_Lieberman_971	971	5	975000	0.367446153846154	4	2	2
TAD_K562_Lieberman_981	981	5	3000000	0.364598	6	2	4
TAD_K562_Lieberman_983	983	5	1175000	0.386651063829787	3	1	2
TAD_K562_Lieberman_984	984	5	2625000	0.380019428571429	2	1	1
TAD_K562_Lieberman_989	989	5	650000	0.398387692307692	5	1	4
TAD_K562_Lieberman_992	992	5	575000	0.429027826086956	6	2	4
TAD_K562_Lieberman_999	999	5	550000	0.41118	3	2	1
TAD_K562_Lieberman_1000	1000	5	300000	0.44418	5	2	3
TAD_K562_Lieberman_1006	1006	5	700000	0.431004285714286	8	4	4
TAD_K562_Lieberman_1009	1009	5	575000	0.469198260869565	6	3	3
TAD_K562_Lieberman_1012	1012	5	2325000	0.383821935483871	6	1	5
TAD_K562_Lieberman_1014	1014	5	875000	0.374963428571429	3	2	1
TAD_K562_Lieberman_1017	1017	5	325000	0.456393846153846	4	2	2
TAD_K562_Lieberman_1019	1019	5	175000	0.432108571428571	2	1	1
TAD_K562_Lieberman_1025	1025	5	475000	0.440492631578947	4	1	3
TAD_K562_Lieberman_1052	1052	5	1100000	0.490858181818182	7	6	1
TAD_K562_Lieberman_1054	1054	5	425000	0.503181176470588	3	1	2
TAD_K562_Lieberman_1057	1057	5	1625000	0.472332923076923	4	3	1
TAD_K562_Lieberman_1059	1059	6	1325000	0.438915471698113	2	1	1
TAD_K562_Lieberman_1062	1062	6	175000	0.467525714285714	4	2	2
TAD_K562_Lieberman_1065	1065	6	1025000	0.424494634146341	6	1	5
TAD_K562_Lieberman_1081	1081	6	725000	0.414564137931034	4	2	2
TAD_K562_Lieberman_1091	1091	6	1125000	0.407366222222222	6	3	3
TAD_K562_Lieberman_1095	1095	6	1025000	0.469071219512195	15	10	5
TAD_K562_Lieberman_1096	1096	6	525000	0.509041904761905	14	13	1
TAD_K562_Lieberman_1097	1097	6	175000	0.53148	6	5	1
TAD_K562_Lieberman_1098	1098	6	625000	0.4052576	3	2	1
TAD_K562_Lieberman_1100	1100	6	175000	0.499148571428571	3	1	2
TAD_K562_Lieberman_1104	1104	6	225000	0.491911111111111	4	3	1
TAD_K562_Lieberman_1106	1106	6	600000	0.441836666666667	6	2	4
TAD_K562_Lieberman_1108	1108	6	575000	0.4716	3	1	2
TAD_K562_Lieberman_1118	1118	6	275000	0.498981818181818	6	5	1
TAD_K562_Lieberman_1119	1119	6	350000	0.487945714285714	6	5	1
TAD_K562_Lieberman_1120	1120	6	500000	0.489126	2	1	1
TAD_K562_Lieberman_1122	1122	6	1550000	0.404809032258065	3	2	1
TAD_K562_Lieberman_1123	1123	6	1000000	0.392524	3	1	2
TAD_K562_Lieberman_1134	1134	6	1900000	0.381990810810811	4	2	2
TAD_K562_Lieberman_1135	1135	6	5775000	0.364170666666667	2	1	1
TAD_K562_Lieberman_1141	1141	6	1325000	0.396058113207547	8	1	7
TAD_K562_Lieberman_1142	1142	6	1575000	0.372244444444444	2	1	1
TAD_K562_Lieberman_1147	1147	6	875000	0.381827428571429	3	1	2
TAD_K562_Lieberman_1148	1148	6	150000	0.372106666666667	4	1	3
TAD_K562_Lieberman_1150	1150	6	650000	0.379418461538462	2	1	1
TAD_K562_Lieberman_1153	1153	6	775000	0.394925161290323	5	2	3
TAD_K562_Lieberman_1161	1161	6	575000	0.394153043478261	4	1	3
TAD_K562_Lieberman_1165	1165	6	550000	0.412694545454545	4	2	2
TAD_K562_Lieberman_1170	1170	6	350000	0.424851428571429	4	3	1
TAD_K562_Lieberman_1171	1171	6	925000	0.400755675675676	7	3	4
TAD_K562_Lieberman_1174	1174	6	475000	0.407612631578947	3	1	2
TAD_K562_Lieberman_1176	1176	6	775000	0.374174193548387	2	1	1
TAD_K562_Lieberman_1177	1177	6	525000	0.385413333333333	3	1	2
TAD_K562_Lieberman_1187	1187	6	1550000	0.367856774193548	2	1	1
TAD_K562_Lieberman_1189	1189	6	875000	0.381824	3	1	2
TAD_K562_Lieberman_1191	1191	6	1025000	0.388627317073171	8	4	4
TAD_K562_Lieberman_1199	1199	6	400000	0.4003325	2	1	1
TAD_K562_Lieberman_1206	1206	6	1325000	0.385244528301887	2	1	1
TAD_K562_Lieberman_1207	1207	6	625000	0.3992976	5	2	3
TAD_K562_Lieberman_1215	1215	6	400000	0.429985	8	2	6
TAD_K562_Lieberman_1218	1218	6	1400000	0.385360714285714	2	1	1
TAD_K562_Lieberman_1225	1225	6	675000	0.415521481481481	3	2	1
TAD_K562_Lieberman_1228	1228	6	525000	0.444628571428571	2	1	1
TAD_K562_Lieberman_1232	1232	6	675000	0.411705185185185	3	1	2
TAD_K562_Lieberman_1236	1236	6	1050000	0.453347619047619	6	2	4
TAD_K562_Lieberman_1238	1238	6	600000	0.45381	2	1	1
TAD_K562_Lieberman_1240	1240	6	1000000	0.437102284555069	5	2	3
TAD_K562_Lieberman_1243	1243	7	900000	0.544372941176471	5	4	1
TAD_K562_Lieberman_1246	1246	7	1350000	0.539842222222222	7	5	2
TAD_K562_Lieberman_1252	1252	7	1100000	0.478217272727273	6	2	4
TAD_K562_Lieberman_1260	1260	7	900000	0.377471111111111	2	1	1
TAD_K562_Lieberman_1266	1266	7	750000	0.406494666666667	4	2	2
TAD_K562_Lieberman_1276	1276	7	625000	0.409944	4	1	3
TAD_K562_Lieberman_1277	1277	7	550000	0.4142	2	1	1
TAD_K562_Lieberman_1278	1278	7	500000	0.495842	2	1	1
TAD_K562_Lieberman_1281	1281	7	425000	0.417237647058824	3	1	2
TAD_K562_Lieberman_1294	1294	7	575000	0.498233043478261	3	2	1
TAD_K562_Lieberman_1295	1295	7	725000	0.476311724137931	5	2	3
TAD_K562_Lieberman_1300	1300	7	4625000	0.391095528898582	5	4	1
TAD_K562_Lieberman_1306	1306	7	475000	0.420231578947368	3	1	2
TAD_K562_Lieberman_1308	1308	7	1650000	0.445641212121212	3	1	2
TAD_K562_Lieberman_1311	1311	7	500000	0.497674	5	3	2
TAD_K562_Lieberman_1313	1313	7	925000	0.496441081081081	8	5	3
TAD_K562_Lieberman_1317	1317	7	3975000	0.376172075471698	3	1	2
TAD_K562_Lieberman_1323	1323	7	925000	0.372745945945946	3	1	2
TAD_K562_Lieberman_1328	1328	7	625000	0.383368	12	2	10
TAD_K562_Lieberman_1337	1337	7	900000	0.462977777777778	7	6	1
TAD_K562_Lieberman_1338	1338	7	550000	0.520669090909091	10	9	1
TAD_K562_Lieberman_1339	1339	7	475000	0.514522352941176	3	2	1
TAD_K562_Lieberman_1343	1343	7	400000	0.39614	4	1	3
TAD_K562_Lieberman_1346	1346	7	600000	0.414338333333333	7	2	5
TAD_K562_Lieberman_1367	1367	7	875000	0.361165714285714	3	1	2
TAD_K562_Lieberman_1381	1381	7	625000	0.400464	3	2	1
TAD_K562_Lieberman_1386	1386	7	1075000	0.452382857142857	2	1	1
TAD_K562_Lieberman_1388	1388	7	350000	0.398942857142857	2	1	1
TAD_K562_Lieberman_1392	1392	7	975000	0.407021621621622	3	2	1
TAD_K562_Lieberman_1394	1394	7	875000	0.435578285714286	4	1	3
TAD_K562_Lieberman_1396	1396	7	300000	0.497236666666667	4	3	1
TAD_K562_Lieberman_1398	1398	7	550000	0.515009090909091	10	8	2
TAD_K562_Lieberman_1399	1399	7	750000	0.473545333333333	3	1	2
TAD_K562_Lieberman_1404	1404	7	575000	0.470713043478261	3	1	2
TAD_K562_Lieberman_1409	1409	7	600000	0.460635	9	3	6
TAD_K562_Lieberman_1414	1414	8	1025000	0.442685853658537	3	1	2
TAD_K562_Lieberman_1420	1420	8	600000	0.46846	3	2	1
TAD_K562_Lieberman_1424	1424	8	575000	0.401633043478261	7	2	5
TAD_K562_Lieberman_1426	1426	8	950000	0.391776842105263	5	1	4
TAD_K562_Lieberman_1430	1430	8	250000	0.495824	6	5	1
TAD_K562_Lieberman_1431	1431	8	375000	0.456594666666667	3	2	1
TAD_K562_Lieberman_1432	1432	8	850000	0.479741176470588	6	4	2
TAD_K562_Lieberman_1435	1435	8	950000	0.415038947368421	4	2	2
TAD_K562_Lieberman_1439	1439	8	500000	0.463876	2	1	1
TAD_K562_Lieberman_1444	1444	8	250000	0.42596	2	1	1
TAD_K562_Lieberman_1447	1447	8	625000	0.3978688	3	1	2
TAD_K562_Lieberman_1452	1452	8	1025000	0.455995121951219	10	2	8
TAD_K562_Lieberman_1457	1457	8	225000	0.413413333333333	2	1	1
TAD_K562_Lieberman_1458	1458	8	225000	0.459448888888889	3	2	1
TAD_K562_Lieberman_1464	1464	8	2475000	0.404520404040404	5	1	4
TAD_K562_Lieberman_1467	1467	8	1475000	0.370299661016949	2	1	1
TAD_K562_Lieberman_1471	1471	8	1725000	0.379944347826087	4	1	3
TAD_K562_Lieberman_1474	1474	8	850000	0.405077647058824	4	1	3
TAD_K562_Lieberman_1478	1478	8	1075000	0.404297674418605	3	2	1
TAD_K562_Lieberman_1495	1495	8	750000	0.419665333333333	8	2	6
TAD_K562_Lieberman_1498	1498	8	400000	0.4418975	2	1	1
TAD_K562_Lieberman_1500	1500	8	425000	0.412164705882353	3	1	2
TAD_K562_Lieberman_1504	1504	8	525000	0.431674285714286	4	2	2
TAD_K562_Lieberman_1517	1517	8	1825000	0.391918904109589	2	1	1
TAD_K562_Lieberman_1520	1520	8	600000	0.44226	7	3	4
TAD_K562_Lieberman_1523	1523	8	550000	0.432538181818182	3	1	2
TAD_K562_Lieberman_1528	1528	8	625000	0.4201008	2	1	1
TAD_K562_Lieberman_1532	1532	8	4100000	0.405797317073171	2	1	1
TAD_K562_Lieberman_1537	1537	8	800000	0.47878625	3	1	2
TAD_K562_Lieberman_1538	1538	8	1900000	0.540640540540541	2	1	1
TAD_K562_Lieberman_1539	1539	8	675000	0.576102222222222	7	5	2
TAD_K562_Lieberman_1541	1541	8	450000	0.602777142857143	11	7	4
TAD_K562_Lieberman_1543	1543	8	164022	0.429139989617581	2	1	1
TAD_K562_Lieberman_1544	1544	9	1025000	0.424506403940887	3	2	1
TAD_K562_Lieberman_1548	1548	9	650000	0.388093846153846	4	1	3
TAD_K562_Lieberman_1550	1550	9	450000	0.427884444444444	2	1	1
TAD_K562_Lieberman_1557	1557	9	425000	0.417564705882353	6	1	5
TAD_K562_Lieberman_1558	1558	9	1300000	0.388883076923077	2	1	1
TAD_K562_Lieberman_1559	1559	9	7800000	0.371025128205128	4	1	3
TAD_K562_Lieberman_1562	1562	9	275000	0.46416	2	1	1
TAD_K562_Lieberman_1563	1563	9	500000	0.439478	2	1	1
TAD_K562_Lieberman_1565	1565	9	950000	0.436051578947368	6	4	2
TAD_K562_Lieberman_1566	1566	9	750000	0.454832	11	8	3
TAD_K562_Lieberman_1574	1574	9	3125000	0.394198451295126	2	1	1
TAD_K562_Lieberman_1588	1588	9	1250000	0.3983416	7	1	6
TAD_K562_Lieberman_1591	1591	9	225000	0.396964444444444	2	1	1
TAD_K562_Lieberman_1597	1597	9	925000	0.439677837837838	4	2	2
TAD_K562_Lieberman_1603	1603	9	725000	0.430899310344828	6	4	2
TAD_K562_Lieberman_1608	1608	9	1150000	0.43472	4	2	2
TAD_K562_Lieberman_1609	1609	9	500000	0.425536	5	2	3
TAD_K562_Lieberman_1611	1611	9	225000	0.430088888888889	5	2	3
TAD_K562_Lieberman_1613	1613	9	875000	0.459362285714286	4	2	2
TAD_K562_Lieberman_1615	1615	9	1450000	0.399984137931034	5	1	4
TAD_K562_Lieberman_1616	1616	9	925000	0.387252972972973	2	1	1
TAD_K562_Lieberman_1623	1623	9	700000	0.430062857142857	7	2	5
TAD_K562_Lieberman_1627	1627	9	1050000	0.40898380952381	4	1	3
TAD_K562_Lieberman_1632	1632	9	325000	0.471803076923077	2	1	1
TAD_K562_Lieberman_1637	1637	9	625000	0.41372	3	2	1
TAD_K562_Lieberman_1646	1646	9	625000	0.4446176	7	2	5
TAD_K562_Lieberman_1649	1649	9	275000	0.509578181818182	3	1	2
TAD_K562_Lieberman_1650	1650	9	200000	0.54475	4	3	1
TAD_K562_Lieberman_1651	1651	9	200000	0.516955	2	1	1
TAD_K562_Lieberman_1652	1652	9	575000	0.5108	9	6	3
TAD_K562_Lieberman_1653	1653	9	325000	0.511713846153846	15	11	4
TAD_K562_Lieberman_1654	1654	9	775000	0.526798709677419	5	2	3
TAD_K562_Lieberman_1655	1655	9	425000	0.478993523377299	2	1	1
TAD_K562_Lieberman_1658	1658	9	275000	0.505407272727273	2	1	1
TAD_K562_Lieberman_1661	1661	9	625000	0.4753888	5	2	3
TAD_K562_Lieberman_1662	1662	9	475000	0.530852631578947	8	6	2
TAD_K562_Lieberman_1667	1667	9	1250000	0.54281451565503	2	1	1
TAD_K562_Lieberman_1668	1668	9	450000	0.600321566262993	5	4	1
TAD_K562_Lieberman_1669	1669	9	550000	0.592767272727273	9	6	3
TAD_K562_Lieberman_1670	1670	9	550000	0.538629090909091	4	1	3
TAD_K562_Lieberman_1672	1672	10	1075000	0.45551455399061	4	1	3
TAD_K562_Lieberman_1676	1676	10	450000	0.459742222222222	4	1	3
TAD_K562_Lieberman_1677	1677	10	525000	0.460721904761905	2	1	1
TAD_K562_Lieberman_1688	1688	10	875000	0.436882285714286	2	1	1
TAD_K562_Lieberman_1700	1700	10	1150000	0.392459130434783	2	1	1
TAD_K562_Lieberman_1702	1702	10	775000	0.402174193548387	7	2	5
TAD_K562_Lieberman_1707	1707	10	1175000	0.40683829787234	2	1	1
TAD_K562_Lieberman_1712	1712	10	3800000	0.40003978622678	3	1	2
TAD_K562_Lieberman_1715	1715	10	575000	0.418306086956522	5	1	4
TAD_K562_Lieberman_1719	1719	10	2175000	0.436848638243608	3	2	1
TAD_K562_Lieberman_1733	1733	10	600000	0.429435	9	2	7
TAD_K562_Lieberman_1737	1737	10	400000	0.4547975	3	1	2
TAD_K562_Lieberman_1738	1738	10	475000	0.484753684210526	5	3	2
TAD_K562_Lieberman_1744	1744	10	375000	0.460216	8	6	2
TAD_K562_Lieberman_1745	1745	10	1075000	0.407557209302326	4	2	2
TAD_K562_Lieberman_1764	1764	10	400000	0.4001625	3	1	2
TAD_K562_Lieberman_1769	1769	10	1025000	0.409216585365854	8	1	7
TAD_K562_Lieberman_1770	1770	10	1275000	0.408866666666667	3	1	2
TAD_K562_Lieberman_1772	1772	10	1300000	0.455279230769231	11	7	4
TAD_K562_Lieberman_1773	1773	10	150000	0.4987	2	1	1
TAD_K562_Lieberman_1774	1774	10	1475000	0.413573559322034	3	1	2
TAD_K562_Lieberman_1777	1777	10	275000	0.448745454545455	2	1	1
TAD_K562_Lieberman_1779	1779	10	1100000	0.459852727272727	11	6	5
TAD_K562_Lieberman_1780	1780	10	500000	0.478308	7	6	1
TAD_K562_Lieberman_1781	1781	10	875000	0.452033142857143	8	5	3
TAD_K562_Lieberman_1782	1782	10	775000	0.452754838709677	5	1	4
TAD_K562_Lieberman_1785	1785	10	425000	0.412929411764706	3	1	2
TAD_K562_Lieberman_1789	1789	10	825000	0.424120514085472	6	2	4
TAD_K562_Lieberman_1795	1795	10	875000	0.464420571428571	7	4	3
TAD_K562_Lieberman_1797	1797	10	175000	0.426782857142857	2	1	1
TAD_K562_Lieberman_1803	1803	10	2225000	0.437494457831325	2	1	1
TAD_K562_Lieberman_1805	1805	10	1250000	0.4539544	3	2	1
TAD_K562_Lieberman_1808	1808	10	1559747	0.546188506898223	5	2	3
TAD_K562_Lieberman_1809	1809	11	700000	0.549454285714286	11	10	1
TAD_K562_Lieberman_1810	1810	11	225000	0.568231111111111	3	1	2
TAD_K562_Lieberman_1814	1814	11	900000	0.513316666666667	9	3	6
TAD_K562_Lieberman_1818	1818	11	500000	0.388484	3	1	2
TAD_K562_Lieberman_1820	1820	11	400000	0.4503325	3	2	1
TAD_K562_Lieberman_1821	1821	11	1075000	0.396635348837209	2	1	1
TAD_K562_Lieberman_1824	1824	11	575000	0.447026086956522	4	3	1
TAD_K562_Lieberman_1825	1825	11	600000	0.427663333333333	4	2	2
TAD_K562_Lieberman_1830	1830	11	625000	0.4224928	2	1	1
TAD_K562_Lieberman_1834	1834	11	750000	0.399126666666667	2	1	1
TAD_K562_Lieberman_1836	1836	11	775000	0.451321290322581	5	1	4
TAD_K562_Lieberman_1838	1838	11	725000	0.432827586206897	7	1	6
TAD_K562_Lieberman_1839	1839	11	525000	0.426752380952381	3	1	2
TAD_K562_Lieberman_1841	1841	11	750000	0.417250666666667	3	1	2
TAD_K562_Lieberman_1848	1848	11	1050000	0.392905714285714	2	1	1
TAD_K562_Lieberman_1850	1850	11	550000	0.399894545454545	4	2	2
TAD_K562_Lieberman_1856	1856	11	1275000	0.42067137254902	5	4	1
TAD_K562_Lieberman_1859	1859	11	550000	0.395703636363636	3	1	2
TAD_K562_Lieberman_1866	1866	11	525000	0.458371428571429	8	4	4
TAD_K562_Lieberman_1867	1867	11	250000	0.45128	2	1	1
TAD_K562_Lieberman_1868	1868	11	350000	0.434554285714286	4	3	1
TAD_K562_Lieberman_1869	1869	11	675000	0.473711111111111	15	7	8
TAD_K562_Lieberman_1875	1875	11	1350000	0.39147037037037	4	1	3
TAD_K562_Lieberman_1880	1880	11	400000	0.5085025	2	1	1
TAD_K562_Lieberman_1883	1883	11	300000	0.49854	6	1	5
TAD_K562_Lieberman_1888	1888	11	350000	0.53086	12	11	1
TAD_K562_Lieberman_1892	1892	11	350000	0.503834285714286	6	5	1
TAD_K562_Lieberman_1893	1893	11	350000	0.49326	4	3	1
TAD_K562_Lieberman_1894	1894	11	800000	0.50742875	8	7	1
TAD_K562_Lieberman_1895	1895	11	500000	0.503764	4	1	3
TAD_K562_Lieberman_1896	1896	11	525000	0.495070476190476	3	2	1
TAD_K562_Lieberman_1899	1899	11	575000	0.49760805627207	4	1	3
TAD_K562_Lieberman_1901	1901	11	675000	0.452813333333333	8	6	2
TAD_K562_Lieberman_1902	1902	11	825000	0.464124848484848	5	2	3
TAD_K562_Lieberman_1904	1904	11	300000	0.417143333333333	3	1	2
TAD_K562_Lieberman_1908	1908	11	1000000	0.446349	2	1	1
TAD_K562_Lieberman_1911	1911	11	1000000	0.418626	7	1	6
TAD_K562_Lieberman_1912	1912	11	4000000	0.386695	2	1	1
TAD_K562_Lieberman_1915	1915	11	800000	0.3953175	5	2	3
TAD_K562_Lieberman_1921	1921	11	825000	0.408469090909091	12	4	8
TAD_K562_Lieberman_1923	1923	11	850000	0.393722352941176	3	1	2
TAD_K562_Lieberman_1924	1924	11	625000	0.3875792	6	2	4
TAD_K562_Lieberman_1927	1927	11	4975000	0.369633768844221	3	1	2
TAD_K562_Lieberman_1928	1928	11	1150000	0.404966956521739	5	1	4
TAD_K562_Lieberman_1937	1937	11	500000	0.43989	4	2	2
TAD_K562_Lieberman_1938	1938	11	575000	0.490354782608696	7	5	2
TAD_K562_Lieberman_1940	1940	11	425000	0.434585882352941	9	4	5
TAD_K562_Lieberman_1941	1941	11	800000	0.4802175	9	7	2
TAD_K562_Lieberman_1943	1943	11	1125000	0.444897777777778	3	1	2
TAD_K562_Lieberman_1950	1950	11	1025000	0.43752487804878	5	2	3
TAD_K562_Lieberman_1951	1951	11	375000	0.44964	4	2	2
TAD_K562_Lieberman_1952	1952	11	775000	0.469796129032258	2	1	1
TAD_K562_Lieberman_1955	1955	11	425000	0.440595294117647	2	1	1
TAD_K562_Lieberman_1961	1961	11	1231516	0.471618825521803	2	1	1
TAD_K562_Lieberman_1962	1962	12	875000	0.463342331288344	4	2	2
TAD_K562_Lieberman_1967	1967	12	225000	0.487942222222222	3	1	2
TAD_K562_Lieberman_1969	1969	12	550000	0.459734545454545	2	1	1
TAD_K562_Lieberman_1971	1971	12	700000	0.421361428571429	4	1	3
TAD_K562_Lieberman_1976	1976	12	1050000	0.419272380952381	3	2	1
TAD_K562_Lieberman_1977	1977	12	850000	0.407357647058824	2	1	1
TAD_K562_Lieberman_1988	1988	12	1225000	0.375197551020408	3	1	2
TAD_K562_Lieberman_1992	1992	12	1325000	0.391430943396226	6	1	5
TAD_K562_Lieberman_1995	1995	12	1825000	0.390078356164384	2	1	1
TAD_K562_Lieberman_1997	1997	12	1500000	0.417717333333333	4	1	3
TAD_K562_Lieberman_2001	2001	12	1650000	0.365752121212121	7	2	5
TAD_K562_Lieberman_2002	2002	12	2975000	0.378971092436975	5	2	3
TAD_K562_Lieberman_2006	2006	12	950000	0.44226	7	6	1
TAD_K562_Lieberman_2009	2009	12	350000	0.462371428571429	4	2	2
TAD_K562_Lieberman_2011	2011	12	575000	0.471568695652174	3	2	1
TAD_K562_Lieberman_2013	2013	12	625000	0.4413104	2	1	1
TAD_K562_Lieberman_2017	2017	12	500000	0.493218	14	12	2
TAD_K562_Lieberman_2023	2023	12	375000	0.472376	6	4	2
TAD_K562_Lieberman_2024	2024	12	525000	0.473144761904762	16	10	6
TAD_K562_Lieberman_2025	2025	12	525000	0.472017142857143	5	3	2
TAD_K562_Lieberman_2026	2026	12	750000	0.473701333333333	14	11	3
TAD_K562_Lieberman_2033	2033	12	1600000	0.391184375	2	1	1
TAD_K562_Lieberman_2037	2037	12	1100000	0.38437	2	1	1
TAD_K562_Lieberman_2038	2038	12	800000	0.3768625	8	3	5
TAD_K562_Lieberman_2042	2042	12	1350000	0.376055555555556	5	1	4
TAD_K562_Lieberman_2045	2045	12	1525000	0.372812459016393	10	4	6
TAD_K562_Lieberman_2050	2050	12	425000	0.412698823529412	2	1	1
TAD_K562_Lieberman_2051	2051	12	950000	0.410511578947368	6	2	4
TAD_K562_Lieberman_2054	2054	12	625000	0.4095392	3	1	2
TAD_K562_Lieberman_2055	2055	12	1725000	0.385404057971015	5	1	4
TAD_K562_Lieberman_2058	2058	12	1725000	0.39035768115942	5	1	4
TAD_K562_Lieberman_2059	2059	12	1650000	0.420693939393939	12	3	9
TAD_K562_Lieberman_2061	2061	12	900000	0.409655555555556	4	1	3
TAD_K562_Lieberman_2065	2065	12	925000	0.457696	4	2	2
TAD_K562_Lieberman_2066	2066	12	400000	0.49842	4	3	1
TAD_K562_Lieberman_2067	2067	12	450000	0.440157777777778	5	2	3
TAD_K562_Lieberman_2070	2070	12	775000	0.474545806451613	6	1	5
TAD_K562_Lieberman_2071	2071	12	1200000	0.438888333333333	16	5	11
TAD_K562_Lieberman_2072	2072	12	450000	0.502293333333333	6	4	2
TAD_K562_Lieberman_2077	2077	12	475000	0.463983157894737	4	1	3
TAD_K562_Lieberman_2079	2079	12	525000	0.430853333333333	3	2	1
TAD_K562_Lieberman_2081	2081	12	450000	0.447426666666667	4	2	2
TAD_K562_Lieberman_2082	2082	12	900000	0.474871111111111	8	6	2
TAD_K562_Lieberman_2083	2083	12	450000	0.469104444444444	4	2	2
TAD_K562_Lieberman_2084	2084	12	450000	0.509232992441085	4	3	1
TAD_K562_Lieberman_2085	2085	12	525000	0.4662	5	2	3
TAD_K562_Lieberman_2086	2086	12	225000	0.441862222222222	5	1	4
TAD_K562_Lieberman_2087	2087	12	475000	0.490216842105263	6	1	5
TAD_K562_Lieberman_2088	2088	12	400000	0.477165374030523	4	1	3
TAD_K562_Lieberman_2092	2092	12	425000	0.501402352941177	3	1	2
TAD_K562_Lieberman_2098	2098	12	1375000	0.499941818181818	2	1	1
TAD_K562_Lieberman_2099	2099	12	800000	0.554535604060122	5	2	3
TAD_K562_Lieberman_2101	2101	13	2350000	0.420703829787234	12	3	9
TAD_K562_Lieberman_2107	2107	13	500000	0.419546	2	1	1
TAD_K562_Lieberman_2111	2111	13	650000	0.432249230769231	4	1	3
TAD_K562_Lieberman_2116	2116	13	1125000	0.392459555555556	7	2	5
TAD_K562_Lieberman_2118	2118	13	725000	0.386678620689655	2	1	1
TAD_K562_Lieberman_2129	2129	13	850000	0.396102352941176	4	1	3
TAD_K562_Lieberman_2130	2130	13	1500000	0.404202666666667	2	1	1
TAD_K562_Lieberman_2131	2131	13	1125000	0.412574222222222	9	4	5
TAD_K562_Lieberman_2137	2137	13	1000000	0.389127	8	1	7
TAD_K562_Lieberman_2147	2147	13	1175000	0.414772765957447	4	1	3
TAD_K562_Lieberman_2152	2152	13	1500000	0.421488666666667	5	2	3
TAD_K562_Lieberman_2154	2154	13	300000	0.397636666666667	6	1	5
TAD_K562_Lieberman_2157	2157	13	750000	0.378913333333333	3	1	2
TAD_K562_Lieberman_2161	2161	13	1025000	0.507630243902439	9	2	7
TAD_K562_Lieberman_2163	2163	13	519878	0.504849566134133	5	1	4
TAD_K562_Lieberman_2164	2164	14	1650000	0.401401212121212	2	1	1
TAD_K562_Lieberman_2166	2166	14	175000	0.460857142857143	3	2	1
TAD_K562_Lieberman_2167	2167	14	400000	0.42789	6	5	1
TAD_K562_Lieberman_2168	2168	14	650000	0.440749230769231	2	1	1
TAD_K562_Lieberman_2169	2169	14	650000	0.475467692307692	8	6	2
TAD_K562_Lieberman_2171	2171	14	450000	0.501417777777778	13	12	1
TAD_K562_Lieberman_2174	2174	14	900000	0.39278	10	3	7
TAD_K562_Lieberman_2178	2178	14	1275000	0.408870588235294	13	3	10
TAD_K562_Lieberman_2185	2185	14	450000	0.382648888888889	6	1	5
TAD_K562_Lieberman_2187	2187	14	525000	0.430091428571429	8	3	5
TAD_K562_Lieberman_2188	2188	14	650000	0.402549230769231	6	1	5
TAD_K562_Lieberman_2190	2190	14	1050000	0.392127619047619	10	1	9
TAD_K562_Lieberman_2192	2192	14	575000	0.422987826086957	4	1	3
TAD_K562_Lieberman_2193	2193	14	150000	0.419993333333333	2	1	1
TAD_K562_Lieberman_2198	2198	14	350000	0.3972	4	3	1
TAD_K562_Lieberman_2202	2202	14	700000	0.396354285714286	3	2	1
TAD_K562_Lieberman_2203	2203	14	700000	0.403034285714286	2	1	1
TAD_K562_Lieberman_2205	2205	14	975000	0.411601025641026	5	1	4
TAD_K562_Lieberman_2207	2207	14	325000	0.476089230769231	2	1	1
TAD_K562_Lieberman_2210	2210	14	350000	0.454951428571429	2	1	1
TAD_K562_Lieberman_2214	2214	14	1250000	0.4239552	2	1	1
TAD_K562_Lieberman_2217	2217	14	450000	0.43094	3	2	1
TAD_K562_Lieberman_2218	2218	14	400000	0.4511725	7	4	3
TAD_K562_Lieberman_2220	2220	14	525000	0.461201904761905	5	3	2
TAD_K562_Lieberman_2221	2221	14	250000	0.463192	4	2	2
TAD_K562_Lieberman_2227	2227	14	1725000	0.435336231884058	9	5	4
TAD_K562_Lieberman_2232	2232	14	1025000	0.397387317073171	5	1	4
TAD_K562_Lieberman_2234	2234	14	500000	0.459868	4	1	3
TAD_K562_Lieberman_2242	2242	14	775000	0.458308387096774	3	1	2
TAD_K562_Lieberman_2248	2248	14	275000	0.478756363636364	2	1	1
TAD_K562_Lieberman_2252	2252	14	250000	0.452788	2	1	1
TAD_K562_Lieberman_2253	2253	14	400000	0.4725175	2	1	1
TAD_K562_Lieberman_2255	2255	14	500000	0.49313	5	2	3
TAD_K562_Lieberman_2256	2256	14	475000	0.475730526315789	5	2	3
TAD_K562_Lieberman_2261	2261	15	675000	0.440941338121236	4	3	1
TAD_K562_Lieberman_2262	2262	15	2250000	0.405822727272727	4	2	2
TAD_K562_Lieberman_2265	2265	15	375000	0.467627692307692	2	1	1
TAD_K562_Lieberman_2273	2273	15	2475000	0.370300606060606	3	1	2
TAD_K562_Lieberman_2276	2276	15	1325000	0.397807547169811	3	1	2
TAD_K562_Lieberman_2277	2277	15	175000	0.454794285714286	2	1	1
TAD_K562_Lieberman_2278	2278	15	575000	0.478900869565217	13	8	5
TAD_K562_Lieberman_2281	2281	15	700000	0.438311428571429	5	2	3
TAD_K562_Lieberman_2282	2282	15	1150000	0.433327826086957	13	4	9
TAD_K562_Lieberman_2283	2283	15	725000	0.412142068965517	3	2	1
TAD_K562_Lieberman_2284	2284	15	400000	0.417915	7	2	5
TAD_K562_Lieberman_2287	2287	15	1850000	0.381948648648649	5	1	4
TAD_K562_Lieberman_2291	2291	15	700000	0.416685714285714	5	2	3
TAD_K562_Lieberman_2292	2292	15	525000	0.404702857142857	6	1	5
TAD_K562_Lieberman_2295	2295	15	825000	0.386189090909091	3	1	2
TAD_K562_Lieberman_2303	2303	15	225000	0.406622222222222	4	1	3
TAD_K562_Lieberman_2306	2306	15	875000	0.410508571428571	8	2	6
TAD_K562_Lieberman_2308	2308	15	575000	0.43304	5	2	3
TAD_K562_Lieberman_2309	2309	15	550000	0.431952727272727	5	1	4
TAD_K562_Lieberman_2310	2310	15	525000	0.418820952380952	3	1	2
TAD_K562_Lieberman_2311	2311	15	400000	0.484915	5	4	1
TAD_K562_Lieberman_2313	2313	15	575000	0.43175652173913	7	3	4
TAD_K562_Lieberman_2314	2314	15	625000	0.468192	5	2	3
TAD_K562_Lieberman_2316	2316	15	400000	0.4482675	2	1	1
TAD_K562_Lieberman_2317	2317	15	425000	0.414658823529412	3	2	1
TAD_K562_Lieberman_2322	2322	15	1525000	0.409661639344262	3	1	2
TAD_K562_Lieberman_2323	2323	15	450000	0.430588888888889	3	1	2
TAD_K562_Lieberman_2324	2324	15	625000	0.410872	3	1	2
TAD_K562_Lieberman_2330	2330	15	600000	0.470815	8	6	2
TAD_K562_Lieberman_2331	2331	15	875000	0.405130285714286	3	2	1
TAD_K562_Lieberman_2334	2334	15	375000	0.493874666666667	3	1	2
TAD_K562_Lieberman_2340	2340	15	850000	0.404809411764706	3	1	2
TAD_K562_Lieberman_2342	2342	15	225000	0.408808888888889	3	1	2
TAD_K562_Lieberman_2344	2344	15	700000	0.448681428571429	6	4	2
TAD_K562_Lieberman_2349	2349	15	300000	0.44094	5	2	3
TAD_K562_Lieberman_2353	2353	15	950000	0.46134	9	3	6
TAD_K562_Lieberman_2361	2361	15	550000	0.42302	2	1	1
TAD_K562_Lieberman_2367	2367	15	706392	0.443962595779389	6	2	4
TAD_K562_Lieberman_2368	2368	16	675000	0.562054135338346	21	16	5
TAD_K562_Lieberman_2369	2369	16	550000	0.612661818181818	6	5	1
TAD_K562_Lieberman_2370	2370	16	750000	0.559682666666667	16	11	5
TAD_K562_Lieberman_2373	2373	16	350000	0.537237142857143	2	1	1
TAD_K562_Lieberman_2374	2374	16	525000	0.502902857142857	7	5	2
TAD_K562_Lieberman_2375	2375	16	425000	0.477409411764706	6	2	4
TAD_K562_Lieberman_2378	2378	16	425000	0.50784	15	11	4
TAD_K562_Lieberman_2384	2384	16	400000	0.476375	2	1	1
TAD_K562_Lieberman_2386	2386	16	550000	0.477336363636364	5	1	4
TAD_K562_Lieberman_2391	2391	16	375000	0.461989333333333	5	3	2
TAD_K562_Lieberman_2392	2392	16	525000	0.475912380952381	4	3	1
TAD_K562_Lieberman_2394	2394	16	775000	0.443010322580645	6	2	4
TAD_K562_Lieberman_2397	2397	16	575000	0.422175652173913	6	5	1
TAD_K562_Lieberman_2399	2399	16	950000	0.448794736842105	7	4	3
TAD_K562_Lieberman_2400	2400	16	825000	0.439317575757576	2	1	1
TAD_K562_Lieberman_2401	2401	16	575000	0.451753043478261	2	1	1
TAD_K562_Lieberman_2404	2404	16	350000	0.478385714285714	5	3	2
TAD_K562_Lieberman_2405	2405	16	1075000	0.485059534883721	9	7	2
TAD_K562_Lieberman_2406	2406	16	275000	0.510229090909091	5	4	1
TAD_K562_Lieberman_2408	2408	16	475000	0.506458947368421	5	3	2
TAD_K562_Lieberman_2411	2411	16	1725000	0.441779130434783	11	9	2
TAD_K562_Lieberman_2414	2414	16	13400000	0.41579094969793	9	1	8
TAD_K562_Lieberman_2417	2417	16	2025000	0.437662222222222	5	2	3
TAD_K562_Lieberman_2419	2419	16	475000	0.400818947368421	5	2	3
TAD_K562_Lieberman_2422	2422	16	425000	0.439889411764706	2	1	1
TAD_K562_Lieberman_2426	2426	16	575000	0.482306086956522	2	1	1
TAD_K562_Lieberman_2432	2432	16	400000	0.488655	9	6	3
TAD_K562_Lieberman_2434	2434	16	175000	0.503474285714286	2	1	1
TAD_K562_Lieberman_2435	2435	16	675000	0.487352592592593	11	6	5
TAD_K562_Lieberman_2437	2437	16	725000	0.438371034482759	3	1	2
TAD_K562_Lieberman_2438	2438	16	700000	0.493214285714286	5	3	2
TAD_K562_Lieberman_2439	2439	16	875000	0.434267428571429	5	3	2
TAD_K562_Lieberman_2441	2441	16	775000	0.449223225806452	5	2	3
TAD_K562_Lieberman_2442	2442	16	225000	0.478973333333333	3	1	2
TAD_K562_Lieberman_2449	2449	16	975000	0.474948717948718	3	2	1
TAD_K562_Lieberman_2458	2458	16	375000	0.520352	3	1	2
TAD_K562_Lieberman_2459	2459	16	150000	0.53606	2	1	1
TAD_K562_Lieberman_2462	2462	16	475000	0.584101052631579	10	5	5
TAD_K562_Lieberman_2463	2463	16	375000	0.525184	2	1	1
TAD_K562_Lieberman_2464	2464	16	375000	0.542861333333333	8	6	2
TAD_K562_Lieberman_2466	2466	17	975000	0.505886857142857	4	2	2
TAD_K562_Lieberman_2468	2468	17	200000	0.509065	4	3	1
TAD_K562_Lieberman_2471	2471	17	375000	0.478778666666667	4	1	3
TAD_K562_Lieberman_2472	2472	17	225000	0.508315555555556	2	1	1
TAD_K562_Lieberman_2474	2474	17	425000	0.498021176470588	2	1	1
TAD_K562_Lieberman_2476	2476	17	525000	0.513868571428571	15	10	5
TAD_K562_Lieberman_2477	2477	17	1175000	0.464873191489362	5	1	4
TAD_K562_Lieberman_2478	2478	17	375000	0.446576	4	2	2
TAD_K562_Lieberman_2479	2479	17	175000	0.496057142857143	2	1	1
TAD_K562_Lieberman_2480	2480	17	375000	0.53224	14	12	2
TAD_K562_Lieberman_2481	2481	17	475000	0.498707368421053	6	5	1
TAD_K562_Lieberman_2482	2482	17	825000	0.473100606060606	6	3	3
TAD_K562_Lieberman_2486	2486	17	850000	0.413102352941176	2	1	1
TAD_K562_Lieberman_2489	2489	17	900000	0.43783	4	1	3
TAD_K562_Lieberman_2490	2490	17	1725000	0.507519420289855	19	13	6
TAD_K562_Lieberman_2492	2492	17	575000	0.476535652173913	6	5	1
TAD_K562_Lieberman_2494	2494	17	775000	0.47539289963058	2	1	1
TAD_K562_Lieberman_2497	2497	17	825000	0.455071515151515	2	1	1
TAD_K562_Lieberman_2498	2498	17	375000	0.483776	12	5	7
TAD_K562_Lieberman_2504	2504	17	650000	0.43362	3	1	2
TAD_K562_Lieberman_2505	2505	17	525000	0.405859047619048	5	3	2
TAD_K562_Lieberman_2514	2514	17	1225000	0.434594285714286	8	5	3
TAD_K562_Lieberman_2515	2515	17	1600000	0.448136875	14	7	7
TAD_K562_Lieberman_2516	2516	17	925000	0.502311351351351	5	4	1
TAD_K562_Lieberman_2523	2523	17	325000	0.468775384615385	6	1	5
TAD_K562_Lieberman_2524	2524	17	675000	0.478016296296296	19	15	4
TAD_K562_Lieberman_2527	2527	17	650000	0.501552307692308	9	5	4
TAD_K562_Lieberman_2528	2528	17	375000	0.476805333333333	4	2	2
TAD_K562_Lieberman_2530	2530	17	300000	0.511193333333333	2	1	1
TAD_K562_Lieberman_2531	2531	17	425000	0.490687058823529	2	1	1
TAD_K562_Lieberman_2532	2532	17	450000	0.415564444444444	2	1	1
TAD_K562_Lieberman_2534	2534	17	600000	0.420363333333333	3	1	2
TAD_K562_Lieberman_2535	2535	17	1000000	0.463769	7	4	3
TAD_K562_Lieberman_2540	2540	17	250000	0.525092	2	1	1
TAD_K562_Lieberman_2541	2541	17	250000	0.51412	2	1	1
TAD_K562_Lieberman_2542	2542	17	800000	0.46768375	14	8	6
TAD_K562_Lieberman_2548	2548	17	325000	0.459630769230769	3	1	2
TAD_K562_Lieberman_2550	2550	17	575000	0.422533913043478	5	2	3
TAD_K562_Lieberman_2551	2551	17	875000	0.424979428571429	9	3	6
TAD_K562_Lieberman_2552	2552	17	600000	0.425005	3	1	2
TAD_K562_Lieberman_2555	2555	17	800000	0.3979275	6	2	4
TAD_K562_Lieberman_2556	2556	17	900000	0.411192222222222	2	1	1
TAD_K562_Lieberman_2557	2557	17	450000	0.479635555555556	8	5	3
TAD_K562_Lieberman_2559	2559	17	350000	0.423357942973523	6	1	5
TAD_K562_Lieberman_2564	2564	17	700000	0.440197142857143	4	1	3
TAD_K562_Lieberman_2565	2565	17	675000	0.376274074074074	3	1	2
TAD_K562_Lieberman_2568	2568	17	850000	0.474925882352941	5	2	3
TAD_K562_Lieberman_2572	2572	17	500000	0.514506	10	9	1
TAD_K562_Lieberman_2573	2573	17	975000	0.510008205128205	14	8	6
TAD_K562_Lieberman_2585	2585	17	1400000	0.549722222222222	28	16	12
TAD_K562_Lieberman_2587	2587	18	850000	0.423379761904762	7	2	5
TAD_K562_Lieberman_2588	2588	18	1725000	0.375246376811594	2	1	1
TAD_K562_Lieberman_2589	2589	18	675000	0.41	10	1	9
TAD_K562_Lieberman_2592	2592	18	1500000	0.397506666666667	2	1	1
TAD_K562_Lieberman_2595	2595	18	1100000	0.421236363636364	4	1	3
TAD_K562_Lieberman_2598	2598	18	450000	0.455986666666667	2	1	1
TAD_K562_Lieberman_2599	2599	18	450000	0.437722222222222	5	3	2
TAD_K562_Lieberman_2600	2600	18	2725000	0.416967366533156	6	1	5
TAD_K562_Lieberman_2601	2601	18	4025000	0.399672240076158	7	2	5
TAD_K562_Lieberman_2603	2603	18	1350000	0.428955555555556	9	3	6
TAD_K562_Lieberman_2609	2609	18	1175000	0.391148085106383	4	2	2
TAD_K562_Lieberman_2612	2612	18	925000	0.417083243243243	6	1	5
TAD_K562_Lieberman_2617	2617	18	475000	0.432505263157895	3	1	2
TAD_K562_Lieberman_2618	2618	18	875000	0.446864	5	2	3
TAD_K562_Lieberman_2623	2623	18	1300000	0.440836153846154	4	2	2
TAD_K562_Lieberman_2636	2636	18	425000	0.400183529411765	6	2	4
TAD_K562_Lieberman_2649	2649	18	952248	0.508777455115223	8	2	6
TAD_K562_Lieberman_2650	2650	19	1075000	0.578183255813953	14	10	4
TAD_K562_Lieberman_2652	2652	19	425000	0.581712941176471	2	1	1
TAD_K562_Lieberman_2653	2653	19	575000	0.575761739130435	6	5	1
TAD_K562_Lieberman_2658	2658	19	500000	0.548804	6	5	1
TAD_K562_Lieberman_2659	2659	19	425000	0.546282352941176	4	3	1
TAD_K562_Lieberman_2661	2661	19	625000	0.5235984	5	2	3
TAD_K562_Lieberman_2662	2662	19	1325000	0.499758490566038	7	5	2
TAD_K562_Lieberman_2664	2664	19	600000	0.532105	4	3	1
TAD_K562_Lieberman_2666	2666	19	325000	0.522381538461538	2	1	1
TAD_K562_Lieberman_2668	2668	19	475000	0.430273684210526	4	3	1
TAD_K562_Lieberman_2669	2669	19	325000	0.468778461538462	2	1	1
TAD_K562_Lieberman_2673	2673	19	250000	0.5178	5	4	1
TAD_K562_Lieberman_2675	2675	19	200000	0.516505	3	1	2
TAD_K562_Lieberman_2676	2676	19	275000	0.524850909090909	2	1	1
TAD_K562_Lieberman_2677	2677	19	575000	0.445259130434783	4	1	3
TAD_K562_Lieberman_2678	2678	19	525000	0.449891428571429	2	1	1
TAD_K562_Lieberman_2680	2680	19	125000	0.545928	2	1	1
TAD_K562_Lieberman_2683	2683	19	350000	0.535217142857143	3	2	1
TAD_K562_Lieberman_2685	2685	19	1025000	0.478593170731707	7	6	1
TAD_K562_Lieberman_2688	2688	19	625000	0.5107216	8	6	2
TAD_K562_Lieberman_2689	2689	19	1100000	0.53125	9	8	1
TAD_K562_Lieberman_2691	2691	19	475000	0.523347368421053	9	7	2
TAD_K562_Lieberman_2692	2692	19	150000	0.54434	3	2	1
TAD_K562_Lieberman_2699	2699	19	300000	0.423393333333333	2	1	1
TAD_K562_Lieberman_2704	2704	19	950000	0.448664210526316	4	3	1
TAD_K562_Lieberman_2707	2707	19	925000	0.517158918918919	21	14	7
TAD_K562_Lieberman_2708	2708	19	1600000	0.42636625	5	1	4
TAD_K562_Lieberman_2710	2710	19	350000	0.524431428571429	9	8	1
TAD_K562_Lieberman_2712	2712	19	325000	0.517590769230769	3	2	1
TAD_K562_Lieberman_2715	2715	19	525000	0.510213333333333	10	6	4
TAD_K562_Lieberman_2716	2716	19	1200000	0.479236666666667	6	2	4
TAD_K562_Lieberman_2717	2717	19	225000	0.543702222222222	3	2	1
TAD_K562_Lieberman_2718	2718	19	825000	0.481785454545455	6	5	1
TAD_K562_Lieberman_2719	2719	19	450000	0.495331111111111	5	2	3
TAD_K562_Lieberman_2720	2720	19	700000	0.4036	3	2	1
TAD_K562_Lieberman_2722	2722	19	550000	0.533192727272727	8	7	1
TAD_K562_Lieberman_2723	2723	19	300000	0.520543333333333	6	4	2
TAD_K562_Lieberman_2724	2724	19	500000	0.48267	4	3	1
TAD_K562_Lieberman_2731	2731	19	325000	0.464409230769231	5	4	1
TAD_K562_Lieberman_2733	2733	19	375000	0.527176	7	5	2
TAD_K562_Lieberman_2734	2734	19	150000	0.52594	7	4	3
TAD_K562_Lieberman_2735	2735	19	875000	0.520378285714286	17	14	3
TAD_K562_Lieberman_2741	2741	19	400000	0.4263525	2	1	1
TAD_K562_Lieberman_2743	2743	19	600000	0.506796666666667	2	1	1
TAD_K562_Lieberman_2745	2745	19	825000	0.535090909090909	12	9	3
TAD_K562_Lieberman_2748	2748	19	1528983	0.469338366525498	7	6	1
TAD_K562_Lieberman_2752	2752	20	350000	0.459971428571429	3	1	2
TAD_K562_Lieberman_2753	2753	20	475000	0.465747368421053	6	2	4
TAD_K562_Lieberman_2758	2758	20	675000	0.433342222222222	6	1	5
TAD_K562_Lieberman_2761	2761	20	3700000	0.391592702702703	4	3	1
TAD_K562_Lieberman_2765	2765	20	525000	0.415660952380952	3	1	2
TAD_K562_Lieberman_2772	2772	20	1375000	0.439601801734706	7	4	3
TAD_K562_Lieberman_2773	2773	20	4375000	0.449624966052771	4	1	3
TAD_K562_Lieberman_2774	2774	20	350000	0.461025714285714	2	1	1
TAD_K562_Lieberman_2779	2779	20	650000	0.442158461538462	4	1	3
TAD_K562_Lieberman_2780	2780	20	650000	0.458570769230769	10	3	7
TAD_K562_Lieberman_2781	2781	20	500000	0.456162	10	8	2
TAD_K562_Lieberman_2783	2783	20	775000	0.488314482758621	5	4	1
TAD_K562_Lieberman_2784	2784	20	600000	0.47337	4	3	1
TAD_K562_Lieberman_2785	2785	20	475000	0.455585263157895	2	1	1
TAD_K562_Lieberman_2796	2796	20	875000	0.427484571428571	4	2	2
TAD_K562_Lieberman_2797	2797	20	175000	0.504914285714286	4	3	1
TAD_K562_Lieberman_2798	2798	20	475000	0.490861052631579	4	3	1
TAD_K562_Lieberman_2801	2801	20	475000	0.450962105263158	2	1	1
TAD_K562_Lieberman_2815	2815	20	700000	0.46864	4	3	1
TAD_K562_Lieberman_2819	2819	20	225000	0.425733333333333	4	1	3
TAD_K562_Lieberman_2826	2826	20	725000	0.56380275862069	11	8	3
TAD_K562_Lieberman_2828	2828	21	1800000	0.393959504841142	3	1	2
TAD_K562_Lieberman_2829	2829	21	7500000	0.374136465750592	4	1	3
TAD_K562_Lieberman_2841	2841	21	350000	0.4591	2	1	1
TAD_K562_Lieberman_2842	2842	21	550000	0.429290909090909	2	1	1
TAD_K562_Lieberman_2843	2843	21	400000	0.4355375	8	3	5
TAD_K562_Lieberman_2849	2849	21	550000	0.460250909090909	3	1	2
TAD_K562_Lieberman_2850	2850	21	725000	0.4206	2	1	1
TAD_K562_Lieberman_2854	2854	21	200000	0.46707	2	1	1
TAD_K562_Lieberman_2859	2859	21	450000	0.512437777777778	6	4	2
[truncated: 2,171 more rows]

## Sheet: TAD#2 IMR90
id	id_nbr	chrom	size	%GC	nbr_exon_AT&GC	nbr_exon_GC	nbr_exon_AT
[truncated: 3,157 more rows]

[truncated: 4 more sheets: TAD#3 MCF7, LAD#1, LAD#2, LAD#3]
